# Supplementary material for: EGFR phosphorylates HDAC1 to regulate its expression and anti-apoptotic function
Source: Cell Death Dis. 2021 May 11;12(5):469. doi: 10.1038/s41419-021-03697-6 (PMC8113371; doi:10.1038/s41419-021-03697-6)
Supplement: Supplementary file 1 — Supplemental Tables [file 41419_2021_3697_MOESM1_ESM.xlsx]

## Sheet: Table S1
Table S1 K-CLASP Raw Data
Protein IDs	Majority protein IDs	Peptide counts (all)	Peptide counts (razor+unique)	Peptide counts (unique)	Protein names	Gene names	Fasta headers	Number of proteins	Peptides	Razor + unique peptides	Unique peptides	Peptides HD1	Peptides HD10	Peptides HD11	Peptides HD12	Peptides HD13	Peptides HD14	Peptides HD15	Peptides HD16	Peptides HD2	Peptides HD3	Peptides HD4	Peptides HD5	Peptides HD6	Peptides HD7	Peptides HD8	Peptides HD9	Razor + unique peptides HD1	Razor + unique peptides HD10	Razor + unique peptides HD11	Razor + unique peptides HD12	Razor + unique peptides HD13	Razor + unique peptides HD14	Razor + unique peptides HD15	Razor + unique peptides HD16	Razor + unique peptides HD2	Razor + unique peptides HD3	Razor + unique peptides HD4	Razor + unique peptides HD5	Razor + unique peptides HD6	Razor + unique peptides HD7	Razor + unique peptides HD8	Razor + unique peptides HD9	Unique peptides HD1	Unique peptides HD10	Unique peptides HD11	Unique peptides HD12	Unique peptides HD13	Unique peptides HD14
A3QJZ7;H0Y7S4;Q5VXH4;Q5TYX0;Q5VWM5;O60813;O60810;A6NGN4	A3QJZ7;H0Y7S4;Q5VXH4;Q5TYX0;Q5VWM5;O60813;O60810;A6NGN4	1;1;1;1;1;1;1;1	1;1;1;1;1;1;1;1	1;1;1;1;1;1;1;1	Putative PRAME family member 26;PRAME family member 6;PRAME family member 5;PRAME family member 9/15;PRAME family member 11;PRAME family member 4;PRAME family member 25	LOC101929983;PRAMEF26;PRAMEF6;PRAMEF5;PRAMEF9;PRAMEF11;PRAMEF4;PRAMEF25	PRA27_HUMAN PRAME family member 27 OS=Homo sapiens OX=9606 GN=PRAMEF27 PE=3 SV=2;PRA26_HUMAN Putative PRAME family member 26 OS=Homo sapiens OX=9606 GN=PRAMEF26 PE=5 SV=2;PRAM6_HUMAN PRAME family member 6 OS=Homo sapiens OX=9606 GN=PRAMEF6 PE=2 SV=1;PRAM5_	8	1	1	1	1	1	1	1	1	1	1	1	1	1	1	1	1	1	1	1	1	1	1	1	1	1	1	1	1	1	1	1	1	1	1	1	1	1	1	1	1	1
A5YKK6	A5YKK6	1	1	1	CCR4-NOT transcription complex subunit 1	CNOT1	CNOT1_HUMAN CCR4-NOT transcription complex subunit 1 OS=Homo sapiens OX=9606 GN=CNOT1 PE=1 SV=2	1	1	1	1	0	0	0	1	0	0	1	0	1	0	1	0	1	0	1	0	0	0	0	1	0	0	1	0	1	0	1	0	1	0	1	0	0	0	0	1	0	0
A6NCF5	A6NCF5	1	1	1	Kelch-like protein 33	KLHL33	KLH33_HUMAN Kelch-like protein 33 OS=Homo sapiens OX=9606 GN=KLHL33 PE=4 SV=2	1	1	1	1	1	1	1	1	1	1	1	0	0	0	0	1	1	1	1	1	1	1	1	1	1	1	1	0	0	0	0	1	1	1	1	1	1	1	1	1	1	1
P62834;P61224;A6NIZ1	P62834;P61224;A6NIZ1	1;1;1	1;1;1	1;1;1	Ras-related protein Rap-1A;Ras-related protein Rap-1b;Ras-related protein Rap-1b-like protein	RAP1A;RAP1B	RAP1A_HUMAN Ras-related protein Rap-1A OS=Homo sapiens OX=9606 GN=RAP1A PE=1 SV=1;RAP1B_HUMAN Ras-related protein Rap-1b OS=Homo sapiens OX=9606 GN=RAP1B PE=1 SV=1;RP1BL_HUMAN Ras-related protein Rap-1b-like protein OS=Homo sapiens OX=9606 PE=2 SV=1	3	1	1	1	1	1	1	1	1	1	1	1	0	1	1	1	1	1	1	1	1	1	1	1	1	1	1	1	0	1	1	1	1	1	1	1	1	1	1	1	1	1
Q17RB0;A6ZKI3;Q9BWD3	Q17RB0;A6ZKI3;Q9BWD3	3;3;2	3;3;2	3;3;2	Protein FAM127C;Protein FAM127A;Protein FAM127B	FAM127C;FAM127A;FAM127B	RTL8B_HUMAN Retrotransposon Gag-like protein 8B OS=Homo sapiens OX=9606 GN=RTL8B PE=1 SV=1;RTL8C_HUMAN Retrotransposon Gag-like protein 8B OS=Homo sapiens OX=9606 GN=RTL8C PE=1 SV=1;RTL8A_HUMAN Retrotransposon Gag-like protein 8A OS=Homo sapiens OX=9606 GN	3	3	3	3	1	2	1	2	0	2	3	2	2	2	2	1	2	2	1	0	1	2	1	2	0	2	3	2	2	2	2	1	2	2	1	0	1	2	1	2	0	2
A8MQ03	A8MQ03	1	1	1	Cysteine-rich tail protein 1	CYSRT1	CRTP1_HUMAN Cysteine-rich tail protein 1 OS=Homo sapiens OX=9606 GN=CYSRT1 PE=1 SV=1	1	1	1	1	1	0	0	0	1	1	1	1	1	0	1	1	1	1	1	1	1	0	0	0	1	1	1	1	1	0	1	1	1	1	1	1	1	0	0	0	1	1
Q99613;B5ME19	Q99613;B5ME19	3;3	3;3	3;3	Eukaryotic translation initiation factor 3 subunit C;Eukaryotic translation initiation factor 3 subunit C-like protein	EIF3C;EIF3CL	EIF3C_HUMAN Eukaryotic translation initiation factor 3 subunit C OS=Homo sapiens OX=9606 GN=EIF3C PE=1 SV=1;EIFCL_HUMAN Eukaryotic translation initiation factor 3 subunit C-like protein OS=Homo sapiens OX=9606 GN=EIF3CL PE=3 SV=1	2	3	3	3	0	1	0	0	0	0	1	0	0	0	1	0	2	0	0	0	0	1	0	0	0	0	1	0	0	0	1	0	2	0	0	0	0	1	0	0	0	0
CON__A2A4G1;CON__P02533;CON__P08779;P02533;P08779;CON__Q04695;CON__Q9QWL7;CON__P19012;Q04695;P19012;CON__Q6IFX2;CON__Q9Z2K1;CON__Q3ZAW8;CON__Q14525;CON__Q9UE12;CON__Q15323;CON__A2A5Y0;CON__Q92764;CON__Q14532;CON__A2AB72;CON__Q497I4;CON__O76015;CON__O76013;CON__Q7Z3Y9;CON__O76014;CON__REFSEQ:XP_986630;CON__Q99456;Q14525;Q15323;Q14532;O76014;Q92764;O76015;O76013;Q7Z3Y9;Q99456	CON__A2A4G1;CON__P02533;CON__P08779;P02533;P08779;CON__Q04695;CON__Q9QWL7;CON__P19012;Q04695;P19012;CON__Q6IFX2;CON__Q9Z2K1;CON__Q3ZAW8	4;4;4;4;4;3;3;3;3;3;2;2;2;1;1;1;1;1;1;1;1;1;1;1;1;1;1;1;1;1;1;1;1;1;1;1	1;1;1;1;1;1;1;1;1;1;1;0;0;0;0;0;0;0;0;0;0;0;0;0;0;0;0;0;0;0;0;0;0;0;0;0	0;0;0;0;0;0;0;0;0;0;0;0;0;0;0;0;0;0;0;0;0;0;0;0;0;0;0;0;0;0;0;0;0;0;0;0	Keratin, type I cytoskeletal 14;Keratin, type I cytoskeletal 16;Keratin, type I cytoskeletal 17;Keratin, type I cytoskeletal 15	KRT14;KRT16;KRT17;KRT15	;;;K1C14_HUMAN Keratin, type I cytoskeletal 14 OS=Homo sapiens OX=9606 GN=KRT14 PE=1 SV=4;K1C16_HUMAN Keratin, type I cytoskeletal 16 OS=Homo sapiens OX=9606 GN=KRT16 PE=1 SV=4;;;;K1C17_HUMAN Keratin, type I cytoskeletal 17 OS=Homo sapiens OX=9606 GN=KRT17	36	4	1	0	4	4	3	4	3	4	4	4	3	3	4	4	4	4	4	4	1	1	1	1	0	1	1	1	1	1	1	1	1	1	1	1	0	0	0	0	0	0
CON__ENSEMBL:ENSBTAP00000024146	CON__ENSEMBL:ENSBTAP00000024146	1	1	1				1	1	1	1	0	0	1	1	0	1	1	0	0	1	0	0	0	0	0	1	0	0	1	1	0	1	1	0	0	1	0	0	0	0	0	1	0	0	1	1	0	1
CON__ENSEMBL:ENSBTAP00000024466;CON__ENSEMBL:ENSBTAP00000024462	CON__ENSEMBL:ENSBTAP00000024466;CON__ENSEMBL:ENSBTAP00000024462	1;1	1;1	1;1			;	2	1	1	1	1	1	1	1	1	1	1	1	1	1	1	1	1	1	1	1	1	1	1	1	1	1	1	1	1	1	1	1	1	1	1	1	1	1	1	1	1	1
CON__ENSEMBL:ENSBTAP00000032840;P04114	CON__ENSEMBL:ENSBTAP00000032840	6;1	6;1	6;1				2	6	6	6	3	3	4	3	3	5	4	3	4	3	3	3	3	4	3	3	3	3	4	3	3	5	4	3	4	3	3	3	3	4	3	3	3	3	4	3	3	5
CON__O43790;CON__Q14533;O43790;Q14533;CON__Q6NT21;CON__P78385;P78385;CON__Q61726;CON__P78386;A6NCN2;P78386;CON__Q9NSB4;Q9NSB4	CON__O43790;CON__Q14533;O43790;Q14533;CON__Q6NT21;CON__P78385;P78385	9;9;9;9;8;8;8;4;4;4;4;1;1	8;8;8;8;7;7;7;3;3;4;3;1;1	7;7;7;7;6;6;6;3;2;4;2;0;0	Keratin, type II cuticular Hb6;Keratin, type II cuticular Hb1;Keratin, type II cuticular Hb3	KRT86;KRT81;KRT83	;;KRT86_HUMAN Keratin, type II cuticular Hb6 OS=Homo sapiens OX=9606 GN=KRT86 PE=1 SV=1;KRT81_HUMAN Keratin, type II cuticular Hb1 OS=Homo sapiens OX=9606 GN=KRT81 PE=1 SV=3;;;KRT83_HUMAN Keratin, type II cuticular Hb3 OS=Homo sapiens OX=9606 GN=KRT83 PE=1	13	9	8	7	5	8	8	8	4	6	8	9	7	8	8	8	8	8	8	9	5	8	8	7	4	6	8	8	7	8	8	7	8	8	8	8	5	7	7	6	4	6
CON__P00761	CON__P00761	5	5	5				1	5	5	5	3	4	4	4	5	4	4	5	4	4	4	5	3	5	4	4	3	4	4	4	5	4	4	5	4	4	4	5	3	5	4	4	3	4	4	4	5	4
CON__P02070;CON__Q3SX09	CON__P02070;CON__Q3SX09	1;1	1;1	1;1			;	2	1	1	1	0	1	0	0	0	0	1	0	0	1	0	0	0	1	0	0	0	1	0	0	0	0	1	0	0	1	0	0	0	1	0	0	0	1	0	0	0	0
CON__P02662	CON__P02662	6	6	6				1	6	6	6	6	6	5	5	5	5	6	5	5	5	6	6	5	6	6	6	6	6	5	5	5	5	6	5	5	5	6	6	5	6	6	6	6	6	5	5	5	5
CON__P02663	CON__P02663	8	8	8				1	8	8	8	6	6	6	7	5	6	7	6	5	6	6	6	6	6	6	6	6	6	6	7	5	6	7	6	5	6	6	6	6	6	6	6	6	6	6	7	5	6
CON__P02666	CON__P02666	3	3	3				1	3	3	3	2	2	2	3	2	2	2	2	2	2	2	2	2	2	2	2	2	2	2	3	2	2	2	2	2	2	2	2	2	2	2	2	2	2	2	3	2	2
CON__P02668	CON__P02668	6	6	6				1	6	6	6	2	4	3	6	4	4	6	4	4	2	5	3	2	3	3	4	2	4	3	6	4	4	6	4	4	2	5	3	2	3	3	4	2	4	3	6	4	4
CON__P02754	CON__P02754	7	7	7				1	7	7	7	4	6	6	7	6	5	7	5	6	5	5	6	6	6	5	5	4	6	6	7	6	5	7	5	6	5	5	6	6	6	5	5	4	6	6	7	6	5
CON__P02769;CON__P02768-1;P02768	CON__P02769	28;4;4	28;4;4	28;4;4				3	28	28	28	13	14	9	17	9	8	15	15	7	9	15	8	9	18	11	27	13	14	9	17	9	8	15	15	7	9	15	8	9	18	11	27	13	14	9	17	9	8
CON__P05787;P05787;CON__H-INV:HIT000292931;CON__Q9H552;CON__H-INV:HIT000016045;CON__REFSEQ:XP_092267;P14136;P41219;P17661	CON__P05787;P05787;CON__H-INV:HIT000292931	20;20;10;7;2;1;1;1;1	18;18;10;6;1;1;1;1;1	14;14;8;5;1;1;0;0;0	Keratin, type II cytoskeletal 8	KRT8	;K2C8_HUMAN Keratin, type II cytoskeletal 8 OS=Homo sapiens OX=9606 GN=KRT8 PE=1 SV=7;	9	20	18	14	12	14	11	13	12	14	11	14	15	14	14	15	16	14	13	11	10	12	9	11	10	12	9	12	13	12	12	13	14	12	11	9	8	11	8	9	9	11
CON__P07744	CON__P07744	6	1	1				1	6	1	1	3	3	4	4	4	4	4	5	4	3	5	4	2	4	4	3	0	1	1	1	1	1	1	1	1	1	1	1	1	1	1	0	0	1	1	1	1	1
CON__Q3KNV1;CON__P08729;P08729;CON__Q9DCV7;CON__Q14CN4-1;CON__Q6IME9;Q14CN4	CON__Q3KNV1;CON__P08729;P08729	11;11;11;5;2;2;2	8;8;8;2;1;1;1	8;8;8;2;1;1;1	Keratin, type II cytoskeletal 7	KRT7	;;K2C7_HUMAN Keratin, type II cytoskeletal 7 OS=Homo sapiens OX=9606 GN=KRT7 PE=1 SV=5	7	11	8	8	5	7	8	9	5	7	6	8	7	7	5	6	10	7	4	6	3	5	6	6	3	5	4	5	5	5	3	3	8	5	2	3	3	5	6	6	3	5
CON__P13645;P13645;CON__P02535-1;CON__P08730-1;CON__ENSEMBL:ENSP00000377550;CON__Q148H6;CON__Q7Z3Y7;P13646;Q7Z3Y7;CON__Q7Z3Z0;CON__P13646-1;CON__Q7Z3Y8;CON__Q2M2I5;Q7Z3Z0;Q7Z3Y8;Q2M2I5	CON__P13645;P13645	25;25;8;4;3;3;3;3;3;2;2;2;2;2;2;2	25;25;8;4;3;3;3;3;3;2;2;2;2;2;2;2	22;22;6;2;2;1;1;2;1;1;2;1;1;1;1;1	Keratin, type I cytoskeletal 10	KRT10	;K1C10_HUMAN Keratin, type I cytoskeletal 10 OS=Homo sapiens OX=9606 GN=KRT10 PE=1 SV=6	16	25	25	22	20	17	19	19	17	18	19	17	21	13	22	18	16	16	18	17	20	17	19	19	17	18	19	17	21	13	22	18	16	16	18	17	17	14	17	16	14	15
CON__P13647;P13647;CON__Q8VED5;CON__Q8N1N4-2;CON__Q7RTT2;Q8N1N4	CON__P13647;P13647	9;9;4;2;2;2	1;1;0;0;0;0	1;1;0;0;0;0	Keratin, type II cytoskeletal 5	KRT5	;K2C5_HUMAN Keratin, type II cytoskeletal 5 OS=Homo sapiens OX=9606 GN=KRT5 PE=1 SV=3	6	9	1	1	6	4	6	5	5	6	6	7	6	5	6	5	3	5	6	6	0	0	1	0	0	1	1	1	1	1	0	0	0	0	1	1	0	0	1	0	0	1
CON__P15497	CON__P15497	1	1	1				1	1	1	1	1	1	0	0	1	0	0	1	1	1	1	0	0	0	1	0	1	1	0	0	1	0	0	1	1	1	1	0	0	0	1	0	1	1	0	0	1	0
CON__P35527;P35527	CON__P35527;P35527	17;17	16;16	16;16	Keratin, type I cytoskeletal 9	KRT9	;K1C9_HUMAN Keratin, type I cytoskeletal 9 OS=Homo sapiens OX=9606 GN=KRT9 PE=1 SV=3	2	17	16	16	14	12	11	12	11	12	15	13	15	11	14	12	10	12	13	9	13	11	10	11	10	11	14	12	14	10	13	11	9	11	12	8	13	11	10	11	10	11
CON__P35908v2;P35908;CON__P35908;CON__Q6NXH9;CON__Q7RTS7;CON__Q32MB2;Q7RTS7;Q86Y46;CON__Q9R0H5;CON__Q7Z794;Q7Z794;P12036;CON__REFSEQ:XP_932229;CON__Q3SY84;CON__P19013;Q3SY84	CON__P35908v2;P35908;CON__P35908	22;22;21;4;3;3;3;3;2;2;2;2;1;1;1;1	20;20;19;3;3;3;3;3;1;1;1;2;1;1;1;1	13;13;12;0;0;0;0;0;0;0;0;0;0;0;0;0	Keratin, type II cytoskeletal 2 epidermal	KRT2	;K22E_HUMAN Keratin, type II cytoskeletal 2 epidermal OS=Homo sapiens OX=9606 GN=KRT2 PE=1 SV=2;	16	22	20	13	19	14	14	13	16	15	17	17	16	15	19	14	11	15	16	14	17	12	12	11	14	13	15	15	14	13	17	12	9	13	14	12	12	8	6	8	9	8
CON__P81644	CON__P81644	1	1	1				1	1	1	1	0	1	1	1	1	1	1	1	1	1	1	1	0	1	1	1	0	1	1	1	1	1	1	1	1	1	1	1	0	1	1	1	0	1	1	1	1	1
CON__Q03247;P02649	CON__Q03247	3;1	3;1	3;1				2	3	3	3	1	1	1	2	2	2	1	2	1	1	1	0	1	2	2	2	1	1	1	2	2	2	1	2	1	1	1	0	1	2	2	2	1	1	1	2	2	2
CON__Q922U2;CON__Q5XQN5	CON__Q922U2;CON__Q5XQN5	10;10	1;1	0;0			;	2	10	1	0	7	4	5	5	6	6	5	6	5	4	7	6	4	5	5	6	1	0	0	0	0	0	0	0	0	0	0	0	0	0	0	0	0	0	0	0	0	0
CON__Streptavidin	CON__Streptavidin	10	10	10				1	10	10	10	8	7	8	8	8	8	8	8	7	9	8	8	7	8	9	8	8	7	8	8	8	8	8	8	7	9	8	8	7	8	9	8	8	7	8	8	8	8
25781;25782;25783;25784;25785;25786;25787;25788;25789;25790;25791;25792;25793;25794;25795;25796;25797;25798;25799;25800;25801;25802;25803;25804;25805;25806;25807;25808;25809;25810;25811;25812;25813;25814;25815;25816;25817;25818;25819;25820;25821;25822;25823;25824;25825;25826;25827;25828;25829;25830;25831;25832;25833;25834;25835;25836;25837;25838;25839;25840;25841;25842;25843;25844;25845;25846;258…
41394;41395;41396;41397;41398;41399;41400;41401;41402;41403;41404;41405;41406;41407;41408;41409;41410;41411;41412;41413;41414;41415;41416;41417;41418;41419;41420;41421;41422;41423;41424;41425;41426;41427;41428;41429;41430;41431;41432;41433;41434;41435;41436;41437;41438;41439;41440;41441;41442;41443;41444;41445;41446;41447;41448;41449;41450;41451;41452;41453;41454;41455;41456;41457;41458;41459;414…	14275;14537;24726;26985;27796;32188;34530;41543;42378;43881
O00148;Q13838	O00148;Q13838	3;3	3;3	3;3	ATP-dependent RNA helicase DDX39A;Spliceosome RNA helicase DDX39B	DDX39A;DDX39B	DX39A_HUMAN ATP-dependent RNA helicase DDX39A OS=Homo sapiens OX=9606 GN=DDX39A PE=1 SV=2;DX39B_HUMAN Spliceosome RNA helicase DDX39B OS=Homo sapiens OX=9606 GN=DDX39B PE=1 SV=1	2	3	3	3	0	0	2	1	1	1	2	2	0	2	2	2	1	2	1	1	0	0	2	1	1	1	2	2	0	2	2	2	1	2	1	1	0	0	2	1	1	1
O00159	O00159	15	15	15	Unconventional myosin-Ic	MYO1C	MYO1C_HUMAN Unconventional myosin-Ic OS=Homo sapiens OX=9606 GN=MYO1C PE=1 SV=4	1	15	15	15	1	10	7	3	1	14	11	12	7	3	11	0	15	13	5	4	1	10	7	3	1	14	11	12	7	3	11	0	15	13	5	4	1	10	7	3	1	14
O00194;P51159	O00194	4;1	4;1	4;1	Ras-related protein Rab-27B	RAB27B	RB27B_HUMAN Ras-related protein Rab-27B OS=Homo sapiens OX=9606 GN=RAB27B PE=1 SV=4	2	4	4	4	0	3	2	3	3	3	4	1	0	1	0	0	0	2	0	2	0	3	2	3	3	3	4	1	0	1	0	0	0	2	0	2	0	3	2	3	3	3
O00203	O00203	2	2	2	AP-3 complex subunit beta-1	AP3B1	AP3B1_HUMAN AP-3 complex subunit beta-1 OS=Homo sapiens OX=9606 GN=AP3B1 PE=1 SV=3	1	2	2	2	0	0	0	1	0	0	1	0	0	0	0	0	1	0	0	0	0	0	0	1	0	0	1	0	0	0	0	0	1	0	0	0	0	0	0	1	0	0
O00231	O00231	9	9	9	26S proteasome non-ATPase regulatory subunit 11	PSMD11	PSD11_HUMAN 26S proteasome non-ATPase regulatory subunit 11 OS=Homo sapiens OX=9606 GN=PSMD11 PE=1 SV=3	1	9	9	9	0	2	0	7	1	2	5	3	3	4	6	0	7	6	3	1	0	2	0	7	1	2	5	3	3	4	6	0	7	6	3	1	0	2	0	7	1	2
O00232	O00232	4	4	4	26S proteasome non-ATPase regulatory subunit 12	PSMD12	PSD12_HUMAN 26S proteasome non-ATPase regulatory subunit 12 OS=Homo sapiens OX=9606 GN=PSMD12 PE=1 SV=3	1	4	4	4	0	1	1	2	0	1	2	1	1	1	1	1	2	2	3	0	0	1	1	2	0	1	2	1	1	1	1	1	2	2	3	0	0	1	1	2	0	1
O00233	O00233	1	1	1	26S proteasome non-ATPase regulatory subunit 9	PSMD9	PSMD9_HUMAN 26S proteasome non-ATPase regulatory subunit 9 OS=Homo sapiens OX=9606 GN=PSMD9 PE=1 SV=3	1	1	1	1	0	0	0	1	0	0	0	0	0	0	0	1	0	0	0	0	0	0	0	1	0	0	0	0	0	0	0	1	0	0	0	0	0	0	0	1	0	0
O00299	O00299	2	2	2	Chloride intracellular channel protein 1	CLIC1	CLIC1_HUMAN Chloride intracellular channel protein 1 OS=Homo sapiens OX=9606 GN=CLIC1 PE=1 SV=4	1	2	2	2	0	1	0	1	1	1	1	1	0	2	1	0	1	1	1	0	0	1	0	1	1	1	1	1	0	2	1	0	1	1	1	0	0	1	0	1	1	1
O00303	O00303	5	5	5	Eukaryotic translation initiation factor 3 subunit F	EIF3F	EIF3F_HUMAN Eukaryotic translation initiation factor 3 subunit F OS=Homo sapiens OX=9606 GN=EIF3F PE=1 SV=1	1	5	5	5	1	2	3	3	1	4	4	4	3	3	3	2	4	4	3	1	1	2	3	3	1	4	4	4	3	3	3	2	4	4	3	1	1	2	3	3	1	4
O00410;O60518	O00410	7;1	7;1	7;1	Importin-5	IPO5	IPO5_HUMAN Importin-5 OS=Homo sapiens OX=9606 GN=IPO5 PE=1 SV=4	2	7	7	7	0	5	5	4	2	3	5	4	3	2	4	2	3	6	3	2	0	5	5	4	2	3	5	4	3	2	4	2	3	6	3	2	0	5	5	4	2	3
O00429	O00429	3	3	3	Dynamin-1-like protein	DNM1L	DNM1L_HUMAN Dynamin-1-like protein OS=Homo sapiens OX=9606 GN=DNM1L PE=1 SV=2	1	3	3	3	0	2	1	1	0	1	1	1	0	1	0	0	1	0	1	0	0	2	1	1	0	1	1	1	0	1	0	0	1	0	1	0	0	2	1	1	0	1
O00469	O00469	2	2	2	Procollagen-lysine,2-oxoglutarate 5-dioxygenase 2	PLOD2	PLOD2_HUMAN Procollagen-lysine,2-oxoglutarate 5-dioxygenase 2 OS=Homo sapiens OX=9606 GN=PLOD2 PE=1 SV=2	1	2	2	2	0	0	0	1	0	0	1	0	0	1	0	0	2	1	0	1	0	0	0	1	0	0	1	0	0	1	0	0	2	1	0	1	0	0	0	1	0	0
O00507;Q93008	O00507;Q93008	2;1	2;1	2;1	Probable ubiquitin carboxyl-terminal hydrolase FAF-Y;Probable ubiquitin carboxyl-terminal hydrolase FAF-X	USP9Y;USP9X	USP9Y_HUMAN Probable ubiquitin carboxyl-terminal hydrolase FAF-Y OS=Homo sapiens OX=9606 GN=USP9Y PE=2 SV=2;USP9X_HUMAN Probable ubiquitin carboxyl-terminal hydrolase FAF-X OS=Homo sapiens OX=9606 GN=USP9X PE=1 SV=3	2	2	2	2	1	2	2	0	2	1	1	1	0	1	1	0	1	1	2	0	1	2	2	0	2	1	1	1	0	1	1	0	1	1	2	0	1	2	2	0	2	1
O00560	O00560	3	3	3	Syntenin-1	SDCBP	SDCB1_HUMAN Syntenin-1 OS=Homo sapiens OX=9606 GN=SDCBP PE=1 SV=1	1	3	3	3	1	3	3	3	2	3	3	2	3	3	3	1	3	1	2	1	1	3	3	3	2	3	3	2	3	3	3	1	3	1	2	1	1	3	3	3	2	3
O00571;O15523	O00571;O15523	7;5	7;5	6;4	ATP-dependent RNA helicase DDX3X;ATP-dependent RNA helicase DDX3Y	DDX3X;DDX3Y	DDX3X_HUMAN ATP-dependent RNA helicase DDX3X OS=Homo sapiens OX=9606 GN=DDX3X PE=1 SV=3;DDX3Y_HUMAN ATP-dependent RNA helicase DDX3Y OS=Homo sapiens OX=9606 GN=DDX3Y PE=1 SV=2	2	7	7	6	3	4	4	4	3	4	4	4	5	5	4	4	7	4	4	3	3	4	4	4	3	4	4	4	5	5	4	4	7	4	4	3	3	4	4	4	3	4
O00629	O00629	1	1	1	Importin subunit alpha-3	KPNA4	IMA3_HUMAN Importin subunit alpha-3 OS=Homo sapiens OX=9606 GN=KPNA4 PE=1 SV=1	1	1	1	1	0	1	1	1	0	0	1	0	0	0	1	0	1	1	0	0	0	1	1	1	0	0	1	0	0	0	1	0	1	1	0	0	0	1	1	1	0	0
O00743	O00743	1	1	1	Serine/threonine-protein phosphatase 6 catalytic subunit;Serine/threonine-protein phosphatase 6 catalytic subunit, N-terminally processed	PPP6C	PPP6_HUMAN Serine/threonine-protein phosphatase 6 catalytic subunit OS=Homo sapiens OX=9606 GN=PPP6C PE=1 SV=1	1	1	1	1	0	0	1	0	0	0	0	0	0	1	0	0	1	1	0	0	0	0	1	0	0	0	0	0	0	1	0	0	1	1	0	0	0	0	1	0	0	0
O14578	O14578	2	2	2	Citron Rho-interacting kinase	CIT	CTRO_HUMAN Citron Rho-interacting kinase OS=Homo sapiens OX=9606 GN=CIT PE=1 SV=2	1	2	2	2	0	0	0	0	1	0	0	0	1	0	0	0	1	0	0	0	0	0	0	0	1	0	0	0	1	0	0	0	1	0	0	0	0	0	0	0	1	0
O14579	O14579	2	2	2	Coatomer subunit epsilon	COPE	COPE_HUMAN Coatomer subunit epsilon OS=Homo sapiens OX=9606 GN=COPE PE=1 SV=3	1	2	2	2	0	1	2	2	2	1	2	2	0	1	2	0	2	2	1	1	0	1	2	2	2	1	2	2	0	1	2	0	2	2	1	1	0	1	2	2	2	1
O14617	O14617	3	3	3	AP-3 complex subunit delta-1	AP3D1	AP3D1_HUMAN AP-3 complex subunit delta-1 OS=Homo sapiens OX=9606 GN=AP3D1 PE=1 SV=1	1	3	3	3	0	1	0	0	1	1	0	1	1	1	1	0	2	0	0	0	0	1	0	0	1	1	0	1	1	1	1	0	2	0	0	0	0	1	0	0	1	1
O14656	O14656	1	1	1	Torsin-1A	TOR1A	TOR1A_HUMAN Torsin-1A OS=Homo sapiens OX=9606 GN=TOR1A PE=1 SV=1	1	1	1	1	0	1	1	1	1	0	1	1	1	1	1	1	1	1	1	1	0	1	1	1	1	0	1	1	1	1	1	1	1	1	1	1	0	1	1	1	1	0
O14818;Q8TAA3	O14818;Q8TAA3	2;1	2;1	2;1	Proteasome subunit alpha type-7;Proteasome subunit alpha type-7-like	PSMA7;PSMA8	PSA7_HUMAN Proteasome subunit alpha type-7 OS=Homo sapiens OX=9606 GN=PSMA7 PE=1 SV=1;PSMA8_HUMAN Proteasome subunit alpha-type 8 OS=Homo sapiens OX=9606 GN=PSMA8 PE=2 SV=3	2	2	2	2	0	0	1	0	0	0	0	0	0	1	2	0	1	1	1	0	0	0	1	0	0	0	0	0	0	1	2	0	1	1	1	0	0	0	1	0	0	0
O14828	O14828	2	2	2	Secretory carrier-associated membrane protein 3	SCAMP3	SCAM3_HUMAN Secretory carrier-associated membrane protein 3 OS=Homo sapiens OX=9606 GN=SCAMP3 PE=1 SV=3	1	2	2	2	0	2	2	2	0	0	2	1	0	0	0	0	0	1	2	0	0	2	2	2	0	0	2	1	0	0	0	0	0	1	2	0	0	2	2	2	0	0
O14929	O14929	2	2	2	Histone acetyltransferase type B catalytic subunit	HAT1	HAT1_HUMAN Histone acetyltransferase type B catalytic subunit OS=Homo sapiens OX=9606 GN=HAT1 PE=1 SV=1	1	2	2	2	0	0	0	0	0	0	0	0	0	0	0	0	2	0	0	0	0	0	0	0	0	0	0	0	0	0	0	0	2	0	0	0	0	0	0	0	0	0
P19105;O14950;P24844	P19105;O14950;P24844	7;7;5	7;7;5	7;7;5	Myosin regulatory light chain 12A;Myosin regulatory light chain 12B;Myosin regulatory light polypeptide 9	MYL12A;MYL12B;MYL9	ML12A_HUMAN Myosin regulatory light chain 12A OS=Homo sapiens OX=9606 GN=MYL12A PE=1 SV=2;ML12B_HUMAN Myosin regulatory light chain 12B OS=Homo sapiens OX=9606 GN=MYL12B PE=1 SV=2;MYL9_HUMAN Myosin regulatory light polypeptide 9 OS=Homo sapiens OX=9606 GN=	3	7	7	7	3	4	6	5	4	6	7	6	3	6	6	2	6	7	6	3	3	4	6	5	4	6	7	6	3	6	6	2	6	7	6	3	3	4	6	5	4	6
O14980	O14980	25	25	25	Exportin-1	XPO1	XPO1_HUMAN Exportin-1 OS=Homo sapiens OX=9606 GN=XPO1 PE=1 SV=1	1	25	25	25	8	18	19	17	9	13	19	19	16	21	18	12	18	21	17	12	8	18	19	17	9	13	19	19	16	21	18	12	18	21	17	12	8	18	19	17	9	13
O15127	O15127	2	2	2	Secretory carrier-associated membrane protein 2	SCAMP2	SCAM2_HUMAN Secretory carrier-associated membrane protein 2 OS=Homo sapiens OX=9606 GN=SCAMP2 PE=1 SV=2	1	2	2	2	0	0	0	0	0	1	2	1	0	0	0	0	1	0	0	0	0	0	0	0	0	1	2	1	0	0	0	0	1	0	0	0	0	0	0	0	0	1
O60684;O15131;P52294	O60684;O15131;P52294	1;1;1	1;1;1	1;1;1	Importin subunit alpha-7;Importin subunit alpha-6;Importin subunit alpha-5;Importin subunit alpha-5, N-terminally processed	KPNA6;KPNA5;KPNA1	IMA7_HUMAN Importin subunit alpha-7 OS=Homo sapiens OX=9606 GN=KPNA6 PE=1 SV=1;IMA6_HUMAN Importin subunit alpha-6 OS=Homo sapiens OX=9606 GN=KPNA5 PE=1 SV=2;IMA5_HUMAN Importin subunit alpha-5 OS=Homo sapiens OX=9606 GN=KPNA1 PE=1 SV=3	3	1	1	1	0	1	1	1	0	1	1	1	1	1	1	1	1	0	0	0	0	1	1	1	0	1	1	1	1	1	1	1	1	0	0	0	0	1	1	1	0	1
O15228	O15228	1	1	1	Dihydroxyacetone phosphate acyltransferase	GNPAT	GNPAT_HUMAN Dihydroxyacetone phosphate acyltransferase OS=Homo sapiens OX=9606 GN=GNPAT PE=1 SV=1	1	1	1	1	0	1	0	1	1	1	1	1	1	1	1	1	1	1	0	0	0	1	0	1	1	1	1	1	1	1	1	1	1	1	0	0	0	1	0	1	1	1
O15260	O15260	2	2	2	Surfeit locus protein 4	SURF4	SURF4_HUMAN Surfeit locus protein 4 OS=Homo sapiens OX=9606 GN=SURF4 PE=1 SV=3	1	2	2	2	0	2	2	2	2	2	2	2	2	2	2	1	2	2	2	2	0	2	2	2	2	2	2	2	2	2	2	1	2	2	2	2	0	2	2	2	2	2
O15344;Q9UJV3	O15344	7;1	7;1	7;1	E3 ubiquitin-protein ligase Midline-1	MID1	TRI18_HUMAN E3 ubiquitin-protein ligase Midline-1 OS=Homo sapiens OX=9606 GN=MID1 PE=1 SV=1	2	7	7	7	0	2	2	1	0	3	1	2	3	2	3	0	7	3	1	0	0	2	2	1	0	3	1	2	3	2	3	0	7	3	1	0	0	2	2	1	0	3
O15371	O15371	1	1	1	Eukaryotic translation initiation factor 3 subunit D	EIF3D	EIF3D_HUMAN Eukaryotic translation initiation factor 3 subunit D OS=Homo sapiens OX=9606 GN=EIF3D PE=1 SV=1	1	1	1	1	0	0	0	1	0	1	1	0	0	1	0	0	1	0	0	0	0	0	0	1	0	1	1	0	0	1	0	0	1	0	0	0	0	0	0	1	0	1
O15460	O15460	4	4	4	Prolyl 4-hydroxylase subunit alpha-2	P4HA2	P4HA2_HUMAN Prolyl 4-hydroxylase subunit alpha-2 OS=Homo sapiens OX=9606 GN=P4HA2 PE=1 SV=1	1	4	4	4	2	1	2	1	2	0	2	0	1	2	2	4	2	2	3	1	2	1	2	1	2	0	2	0	1	2	2	4	2	2	3	1	2	1	2	1	2	0
O43175	O43175	9	9	9	D-3-phosphoglycerate dehydrogenase	PHGDH	SERA_HUMAN D-3-phosphoglycerate dehydrogenase OS=Homo sapiens OX=9606 GN=PHGDH PE=1 SV=4	1	9	9	9	2	6	7	6	2	7	6	5	6	4	5	5	7	7	5	5	2	6	7	6	2	7	6	5	6	4	5	5	7	7	5	5	2	6	7	6	2	7
O43242	O43242	5	5	5	26S proteasome non-ATPase regulatory subunit 3	PSMD3	PSMD3_HUMAN 26S proteasome non-ATPase regulatory subunit 3 OS=Homo sapiens OX=9606 GN=PSMD3 PE=1 SV=2	1	5	5	5	0	4	3	2	0	2	4	2	3	3	3	0	5	4	4	0	0	4	3	2	0	2	4	2	3	3	3	0	5	4	4	0	0	4	3	2	0	2
O43291	O43291	1	1	1	Kunitz-type protease inhibitor 2	SPINT2	SPIT2_HUMAN Kunitz-type protease inhibitor 2 OS=Homo sapiens OX=9606 GN=SPINT2 PE=1 SV=2	1	1	1	1	0	0	0	0	0	1	1	0	0	1	0	0	0	0	0	1	0	0	0	0	0	1	1	0	0	1	0	0	0	0	0	1	0	0	0	0	0	1
O43324	O43324	1	1	1	Eukaryotic translation elongation factor 1 epsilon-1	EEF1E1	MCA3_HUMAN Eukaryotic translation elongation factor 1 epsilon-1 OS=Homo sapiens OX=9606 GN=EEF1E1 PE=1 SV=1	1	1	1	1	1	1	1	1	1	1	1	1	1	1	1	1	1	1	1	1	1	1	1	1	1	1	1	1	1	1	1	1	1	1	1	1	1	1	1	1	1	1
O43399	O43399	2	2	2	Tumor protein D54	TPD52L2	TPD54_HUMAN Tumor protein D54 OS=Homo sapiens OX=9606 GN=TPD52L2 PE=1 SV=2	1	2	2	2	0	0	0	1	0	0	1	0	0	0	1	0	1	0	0	0	0	0	0	1	0	0	1	0	0	0	1	0	1	0	0	0	0	0	0	1	0	0
O43493	O43493	1	1	1	Trans-Golgi network integral membrane protein 2	TGOLN2	TGON2_HUMAN Trans-Golgi network integral membrane protein 2 OS=Homo sapiens OX=9606 GN=TGOLN2 PE=1 SV=3	1	1	1	1	1	1	1	0	1	1	1	1	1	1	1	1	0	1	1	0	1	1	1	0	1	1	1	1	1	1	1	1	0	1	1	0	1	1	1	0	1	1
O43570	O43570	6	6	6	Carbonic anhydrase 12	CA12	CAH12_HUMAN Carbonic anhydrase 12 OS=Homo sapiens OX=9606 GN=CA12 PE=1 SV=1	1	6	6	6	6	3	5	5	4	5	5	5	6	6	5	6	5	5	6	3	6	3	5	5	4	5	5	5	6	6	5	6	5	5	6	3	6	3	5	5	4	5
O43615	O43615	1	1	1	Mitochondrial import inner membrane translocase subunit TIM44	TIMM44	TIM44_HUMAN Mitochondrial import inner membrane translocase subunit TIM44 OS=Homo sapiens OX=9606 GN=TIMM44 PE=1 SV=2	1	1	1	1	1	1	1	1	0	1	1	1	0	1	1	0	1	1	1	1	1	1	1	1	0	1	1	1	0	1	1	0	1	1	1	1	1	1	1	1	0	1
O43674	O43674	1	1	1	NADH dehydrogenase [ubiquinone] 1 beta subcomplex subunit 5, mitochondrial	NDUFB5	NDUB5_HUMAN NADH dehydrogenase [ubiquinone] 1 beta subcomplex subunit 5, mitochondrial OS=Homo sapiens OX=9606 GN=NDUFB5 PE=1 SV=1	1	1	1	1	0	0	0	0	0	0	0	0	0	0	0	0	0	1	0	0	0	0	0	0	0	0	0	0	0	0	0	0	0	1	0	0	0	0	0	0	0	0
O43707;P35609;Q08043;Q9H254	O43707	13;2;1;1	13;2;1;1	7;0;0;1	Alpha-actinin-4	ACTN4	ACTN4_HUMAN Alpha-actinin-4 OS=Homo sapiens OX=9606 GN=ACTN4 PE=1 SV=2	4	13	13	7	0	8	6	7	3	3	6	8	3	8	8	1	11	9	4	2	0	8	6	7	3	3	6	8	3	8	8	1	11	9	4	2	0	2	1	3	2	1
O43747	O43747	2	2	2	AP-1 complex subunit gamma-1	AP1G1	AP1G1_HUMAN AP-1 complex subunit gamma-1 OS=Homo sapiens OX=9606 GN=AP1G1 PE=1 SV=5	1	2	2	2	0	1	0	1	0	1	1	1	0	1	0	0	1	1	1	0	0	1	0	1	0	1	1	1	0	1	0	0	1	1	1	0	0	1	0	1	0	1
O43760	O43760	2	2	2	Synaptogyrin-2	SYNGR2	SNG2_HUMAN Synaptogyrin-2 OS=Homo sapiens OX=9606 GN=SYNGR2 PE=1 SV=1	1	2	2	2	1	1	2	2	2	2	2	1	0	2	1	2	1	2	2	2	1	1	2	2	2	2	2	1	0	2	1	2	1	2	2	2	1	1	2	2	2	2
O43795;Q9UBC5	O43795	15;1	15;1	15;1	Unconventional myosin-Ib	MYO1B	MYO1B_HUMAN Unconventional myosin-Ib OS=Homo sapiens OX=9606 GN=MYO1B PE=1 SV=3	2	15	15	15	1	11	7	7	3	12	8	11	2	3	8	1	15	9	5	4	1	11	7	7	3	12	8	11	2	3	8	1	15	9	5	4	1	11	7	7	3	12
O43809	O43809	3	3	3	Cleavage and polyadenylation specificity factor subunit 5	NUDT21	CPSF5_HUMAN Cleavage and polyadenylation specificity factor subunit 5 OS=Homo sapiens OX=9606 GN=NUDT21 PE=1 SV=1	1	3	3	3	1	1	1	1	1	1	1	0	1	1	2	1	1	2	1	2	1	1	1	1	1	1	1	0	1	1	2	1	1	2	1	2	1	1	1	1	1	1
O43852	O43852	4	4	4	Calumenin	CALU	CALU_HUMAN Calumenin OS=Homo sapiens OX=9606 GN=CALU PE=1 SV=2	1	4	4	4	1	2	1	0	0	4	2	1	2	1	1	0	3	1	2	1	1	2	1	0	0	4	2	1	2	1	1	0	3	1	2	1	1	2	1	0	0	4
O60218;C9JRZ8	O60218	15;5	15;5	15;5	Aldo-keto reductase family 1 member B10	AKR1B10	AK1BA_HUMAN Aldo-keto reductase family 1 member B10 OS=Homo sapiens OX=9606 GN=AKR1B10 PE=1 SV=2	2	15	15	15	6	14	12	13	7	10	11	12	14	10	12	6	14	13	12	8	6	14	12	13	7	10	11	12	14	10	12	6	14	13	12	8	6	14	12	13	7	10
O60232	O60232	2	2	2	Sjoegren syndrome/scleroderma autoantigen 1	SSSCA1	SSA27_HUMAN Sjoegren syndrome/scleroderma autoantigen 1 OS=Homo sapiens OX=9606 GN=SSSCA1 PE=1 SV=1	1	2	2	2	0	0	0	0	0	0	0	0	0	1	0	0	2	0	0	0	0	0	0	0	0	0	0	0	0	1	0	0	2	0	0	0	0	0	0	0	0	0
O60313	O60313	1	1	1	Dynamin-like 120 kDa protein, mitochondrial;Dynamin-like 120 kDa protein, form S1	OPA1	OPA1_HUMAN Dynamin-like 120 kDa protein, mitochondrial OS=Homo sapiens OX=9606 GN=OPA1 PE=1 SV=3	1	1	1	1	0	1	0	0	0	0	1	1	0	1	1	0	1	1	1	1	0	1	0	0	0	0	1	1	0	1	1	0	1	1	1	1	0	1	0	0	0	0
O60343	O60343	1	1	1	TBC1 domain family member 4	TBC1D4	TBCD4_HUMAN TBC1 domain family member 4 OS=Homo sapiens OX=9606 GN=TBC1D4 PE=1 SV=2	1	1	1	1	0	0	0	0	0	0	0	1	0	0	0	0	0	0	0	0	0	0	0	0	0	0	0	1	0	0	0	0	0	0	0	0	0	0	0	0	0	0
O60610	O60610	2	2	2	Protein diaphanous homolog 1	DIAPH1	DIAP1_HUMAN Protein diaphanous homolog 1 OS=Homo sapiens OX=9606 GN=DIAPH1 PE=1 SV=2	1	2	2	2	0	1	0	0	1	0	1	1	0	0	0	0	0	0	1	0	0	1	0	0	1	0	1	1	0	0	0	0	0	0	1	0	0	1	0	0	1	0
O60645	O60645	1	1	1	Exocyst complex component 3	EXOC3	EXOC3_HUMAN Exocyst complex component 3 OS=Homo sapiens OX=9606 GN=EXOC3 PE=1 SV=2	1	1	1	1	0	0	1	1	0	1	1	1	0	0	0	0	1	1	1	0	0	0	1	1	0	1	1	1	0	0	0	0	1	1	1	0	0	0	1	1	0	1
O60664	O60664	6	6	6	Perilipin-3	PLIN3	PLIN3_HUMAN Perilipin-3 OS=Homo sapiens OX=9606 GN=PLIN3 PE=1 SV=3	1	6	6	6	2	4	4	4	3	3	4	4	2	4	2	2	3	4	2	2	2	4	4	4	3	3	4	4	2	4	2	2	3	4	2	2	2	4	4	4	3	3
O60701	O60701	9	9	9	UDP-glucose 6-dehydrogenase	UGDH	UGDH_HUMAN UDP-glucose 6-dehydrogenase OS=Homo sapiens OX=9606 GN=UGDH PE=1 SV=1	1	9	9	9	1	0	7	7	1	2	6	8	2	7	6	1	2	8	9	1	1	0	7	7	1	2	6	8	2	7	6	1	2	8	9	1	1	0	7	7	1	2
O60716	O60716	6	6	6	Catenin delta-1	CTNND1	CTND1_HUMAN Catenin delta-1 OS=Homo sapiens OX=9606 GN=CTNND1 PE=1 SV=1	1	6	6	6	0	0	1	3	0	1	2	1	0	1	2	1	6	3	2	0	0	0	1	3	0	1	2	1	0	1	2	1	6	3	2	0	0	0	1	3	0	1
O60763	O60763	3	3	3	General vesicular transport factor p115	USO1	USO1_HUMAN General vesicular transport factor p115 OS=Homo sapiens OX=9606 GN=USO1 PE=1 SV=2	1	3	3	3	0	1	1	1	0	1	1	1	0	1	2	0	1	1	0	0	0	1	1	1	0	1	1	1	0	1	2	0	1	1	0	0	0	1	1	1	0	1
O60825	O60825	1	1	1	6-phosphofructo-2-kinase/fructose-2,6-bisphosphatase 2;6-phosphofructo-2-kinase;Fructose-2,6-bisphosphatase	PFKFB2	F262_HUMAN 6-phosphofructo-2-kinase/fructose-2,6-bisphosphatase 2 OS=Homo sapiens OX=9606 GN=PFKFB2 PE=1 SV=2	1	1	1	1	0	0	0	0	0	0	0	0	0	0	0	1	0	0	0	0	0	0	0	0	0	0	0	0	0	0	0	1	0	0	0	0	0	0	0	0	0	0
O60884	O60884	4	4	4	DnaJ homolog subfamily A member 2	DNAJA2	DNJA2_HUMAN DnaJ homolog subfamily A member 2 OS=Homo sapiens OX=9606 GN=DNAJA2 PE=1 SV=1	1	4	4	4	2	2	3	2	2	1	2	3	2	3	2	1	4	3	3	1	2	2	3	2	2	1	2	3	2	3	2	1	4	3	3	1	2	2	3	2	2	1
O75083	O75083	5	5	5	WD repeat-containing protein 1	WDR1	WDR1_HUMAN WD repeat-containing protein 1 OS=Homo sapiens OX=9606 GN=WDR1 PE=1 SV=4	1	5	5	5	0	4	0	0	0	4	0	0	3	0	0	0	5	0	0	0	0	4	0	0	0	4	0	0	3	0	0	0	5	0	0	0	0	4	0	0	0	4
O75352	O75352	1	1	1	Mannose-P-dolichol utilization defect 1 protein	MPDU1	MPU1_HUMAN Mannose-P-dolichol utilization defect 1 protein OS=Homo sapiens OX=9606 GN=MPDU1 PE=1 SV=2	1	1	1	1	0	0	1	0	0	1	0	0	0	0	0	1	0	1	0	0	0	0	1	0	0	1	0	0	0	0	0	1	0	1	0	0	0	0	1	0	0	1
O75369	O75369	13	8	8	Filamin-B	FLNB	FLNB_HUMAN Filamin-B OS=Homo sapiens OX=9606 GN=FLNB PE=1 SV=2	1	13	8	8	1	7	7	7	4	9	9	6	6	7	6	2	10	7	10	3	0	3	3	2	0	4	4	1	2	3	3	0	5	3	5	0	0	3	3	2	0	4
O75533	O75533	3	3	3	Splicing factor 3B subunit 1	SF3B1	SF3B1_HUMAN Splicing factor 3B subunit 1 OS=Homo sapiens OX=9606 GN=SF3B1 PE=1 SV=3	1	3	3	3	1	1	1	0	0	1	2	1	1	1	1	1	1	1	2	1	1	1	1	0	0	1	2	1	1	1	1	1	1	1	2	1	1	1	1	0	0	1
O75534	O75534	3	3	3	Cold shock domain-containing protein E1	CSDE1	CSDE1_HUMAN Cold shock domain-containing protein E1 OS=Homo sapiens OX=9606 GN=CSDE1 PE=1 SV=2	1	3	3	3	0	1	1	1	1	1	2	1	1	1	1	0	3	2	1	0	0	1	1	1	1	1	2	1	1	1	1	0	3	2	1	0	0	1	1	1	1	1
O75643	O75643	2	2	2	U5 small nuclear ribonucleoprotein 200 kDa helicase	SNRNP200	U520_HUMAN U5 small nuclear ribonucleoprotein 200 kDa helicase OS=Homo sapiens OX=9606 GN=SNRNP200 PE=1 SV=2	1	2	2	2	0	0	0	0	0	0	0	0	2	1	0	0	1	0	0	0	0	0	0	0	0	0	0	0	2	1	0	0	1	0	0	0	0	0	0	0	0	0
O75874	O75874	4	4	3	Isocitrate dehydrogenase [NADP] cytoplasmic	IDH1	IDHC_HUMAN Isocitrate dehydrogenase [NADP] cytoplasmic OS=Homo sapiens OX=9606 GN=IDH1 PE=1 SV=2	1	4	4	3	0	1	3	3	1	1	3	3	0	1	3	1	1	3	2	1	0	1	3	3	1	1	3	3	0	1	3	1	1	3	2	1	0	1	2	2	0	0
O75915	O75915	2	2	2	PRA1 family protein 3	ARL6IP5	PRAF3_HUMAN PRA1 family protein 3 OS=Homo sapiens OX=9606 GN=ARL6IP5 PE=1 SV=1	1	2	2	2	1	1	1	2	1	2	2	2	2	1	2	1	0	2	2	1	1	1	1	2	1	2	2	2	2	1	2	1	0	2	2	1	1	1	1	2	1	2
O75947	O75947	2	2	2	ATP synthase subunit d, mitochondrial	ATP5H	ATP5H_HUMAN ATP synthase subunit d, mitochondrial OS=Homo sapiens OX=9606 GN=ATP5H PE=1 SV=3	1	2	2	2	0	2	1	1	1	1	2	1	1	0	1	0	1	1	2	0	0	2	1	1	1	1	2	1	1	0	1	0	1	1	2	0	0	2	1	1	1	1
O75964	O75964	1	1	1	ATP synthase subunit g, mitochondrial	ATP5L	ATP5L_HUMAN ATP synthase subunit g, mitochondrial OS=Homo sapiens OX=9606 GN=ATP5L PE=1 SV=3	1	1	1	1	0	1	0	1	0	0	1	0	1	0	0	0	1	1	1	0	0	1	0	1	0	0	1	0	1	0	0	0	1	1	1	0	0	1	0	1	0	0
O76003	O76003	1	1	1	Glutaredoxin-3	GLRX3	GLRX3_HUMAN Glutaredoxin-3 OS=Homo sapiens OX=9606 GN=GLRX3 PE=1 SV=2	1	1	1	1	0	1	1	1	0	1	1	1	1	1	1	1	1	1	1	0	0	1	1	1	0	1	1	1	1	1	1	1	1	1	1	0	0	1	1	1	0	1
O76094	O76094	1	1	1	Signal recognition particle subunit SRP72	SRP72	SRP72_HUMAN Signal recognition particle subunit SRP72 OS=Homo sapiens OX=9606 GN=SRP72 PE=1 SV=3	1	1	1	1	0	1	0	0	1	1	0	0	0	0	0	0	1	0	1	0	0	1	0	0	1	1	0	0	0	0	0	0	1	0	1	0	0	1	0	0	1	1
O94925	O94925	7	7	7	Glutaminase kidney isoform, mitochondrial	GLS	GLSK_HUMAN Glutaminase kidney isoform, mitochondrial OS=Homo sapiens OX=9606 GN=GLS PE=1 SV=1	1	7	7	7	1	5	6	5	4	6	4	4	3	4	4	2	4	5	4	3	1	5	6	5	4	6	4	4	3	4	4	2	4	5	4	3	1	5	6	5	4	6
O94973;O95782	O94973;O95782	2;2	2;2	2;2	AP-2 complex subunit alpha-2;AP-2 complex subunit alpha-1	AP2A2;AP2A1	AP2A2_HUMAN AP-2 complex subunit alpha-2 OS=Homo sapiens OX=9606 GN=AP2A2 PE=1 SV=2;AP2A1_HUMAN AP-2 complex subunit alpha-1 OS=Homo sapiens OX=9606 GN=AP2A1 PE=1 SV=3	2	2	2	2	0	2	1	0	0	1	1	2	1	1	0	0	1	0	1	0	0	2	1	0	0	1	1	2	1	1	0	0	1	0	1	0	0	2	1	0	0	1
O94979	O94979	4	4	4	Protein transport protein Sec31A	SEC31A	SC31A_HUMAN Protein transport protein Sec31A OS=Homo sapiens OX=9606 GN=SEC31A PE=1 SV=3	1	4	4	4	1	4	2	2	2	3	3	2	3	2	2	2	4	2	3	1	1	4	2	2	2	3	3	2	3	2	2	2	4	2	3	1	1	4	2	2	2	3
O95197	O95197	2	2	2	Reticulon-3	RTN3	RTN3_HUMAN Reticulon-3 OS=Homo sapiens OX=9606 GN=RTN3 PE=1 SV=2	1	2	2	2	0	2	2	2	0	1	2	2	2	2	1	1	0	1	1	2	0	2	2	2	0	1	2	2	2	2	1	1	0	1	1	2	0	2	2	2	0	1
O95347	O95347	1	1	1	Structural maintenance of chromosomes protein 2	SMC2	SMC2_HUMAN Structural maintenance of chromosomes protein 2 OS=Homo sapiens OX=9606 GN=SMC2 PE=1 SV=2	1	1	1	1	0	0	0	0	0	0	1	0	0	1	0	0	1	1	1	0	0	0	0	0	0	0	1	0	0	1	0	0	1	1	1	0	0	0	0	0	0	0
O95373;O15397	O95373	15;1	15;1	15;1	Importin-7	IPO7	IPO7_HUMAN Importin-7 OS=Homo sapiens OX=9606 GN=IPO7 PE=1 SV=1	2	15	15	15	4	10	14	11	7	8	13	12	10	12	12	10	11	12	11	8	4	10	14	11	7	8	13	12	10	12	12	10	11	12	11	8	4	10	14	11	7	8
O95433	O95433	3	3	3	Activator of 90 kDa heat shock protein ATPase homolog 1	AHSA1	AHSA1_HUMAN Activator of 90 kDa heat shock protein ATPase homolog 1 OS=Homo sapiens OX=9606 GN=AHSA1 PE=1 SV=1	1	3	3	3	1	2	1	2	0	2	2	2	3	2	2	1	2	2	2	1	1	2	1	2	0	2	2	2	3	2	2	1	2	2	2	1	1	2	1	2	0	2
O95487	O95487	1	1	1	Protein transport protein Sec24B	SEC24B	SC24B_HUMAN Protein transport protein Sec24B OS=Homo sapiens OX=9606 GN=SEC24B PE=1 SV=2	1	1	1	1	0	1	1	0	0	1	1	0	1	1	1	1	1	0	1	0	0	1	1	0	0	1	1	0	1	1	1	1	1	0	1	0	0	1	1	0	0	1
O95573;O60488	O95573	7;1	7;1	7;1	Long-chain-fatty-acid--CoA ligase 3	ACSL3	ACSL3_HUMAN Long-chain-fatty-acid--CoA ligase 3 OS=Homo sapiens OX=9606 GN=ACSL3 PE=1 SV=3	2	7	7	7	1	2	5	7	1	2	6	6	3	6	5	2	6	6	5	1	1	2	5	7	1	2	6	6	3	6	5	2	6	6	5	1	1	2	5	7	1	2
O95747	O95747	3	3	3	Serine/threonine-protein kinase OSR1	OXSR1	OXSR1_HUMAN Serine/threonine-protein kinase OSR1 OS=Homo sapiens OX=9606 GN=OXSR1 PE=1 SV=1	1	3	3	3	1	2	1	1	2	1	2	1	1	1	1	1	2	1	1	0	1	2	1	1	2	1	2	1	1	1	1	1	2	1	1	0	1	2	1	1	2	1
O95816	O95816	2	2	2	BAG family molecular chaperone regulator 2	BAG2	BAG2_HUMAN BAG family molecular chaperone regulator 2 OS=Homo sapiens OX=9606 GN=BAG2 PE=1 SV=1	1	2	2	2	1	0	1	1	0	1	1	1	1	1	0	0	0	1	0	0	1	0	1	1	0	1	1	1	1	1	0	0	0	1	0	0	1	0	1	1	0	1
O95831	O95831	4	4	4	Apoptosis-inducing factor 1, mitochondrial	AIFM1	AIFM1_HUMAN Apoptosis-inducing factor 1, mitochondrial OS=Homo sapiens OX=9606 GN=AIFM1 PE=1 SV=1	1	4	4	4	1	2	3	2	1	2	4	3	1	3	3	2	2	3	2	1	1	2	3	2	1	2	4	3	1	3	3	2	2	3	2	1	1	2	3	2	1	2
O95837;P29992	O95837;P29992	1;1	1;1	1;1	Guanine nucleotide-binding protein subunit alpha-14;Guanine nucleotide-binding protein subunit alpha-11	GNA14;GNA11	GNA14_HUMAN Guanine nucleotide-binding protein subunit alpha-14 OS=Homo sapiens OX=9606 GN=GNA14 PE=1 SV=1;GNA11_HUMAN Guanine nucleotide-binding protein subunit alpha-11 OS=Homo sapiens OX=9606 GN=GNA11 PE=1 SV=2	2	1	1	1	0	0	1	0	1	1	0	1	0	1	1	1	1	1	0	0	0	0	1	0	1	1	0	1	0	1	1	1	1	1	0	0	0	0	1	0	1	1
O96005	O96005	2	2	2	Cleft lip and palate transmembrane protein 1	CLPTM1	CLPT1_HUMAN Cleft lip and palate transmembrane protein 1 OS=Homo sapiens OX=9606 GN=CLPTM1 PE=1 SV=1	1	2	2	2	0	0	1	1	0	0	1	0	0	1	0	0	1	0	1	1	0	0	1	1	0	0	1	0	0	1	0	0	1	0	1	1	0	0	1	1	0	0
P00338;Q6ZMR3;P07864	P00338	16;1;1	16;1;1	15;0;0	L-lactate dehydrogenase A chain	LDHA	LDHA_HUMAN L-lactate dehydrogenase A chain OS=Homo sapiens OX=9606 GN=LDHA PE=1 SV=2	3	16	16	15	6	13	10	10	6	12	12	10	14	10	12	8	16	12	14	7	6	13	10	10	6	12	12	10	14	10	12	8	16	12	14	7	6	12	9	9	5	11
P00352;P47895;O94788	P00352	21;1;1	21;1;1	19;0;0	Retinal dehydrogenase 1	ALDH1A1	AL1A1_HUMAN Retinal dehydrogenase 1 OS=Homo sapiens OX=9606 GN=ALDH1A1 PE=1 SV=2	3	21	21	19	10	16	17	16	12	16	18	17	14	18	18	11	16	19	18	12	10	16	17	16	12	16	18	17	14	18	18	11	16	19	18	12	8	14	15	14	10	14
P49448;P00367	P49448;P00367	1;1	1;1	1;1	Glutamate dehydrogenase 2, mitochondrial;Glutamate dehydrogenase 1, mitochondrial	GLUD2;GLUD1	DHE4_HUMAN Glutamate dehydrogenase 2, mitochondrial OS=Homo sapiens OX=9606 GN=GLUD2 PE=1 SV=2;DHE3_HUMAN Glutamate dehydrogenase 1, mitochondrial OS=Homo sapiens OX=9606 GN=GLUD1 PE=1 SV=2	2	1	1	1	0	1	1	1	0	0	1	0	0	1	1	0	1	1	1	1	0	1	1	1	0	0	1	0	0	1	1	0	1	1	1	1	0	1	1	1	0	0
P00390	P00390	3	3	3	Glutathione reductase, mitochondrial	GSR	GSHR_HUMAN Glutathione reductase, mitochondrial OS=Homo sapiens OX=9606 GN=GSR PE=1 SV=2	1	3	3	3	0	1	2	3	0	2	2	1	2	2	3	0	1	2	2	0	0	1	2	3	0	2	2	1	2	2	3	0	1	2	2	0	0	1	2	3	0	2
P00492	P00492	2	2	2	Hypoxanthine-guanine phosphoribosyltransferase	HPRT1	HPRT_HUMAN Hypoxanthine-guanine phosphoribosyltransferase OS=Homo sapiens OX=9606 GN=HPRT1 PE=1 SV=2	1	2	2	2	1	2	2	1	1	1	2	2	1	2	2	1	1	1	2	2	1	2	2	1	1	1	2	2	1	2	2	1	1	1	2	2	1	2	2	1	1	1
P00533	P00533	3	3	3	Epidermal growth factor receptor	EGFR	EGFR_HUMAN Epidermal growth factor receptor OS=Homo sapiens OX=9606 GN=EGFR PE=1 SV=2	1	3	3	3	2	1	2	2	0	1	2	1	1	3	2	0	0	3	1	1	2	1	2	2	0	1	2	1	1	3	2	0	0	3	1	1	2	1	2	2	0	1
P00558	P00558	2	2	2	Phosphoglycerate kinase 1	PGK1	PGK1_HUMAN Phosphoglycerate kinase 1 OS=Homo sapiens OX=9606 GN=PGK1 PE=1 SV=3	1	2	2	2	0	1	2	1	1	2	2	1	1	1	1	0	1	2	2	0	0	1	2	1	1	2	2	1	1	1	1	0	1	2	2	0	0	1	2	1	1	2
P02786	P02786	9	9	9	Transferrin receptor protein 1;Transferrin receptor protein 1, serum form	TFRC	TFR1_HUMAN Transferrin receptor protein 1 OS=Homo sapiens OX=9606 GN=TFRC PE=1 SV=2	1	9	9	9	2	6	2	4	3	5	7	7	8	7	7	6	9	8	8	1	2	6	2	4	3	5	7	7	8	7	7	6	9	8	8	1	2	6	2	4	3	5
P02794	P02794	4	4	4	Ferritin heavy chain;Ferritin heavy chain, N-terminally processed	FTH1	FRIH_HUMAN Ferritin heavy chain OS=Homo sapiens OX=9606 GN=FTH1 PE=1 SV=2	1	4	4	4	0	1	4	2	0	1	4	3	1	3	2	0	2	2	3	0	0	1	4	2	0	1	4	3	1	3	2	0	2	2	3	0	0	1	4	2	0	1
P04075	P04075	8	8	7	Fructose-bisphosphate aldolase A	ALDOA	ALDOA_HUMAN Fructose-bisphosphate aldolase A OS=Homo sapiens OX=9606 GN=ALDOA PE=1 SV=2	1	8	8	7	0	4	6	5	1	1	4	5	3	5	4	1	5	4	7	0	0	4	6	5	1	1	4	5	3	5	4	1	5	4	7	0	0	4	5	5	1	1
P04083	P04083	8	8	8	Annexin A1	ANXA1	ANXA1_HUMAN Annexin A1 OS=Homo sapiens OX=9606 GN=ANXA1 PE=1 SV=2	1	8	8	8	1	6	5	5	2	5	5	3	4	3	4	2	7	5	5	1	1	6	5	5	2	5	5	3	4	3	4	2	7	5	5	1	1	6	5	5	2	5
P04150	P04150	1	1	1	Glucocorticoid receptor	NR3C1	GCR_HUMAN Glucocorticoid receptor OS=Homo sapiens OX=9606 GN=NR3C1 PE=1 SV=1	1	1	1	1	0	0	0	0	0	0	0	0	0	0	0	0	1	0	0	0	0	0	0	0	0	0	0	0	0	0	0	0	1	0	0	0	0	0	0	0	0	0
P04179	P04179	1	1	1	Superoxide dismutase [Mn], mitochondrial	SOD2	SODM_HUMAN Superoxide dismutase [Mn], mitochondrial OS=Homo sapiens OX=9606 GN=SOD2 PE=1 SV=3	1	1	1	1	0	1	0	0	0	0	0	0	0	0	0	0	1	0	0	0	0	1	0	0	0	0	0	0	0	0	0	0	1	0	0	0	0	1	0	0	0	0
P04181	P04181	4	4	4	Ornithine aminotransferase, mitochondrial;Ornithine aminotransferase, hepatic form;Ornithine aminotransferase, renal form	OAT	OAT_HUMAN Ornithine aminotransferase, mitochondrial OS=Homo sapiens OX=9606 GN=OAT PE=1 SV=1	1	4	4	4	0	1	2	3	1	0	2	1	0	1	1	1	4	2	3	0	0	1	2	3	1	0	2	1	0	1	1	1	4	2	3	0	0	1	2	3	1	0
P04264;CON__P04264	P04264;CON__P04264	22;21	22;21	13;12	Keratin, type II cytoskeletal 1	KRT1	K2C1_HUMAN Keratin, type II cytoskeletal 1 OS=Homo sapiens OX=9606 GN=KRT1 PE=1 SV=6;	2	22	22	13	22	20	20	20	19	21	21	21	20	19	21	20	19	19	19	19	22	20	20	20	19	21	21	21	20	19	21	20	19	19	19	19	13	12	13	12	11	12
P04350	P04350	19	2	1	Tubulin beta-4A chain	TUBB4A	TBB4A_HUMAN Tubulin beta-4A chain OS=Homo sapiens OX=9606 GN=TUBB4A PE=1 SV=2	1	19	2	1	15	18	18	18	16	18	18	18	17	18	19	15	18	18	18	18	0	1	1	1	1	1	1	1	1	1	2	1	1	1	1	1	0	0	0	0	0	0
P04406;O14556	P04406	12;1	12;1	12;1	Glyceraldehyde-3-phosphate dehydrogenase	GAPDH	G3P_HUMAN Glyceraldehyde-3-phosphate dehydrogenase OS=Homo sapiens OX=9606 GN=GAPDH PE=1 SV=3	2	12	12	12	10	11	12	12	11	10	11	11	11	11	11	9	10	11	11	9	10	11	12	12	11	10	11	11	11	11	11	9	10	11	11	9	10	11	12	12	11	10
P04632;Q96L46	P04632	7;2	7;2	7;2	Calpain small subunit 1	CAPNS1	CPNS1_HUMAN Calpain small subunit 1 OS=Homo sapiens OX=9606 GN=CAPNS1 PE=1 SV=1	2	7	7	7	4	5	6	7	6	5	7	6	5	6	5	2	5	6	6	4	4	5	6	7	6	5	7	6	5	6	5	2	5	6	6	4	4	5	6	7	6	5
P04792	P04792	16	16	16	Heat shock protein beta-1	HSPB1	HSPB1_HUMAN Heat shock protein beta-1 OS=Homo sapiens OX=9606 GN=HSPB1 PE=1 SV=2	1	16	16	16	11	12	14	13	14	13	12	13	13	14	12	13	15	12	13	11	11	12	14	13	14	13	12	13	13	14	12	13	15	12	13	11	11	12	14	13	14	13
P04843	P04843	2	2	2	Dolichyl-diphosphooligosaccharide--protein glycosyltransferase subunit 1	RPN1	RPN1_HUMAN Dolichyl-diphosphooligosaccharide--protein glycosyltransferase subunit 1 OS=Homo sapiens OX=9606 GN=RPN1 PE=1 SV=1	1	2	2	2	0	1	1	1	1	1	1	1	1	1	1	1	1	1	1	0	0	1	1	1	1	1	1	1	1	1	1	1	1	1	1	0	0	1	1	1	1	1
P04844	P04844	2	2	2	Dolichyl-diphosphooligosaccharide--protein glycosyltransferase subunit 2	RPN2	RPN2_HUMAN Dolichyl-diphosphooligosaccharide--protein glycosyltransferase subunit 2 OS=Homo sapiens OX=9606 GN=RPN2 PE=1 SV=3	1	2	2	2	0	0	1	1	0	2	1	0	1	0	0	1	1	1	0	0	0	0	1	1	0	2	1	0	1	0	0	1	1	1	0	0	0	0	1	1	0	2
Q99878;Q96KK5;Q9BTM1;Q16777;Q93077;Q7L7L0;Q6FI13;P20671;P0C0S8;P04908;Q96QV6;P16104;Q8IUE6	Q99878;Q96KK5;Q9BTM1;Q16777;Q93077;Q7L7L0;Q6FI13;P20671;P0C0S8;P04908;Q96QV6;P16104	3;3;3;3;3;3;3;3;3;3;2;2;1	3;3;3;3;3;3;3;3;3;3;2;2;1	1;1;1;1;1;1;1;1;1;1;0;0;0	Histone H2A type 1-J;Histone H2A type 1-H;Histone H2A.J;Histone H2A type 2-C;Histone H2A type 1-C;Histone H2A type 3;Histone H2A type 2-A;Histone H2A type 1-D;Histone H2A type 1;Histone H2A type 1-B/E;Histone H2A type 1-A;Histone H2AX	HIST1H2AJ;HIST1H2AH;H2AFJ;HIST2H2AC;HIST1H2AC;HIST3H2A;HIST2H2AA3;HIST1H2AD;HIST1H2AG;HIST1H2AB;HIST1H2AA;H2AFX	H2A1J_HUMAN Histone H2A type 1-J OS=Homo sapiens OX=9606 GN=HIST1H2AJ PE=1 SV=3;H2A1H_HUMAN Histone H2A type 1-H OS=Homo sapiens OX=9606 GN=HIST1H2AH PE=1 SV=3;H2AJ_HUMAN Histone H2A.J OS=Homo sapiens OX=9606 GN=H2AFJ PE=1 SV=1;H2A2C_HUMAN Histone H2A type	13	3	3	1	1	1	2	2	1	3	2	2	0	2	2	1	3	2	1	1	1	1	2	2	1	3	2	2	0	2	2	1	3	2	1	1	0	1	1	1	0	1
P05023;P13637;P50993;Q13733;P54707	P05023	6;2;1;1;1	6;2;1;1;1	6;2;1;1;1	Sodium/potassium-transporting ATPase subunit alpha-1	ATP1A1	AT1A1_HUMAN Sodium/potassium-transporting ATPase subunit alpha-1 OS=Homo sapiens OX=9606 GN=ATP1A1 PE=1 SV=1	5	6	6	6	1	3	4	2	3	3	4	4	2	3	2	1	2	3	3	3	1	3	4	2	3	3	4	4	2	3	2	1	2	3	3	3	1	3	4	2	3	3
P05026	P05026	1	1	1	Sodium/potassium-transporting ATPase subunit beta-1	ATP1B1	AT1B1_HUMAN Sodium/potassium-transporting ATPase subunit beta-1 OS=Homo sapiens OX=9606 GN=ATP1B1 PE=1 SV=1	1	1	1	1	0	1	1	0	1	0	1	1	1	1	1	0	1	0	0	0	0	1	1	0	1	0	1	1	1	1	1	0	1	0	0	0	0	1	1	0	1	0
P05067;Q06481	P05067	3;1	3;1	3;1	Amyloid beta A4 protein;N-APP;Soluble APP-alpha;Soluble APP-beta;C99;Beta-amyloid protein 42;Beta-amyloid protein 40;C83;P3(42);P3(40);C80;Gamma-secretase C-terminal fragment 59;Gamma-secretase C-terminal fragment 57;Gamma-secretase C-terminal fragment 50;C31	APP	A4_HUMAN Amyloid-beta A4 protein OS=Homo sapiens OX=9606 GN=APP PE=1 SV=3	2	3	3	3	0	1	0	0	0	1	0	0	2	1	1	0	2	0	1	0	0	1	0	0	0	1	0	0	2	1	1	0	2	0	1	0	0	1	0	0	0	1
P05091	P05091	4	2	2	Aldehyde dehydrogenase, mitochondrial	ALDH2	ALDH2_HUMAN Aldehyde dehydrogenase, mitochondrial OS=Homo sapiens OX=9606 GN=ALDH2 PE=1 SV=2	1	4	2	2	2	4	4	4	2	3	4	3	3	4	3	2	4	4	4	2	0	2	2	2	0	1	2	1	1	2	1	0	2	2	2	0	0	2	2	2	0	1
P05109	P05109	2	2	2	Protein S100-A8;Protein S100-A8, N-terminally processed	S100A8	S10A8_HUMAN Protein S100-A8 OS=Homo sapiens OX=9606 GN=S100A8 PE=1 SV=1	1	2	2	2	0	0	0	0	0	1	1	0	0	0	2	0	0	0	0	0	0	0	0	0	0	1	1	0	0	0	2	0	0	0	0	0	0	0	0	0	0	1
P05141;P12236;P12235;Q9H0C2	P05141;P12236	8;5;3;1	8;5;3;1	8;5;3;1	ADP/ATP translocase 2;ADP/ATP translocase 2, N-terminally processed;ADP/ATP translocase 3;ADP/ATP translocase 3, N-terminally processed	SLC25A5;SLC25A6	ADT2_HUMAN ADP/ATP translocase 2 OS=Homo sapiens OX=9606 GN=SLC25A5 PE=1 SV=7;ADT3_HUMAN ADP/ATP translocase 3 OS=Homo sapiens OX=9606 GN=SLC25A6 PE=1 SV=4	4	8	8	8	0	3	5	5	6	5	7	5	1	4	5	1	3	4	2	3	0	3	5	5	6	5	7	5	1	4	5	1	3	4	2	3	0	3	5	5	6	5
P05165	P05165	6	6	6	Propionyl-CoA carboxylase alpha chain, mitochondrial	PCCA	PCCA_HUMAN Propionyl-CoA carboxylase alpha chain, mitochondrial OS=Homo sapiens OX=9606 GN=PCCA PE=1 SV=4	1	6	6	6	2	2	3	3	4	1	3	4	4	3	3	3	3	3	2	3	2	2	3	3	4	1	3	4	4	3	3	3	3	3	2	3	2	2	3	3	4	1
P05166	P05166	7	7	7	Propionyl-CoA carboxylase beta chain, mitochondrial	PCCB	PCCB_HUMAN Propionyl-CoA carboxylase beta chain, mitochondrial OS=Homo sapiens OX=9606 GN=PCCB PE=1 SV=3	1	7	7	7	5	4	5	6	3	3	6	5	3	4	4	5	3	5	3	5	5	4	5	6	3	3	6	5	3	4	4	5	3	5	3	5	5	4	5	6	3	3
P05386	P05386	1	1	1	60S acidic ribosomal protein P1	RPLP1	RLA1_HUMAN 60S acidic ribosomal protein P1 OS=Homo sapiens OX=9606 GN=RPLP1 PE=1 SV=1	1	1	1	1	1	1	1	1	1	1	1	1	1	1	1	1	1	1	1	1	1	1	1	1	1	1	1	1	1	1	1	1	1	1	1	1	1	1	1	1	1	1
P05387	P05387	4	4	4	60S acidic ribosomal protein P2	RPLP2	RLA2_HUMAN 60S acidic ribosomal protein P2 OS=Homo sapiens OX=9606 GN=RPLP2 PE=1 SV=1	1	4	4	4	2	3	3	3	3	3	3	3	2	3	3	3	3	3	3	2	2	3	3	3	3	3	3	3	2	3	3	3	3	3	3	2	2	3	3	3	3	3
P05388;Q8NHW5	P05388;Q8NHW5	6;3	6;3	6;3	60S acidic ribosomal protein P0;60S acidic ribosomal protein P0-like	RPLP0;RPLP0P6	RLA0_HUMAN 60S acidic ribosomal protein P0 OS=Homo sapiens OX=9606 GN=RPLP0 PE=1 SV=1;RLA0L_HUMAN 60S acidic ribosomal protein P0-like OS=Homo sapiens OX=9606 GN=RPLP0P6 PE=5 SV=1	2	6	6	6	4	3	4	4	1	5	5	4	5	5	5	4	6	4	4	4	4	3	4	4	1	5	5	4	5	5	5	4	6	4	4	4	4	3	4	4	1	5
P05413	P05413	2	2	2	Fatty acid-binding protein, heart	FABP3	FABPH_HUMAN Fatty acid-binding protein, heart OS=Homo sapiens OX=9606 GN=FABP3 PE=1 SV=4	1	2	2	2	0	1	1	2	1	0	2	2	1	0	0	0	0	1	1	0	0	1	1	2	1	0	2	2	1	0	0	0	0	1	1	0	0	1	1	2	1	0
P05556	P05556	7	7	7	Integrin beta-1	ITGB1	ITB1_HUMAN Integrin beta-1 OS=Homo sapiens OX=9606 GN=ITGB1 PE=1 SV=2	1	7	7	7	1	5	5	5	3	6	6	3	4	5	4	3	5	5	6	4	1	5	5	5	3	6	6	3	4	5	4	3	5	5	6	4	1	5	5	5	3	6
P05783;CON__H-INV:HIT000015463	P05783	15;2	14;2	8;2	Keratin, type I cytoskeletal 18	KRT18	K1C18_HUMAN Keratin, type I cytoskeletal 18 OS=Homo sapiens OX=9606 GN=KRT18 PE=1 SV=2	2	15	14	8	8	9	9	11	9	11	10	10	10	11	12	9	15	10	10	7	7	8	9	10	8	10	9	9	10	10	11	8	14	9	9	6	3	4	4	5	3	4
P06493;P24941;P11802;Q00526;Q00534;P50750;Q96Q40;O94921;Q07002;Q00536;Q00537;Q9NYV4;Q14004	P06493	4;1;1;1;1;1;1;1;1;1;1;1;1	4;1;1;1;1;1;1;1;1;1;1;1;1	3;0;0;0;0;0;0;0;0;0;0;0;0	Cyclin-dependent kinase 1	CDK1	CDK1_HUMAN Cyclin-dependent kinase 1 OS=Homo sapiens OX=9606 GN=CDK1 PE=1 SV=3	13	4	4	3	3	2	2	3	2	3	3	2	3	3	3	3	4	3	3	1	3	2	2	3	2	3	3	2	3	3	3	3	4	3	3	1	2	1	1	2	1	2
P06576	P06576	11	11	11	ATP synthase subunit beta, mitochondrial	ATP5B	ATPB_HUMAN ATP synthase subunit beta, mitochondrial OS=Homo sapiens OX=9606 GN=ATP5F1B PE=1 SV=3	1	11	11	11	5	10	9	11	7	10	10	7	6	8	7	7	11	7	6	9	5	10	9	11	7	10	10	7	6	8	7	7	11	7	6	9	5	10	9	11	7	10
P06702	P06702	3	3	3	Protein S100-A9	S100A9	S10A9_HUMAN Protein S100-A9 OS=Homo sapiens OX=9606 GN=S100A9 PE=1 SV=1	1	3	3	3	0	1	1	0	1	2	0	1	1	0	3	1	0	2	0	2	0	1	1	0	1	2	0	1	1	0	3	1	0	2	0	2	0	1	1	0	1	2
P06703	P06703	3	3	3	Protein S100-A6	S100A6	S10A6_HUMAN Protein S100-A6 OS=Homo sapiens OX=9606 GN=S100A6 PE=1 SV=1	1	3	3	3	1	2	2	2	1	2	2	2	2	2	2	1	1	3	3	1	1	2	2	2	1	2	2	2	2	2	2	1	1	3	3	1	1	2	2	2	1	2
P06744;CON__Q3ZBD7;Q8N196	P06744	14;4;1	14;4;1	14;4;1	Glucose-6-phosphate isomerase	GPI	G6PI_HUMAN Glucose-6-phosphate isomerase OS=Homo sapiens OX=9606 GN=GPI PE=1 SV=4	3	14	14	14	1	13	5	9	1	11	9	7	13	6	5	5	14	7	12	3	1	13	5	9	1	11	9	7	13	6	5	5	14	7	12	3	1	13	5	9	1	11
P06748	P06748	4	4	4	Nucleophosmin	NPM1	NPM_HUMAN Nucleophosmin OS=Homo sapiens OX=9606 GN=NPM1 PE=1 SV=2	1	4	4	4	2	3	3	2	1	2	1	3	2	2	2	3	4	3	3	2	2	3	3	2	1	2	1	3	2	2	2	3	4	3	3	2	2	3	3	2	1	2
P06753	P06753	2	1	1	Tropomyosin alpha-3 chain	TPM3	TPM3_HUMAN Tropomyosin alpha-3 chain OS=Homo sapiens OX=9606 GN=TPM3 PE=1 SV=2	1	2	1	1	0	2	2	2	0	0	1	1	1	2	1	0	0	2	1	0	0	1	1	1	0	0	0	0	0	1	0	0	0	1	0	0	0	1	1	1	0	0
P06756	P06756	2	2	2	Integrin alpha-V;Integrin alpha-V heavy chain;Integrin alpha-V light chain	ITGAV	ITAV_HUMAN Integrin alpha-V OS=Homo sapiens OX=9606 GN=ITGAV PE=1 SV=2	1	2	2	2	1	2	2	2	1	2	2	2	2	2	2	2	2	1	2	2	1	2	2	2	1	2	2	2	2	2	2	2	2	1	2	2	1	2	2	2	1	2
P07099	P07099	13	13	13	Epoxide hydrolase 1	EPHX1	HYEP_HUMAN Epoxide hydrolase 1 OS=Homo sapiens OX=9606 GN=EPHX1 PE=1 SV=1	1	13	13	13	6	12	13	11	10	10	11	12	9	11	9	6	10	11	10	8	6	12	13	11	10	10	11	12	9	11	9	6	10	11	10	8	6	12	13	11	10	10
P07195	P07195	11	10	10	L-lactate dehydrogenase B chain	LDHB	LDHB_HUMAN L-lactate dehydrogenase B chain OS=Homo sapiens OX=9606 GN=LDHB PE=1 SV=2	1	11	10	10	3	11	10	10	5	11	9	9	11	9	9	6	11	10	11	5	3	10	9	9	4	10	8	8	10	8	8	6	10	9	10	5	3	10	9	9	4	10
P07237	P07237	14	14	14	Protein disulfide-isomerase	P4HB	PDIA1_HUMAN Protein disulfide-isomerase OS=Homo sapiens OX=9606 GN=P4HB PE=1 SV=3	1	14	14	14	7	9	10	9	5	11	10	8	10	11	9	9	12	12	12	6	7	9	10	9	5	11	10	8	10	11	9	9	12	12	12	6	7	9	10	9	5	11
P07355;A6NMY6	P07355;A6NMY6	18;12	18;12	18;12	Annexin A2;Putative annexin A2-like protein	ANXA2;ANXA2P2	ANXA2_HUMAN Annexin A2 OS=Homo sapiens OX=9606 GN=ANXA2 PE=1 SV=2;AXA2L_HUMAN Putative annexin A2-like protein OS=Homo sapiens OX=9606 GN=ANXA2P2 PE=5 SV=2	2	18	18	18	4	14	16	16	13	13	17	17	11	16	17	8	15	16	17	10	4	14	16	16	13	13	17	17	11	16	17	8	15	16	17	10	4	14	16	16	13	13
P07384	P07384	5	5	5	Calpain-1 catalytic subunit	CAPN1	CAN1_HUMAN Calpain-1 catalytic subunit OS=Homo sapiens OX=9606 GN=CAPN1 PE=1 SV=1	1	5	5	5	0	4	4	4	2	3	5	4	2	2	3	1	4	4	3	2	0	4	4	4	2	3	5	4	2	2	3	1	4	4	3	2	0	4	4	4	2	3
P07437;A6NNZ2	P07437	21;8	5;0	4;0	Tubulin beta chain	TUBB	TBB5_HUMAN Tubulin beta chain OS=Homo sapiens OX=9606 GN=TUBB PE=1 SV=2	2	21	5	4	18	21	21	21	19	21	21	21	19	21	20	18	21	21	21	20	4	5	5	5	4	5	5	5	5	5	5	5	5	5	5	5	3	4	4	4	3	4
P07602	P07602	2	2	2	Prosaposin;Saposin-A;Saposin-B-Val;Saposin-B;Saposin-C;Saposin-D	PSAP	SAP_HUMAN Prosaposin OS=Homo sapiens OX=9606 GN=PSAP PE=1 SV=2	1	2	2	2	1	1	1	1	1	1	1	1	1	1	2	1	1	1	1	1	1	1	1	1	1	1	1	1	1	1	2	1	1	1	1	1	1	1	1	1	1	1
P07737;CON__P02584	P07737;CON__P02584	5;3	5;3	5;3	Profilin-1	PFN1	PROF1_HUMAN Profilin-1 OS=Homo sapiens OX=9606 GN=PFN1 PE=1 SV=2;	2	5	5	5	1	1	4	4	2	1	5	2	3	2	3	1	3	1	5	1	1	1	4	4	2	1	5	2	3	2	3	1	3	1	5	1	1	1	4	4	2	1
P07741	P07741	4	4	4	Adenine phosphoribosyltransferase	APRT	APT_HUMAN Adenine phosphoribosyltransferase OS=Homo sapiens OX=9606 GN=APRT PE=1 SV=2	1	4	4	4	1	1	4	4	3	0	4	4	1	3	3	1	1	3	4	4	1	1	4	4	3	0	4	4	1	3	3	1	1	3	4	4	1	1	4	4	3	0
P07814	P07814	23	23	22	Bifunctional glutamate/proline--tRNA ligase;Glutamate--tRNA ligase;Proline--tRNA ligase	EPRS	SYEP_HUMAN Bifunctional glutamate/proline--tRNA ligase OS=Homo sapiens OX=9606 GN=EPRS PE=1 SV=5	1	23	23	22	5	11	12	11	6	14	18	13	10	16	14	9	19	16	12	5	5	11	12	11	6	14	18	13	10	16	14	9	19	16	12	5	5	10	11	10	5	13
P07900;Q14568;Q58FG0	P07900	28;5;3	17;2;1	17;2;1	Heat shock protein HSP 90-alpha	HSP90AA1	HS90A_HUMAN Heat shock protein HSP 90-alpha OS=Homo sapiens OX=9606 GN=HSP90AA1 PE=1 SV=5	3	28	17	17	8	21	22	19	8	16	21	20	16	24	24	7	24	25	24	10	5	12	13	12	4	10	13	14	11	15	15	5	14	16	15	6	5	12	13	12	4	10
P08134;P61586	P08134;P61586	2;1	2;1	2;1	Rho-related GTP-binding protein RhoC;Transforming protein RhoA	RHOC;RHOA	RHOC_HUMAN Rho-related GTP-binding protein RhoC OS=Homo sapiens OX=9606 GN=RHOC PE=1 SV=1;RHOA_HUMAN Transforming protein RhoA OS=Homo sapiens OX=9606 GN=RHOA PE=1 SV=1	2	2	2	2	1	2	1	2	2	1	2	2	1	0	2	0	1	2	2	2	1	2	1	2	2	1	2	2	1	0	2	0	1	2	2	2	1	2	1	2	2	1
P08151	P08151	1	1	1	Zinc finger protein GLI1	GLI1	GLI1_HUMAN Zinc finger protein GLI1 OS=Homo sapiens OX=9606 GN=GLI1 PE=1 SV=1	1	1	1	1	0	0	1	1	1	0	1	1	1	1	1	1	1	1	0	0	0	0	1	1	1	0	1	1	1	1	1	1	1	1	0	0	0	0	1	1	1	0
P08195	P08195	23	23	23	4F2 cell-surface antigen heavy chain	SLC3A2	4F2_HUMAN 4F2 cell-surface antigen heavy chain OS=Homo sapiens OX=9606 GN=SLC3A2 PE=1 SV=3	1	23	23	23	12	18	19	21	19	17	20	19	19	20	23	20	21	22	19	19	12	18	19	21	19	17	20	19	19	20	23	20	21	22	19	19	12	18	19	21	19	17
P08238;Q58FF7;Q58FF6;Q58FG1	P08238	28;11;3;1	28;11;3;1	14;4;0;0	Heat shock protein HSP 90-beta	HSP90AB1	HS90B_HUMAN Heat shock protein HSP 90-beta OS=Homo sapiens OX=9606 GN=HSP90AB1 PE=1 SV=4	4	28	28	14	9	23	26	21	16	21	22	21	19	23	21	13	27	25	25	14	9	23	26	21	16	21	22	21	19	23	21	13	27	25	25	14	4	11	14	12	9	12
P08243	P08243	8	8	8	Asparagine synthetase [glutamine-hydrolyzing]	ASNS	ASNS_HUMAN Asparagine synthetase [glutamine-hydrolyzing] OS=Homo sapiens OX=9606 GN=ASNS PE=1 SV=4	1	8	8	8	0	5	2	2	1	6	3	2	5	3	3	1	7	2	3	1	0	5	2	2	1	6	3	2	5	3	3	1	7	2	3	1	0	5	2	2	1	6
P08708	P08708	5	5	5	40S ribosomal protein S17	RPS17	RS17_HUMAN 40S ribosomal protein S17 OS=Homo sapiens OX=9606 GN=RPS17 PE=1 SV=2	1	5	5	5	3	2	2	2	5	3	5	1	2	4	4	2	4	5	4	4	3	2	2	2	5	3	5	1	2	4	4	2	4	5	4	4	3	2	2	2	5	3
P08865	P08865	2	2	2	40S ribosomal protein SA	RPSA	RSSA_HUMAN 40S ribosomal protein SA OS=Homo sapiens OX=9606 GN=RPSA PE=1 SV=4	1	2	2	2	1	2	1	0	0	0	2	0	2	2	1	0	2	2	0	0	1	2	1	0	0	0	2	0	2	2	1	0	2	2	0	0	1	2	1	0	0	0
P08962	P08962	1	1	1	CD63 antigen	CD63	CD63_HUMAN CD63 antigen OS=Homo sapiens OX=9606 GN=CD63 PE=1 SV=2	1	1	1	1	0	1	1	1	1	0	1	1	1	1	1	1	0	1	1	1	0	1	1	1	1	0	1	1	1	1	1	1	0	1	1	1	0	1	1	1	1	0
P09211	P09211	2	2	2	Glutathione S-transferase P	GSTP1	GSTP1_HUMAN Glutathione S-transferase P OS=Homo sapiens OX=9606 GN=GSTP1 PE=1 SV=2	1	2	2	2	0	1	1	1	0	0	1	1	0	1	0	0	1	0	2	0	0	1	1	1	0	0	1	1	0	1	0	0	1	0	2	0	0	1	1	1	0	0
P09382	P09382	4	4	4	Galectin-1	LGALS1	LEG1_HUMAN Galectin-1 OS=Homo sapiens OX=9606 GN=LGALS1 PE=1 SV=2	1	4	4	4	1	3	4	3	2	4	4	3	1	3	2	1	2	3	2	2	1	3	4	3	2	4	4	3	1	3	2	1	2	3	2	2	1	3	4	3	2	4
P09496	P09496	4	4	4	Clathrin light chain A	CLTA	CLCA_HUMAN Clathrin light chain A OS=Homo sapiens OX=9606 GN=CLTA PE=1 SV=1	1	4	4	4	1	4	4	4	4	4	4	4	2	4	4	2	4	4	3	4	1	4	4	4	4	4	4	4	2	4	4	2	4	4	3	4	1	4	4	4	4	4
P09497	P09497	2	2	2	Clathrin light chain B	CLTB	CLCB_HUMAN Clathrin light chain B OS=Homo sapiens OX=9606 GN=CLTB PE=1 SV=1	1	2	2	2	0	1	2	1	1	2	1	1	1	2	1	0	2	1	1	1	0	1	2	1	1	2	1	1	1	2	1	0	2	1	1	1	0	1	2	1	1	2
P09525	P09525	2	2	2	Annexin A4	ANXA4	ANXA4_HUMAN Annexin A4 OS=Homo sapiens OX=9606 GN=ANXA4 PE=1 SV=4	1	2	2	2	0	0	0	0	0	0	1	0	1	0	0	0	2	1	0	0	0	0	0	0	0	0	1	0	1	0	0	0	2	1	0	0	0	0	0	0	0	0
P09543	P09543	2	2	2	2,3-cyclic-nucleotide 3-phosphodiesterase	CNP	CN37_HUMAN 2,3-cyclic-nucleotide 3-phosphodiesterase OS=Homo sapiens OX=9606 GN=CNP PE=1 SV=2	1	2	2	2	0	0	1	1	0	1	1	1	0	0	1	0	1	1	0	0	0	0	1	1	0	1	1	1	0	0	1	0	1	1	0	0	0	0	1	1	0	1
P09601	P09601	7	7	7	Heme oxygenase 1	HMOX1	HMOX1_HUMAN Heme oxygenase 1 OS=Homo sapiens OX=9606 GN=HMOX1 PE=1 SV=1	1	7	7	7	3	3	5	4	5	6	5	6	0	4	5	3	3	5	5	1	3	3	5	4	5	6	5	6	0	4	5	3	3	5	5	1	3	3	5	4	5	6
P09651	P09651	1	1	1	Heterogeneous nuclear ribonucleoprotein A1;Heterogeneous nuclear ribonucleoprotein A1, N-terminally processed	HNRNPA1	ROA1_HUMAN Heterogeneous nuclear ribonucleoprotein A1 OS=Homo sapiens OX=9606 GN=HNRNPA1 PE=1 SV=5	1	1	1	1	0	1	0	0	0	0	0	1	1	0	1	0	1	0	0	0	0	1	0	0	0	0	0	1	1	0	1	0	1	0	0	0	0	1	0	0	0	0
P09936	P09936	3	3	3	Ubiquitin carboxyl-terminal hydrolase isozyme L1	UCHL1	UCHL1_HUMAN Ubiquitin carboxyl-terminal hydrolase isozyme L1 OS=Homo sapiens OX=9606 GN=UCHL1 PE=1 SV=2	1	3	3	3	0	3	1	2	1	3	2	0	3	0	1	0	3	1	0	1	0	3	1	2	1	3	2	0	3	0	1	0	3	1	0	1	0	3	1	2	1	3
P0C623	P0C623	1	1	1	Olfactory receptor 4Q2	OR4Q2	OR4Q2_HUMAN Olfactory receptor 4Q2 OS=Homo sapiens OX=9606 GN=OR4Q2 PE=3 SV=2	1	1	1	1	0	0	0	0	0	0	0	0	0	0	0	0	0	0	1	0	0	0	0	0	0	0	0	0	0	0	0	0	0	0	1	0	0	0	0	0	0	0
P62987;P62979;P0CG47;P0CG48	P62987;P62979;P0CG47;P0CG48	4;4;4;4	4;4;4;4	4;4;4;4	Ubiquitin-60S ribosomal protein L40;Ubiquitin;60S ribosomal protein L40;Ubiquitin-40S ribosomal protein S27a;Ubiquitin;40S ribosomal protein S27a;Polyubiquitin-B;Ubiquitin;Polyubiquitin-C;Ubiquitin	UBA52;RPS27A;UBB;UBC	RL40_HUMAN Ubiquitin-60S ribosomal protein L40 OS=Homo sapiens OX=9606 GN=UBA52 PE=1 SV=2;RS27A_HUMAN Ubiquitin-40S ribosomal protein S27a OS=Homo sapiens OX=9606 GN=RPS27A PE=1 SV=2;UBB_HUMAN Polyubiquitin-B OS=Homo sapiens OX=9606 GN=UBB PE=1 SV=1;UBC_HU	4	4	4	4	4	4	3	4	3	4	4	3	3	4	3	4	4	4	4	3	4	4	3	4	3	4	4	3	3	4	3	4	4	4	4	3	4	4	3	4	3	4
P0DMN0;P0DMM9;P50226;P50225	P0DMN0;P0DMM9;P50226;P50225	2;2;1;1	2;2;1;1	2;2;1;1	Sulfotransferase 1A4;Sulfotransferase 1A3;Sulfotransferase 1A2;Sulfotransferase 1A1	SULT1A4;SULT1A3;SULT1A2;SULT1A1	ST1A4_HUMAN Sulfotransferase 1A4 OS=Homo sapiens OX=9606 GN=SULT1A4 PE=1 SV=1;ST1A3_HUMAN Sulfotransferase 1A3 OS=Homo sapiens OX=9606 GN=SULT1A3 PE=1 SV=1;ST1A2_HUMAN Sulfotransferase 1A2 OS=Homo sapiens OX=9606 GN=SULT1A2 PE=1 SV=2;ST1A1_HUMAN Sulfotrans	4	2	2	2	0	1	1	0	0	0	0	0	1	0	0	0	2	0	0	0	0	1	1	0	0	0	0	0	1	0	0	0	2	0	0	0	0	1	1	0	0	0
P0DMV9;P0DMV8	P0DMV9;P0DMV8	25;25	24;24	13;13	Heat shock 70 kDa protein 1B;Heat shock 70 kDa protein 1A	HSPA1B;HSPA1A	HS71B_HUMAN Heat shock 70 kDa protein 1B OS=Homo sapiens OX=9606 GN=HSPA1B PE=1 SV=1;HS71A_HUMAN Heat shock 70 kDa protein 1A OS=Homo sapiens OX=9606 GN=HSPA1A PE=1 SV=1	2	25	24	13	5	21	21	18	18	21	20	19	19	20	13	20	24	18	14	20	4	20	20	17	17	20	19	18	18	19	12	19	23	17	13	19	2	12	10	8	9	10
P0DN76;Q01081;Q8WU68	P0DN76;Q01081	3;3;1	3;3;1	3;3;1	Splicing factor U2AF 35 kDa subunit	U2AF1	U2AF5_HUMAN Splicing factor U2AF 35 kDa subunit-like protein OS=Homo sapiens OX=9606 GN=U2AF1L5 PE=1 SV=1;U2AF1_HUMAN Splicing factor U2AF 35 kDa subunit OS=Homo sapiens OX=9606 GN=U2AF1 PE=1 SV=3	3	3	3	3	2	2	1	2	1	2	2	1	2	2	2	2	3	1	1	1	2	2	1	2	1	2	2	1	2	2	2	2	3	1	1	1	2	2	1	2	1	2
P0DP25;P0DP24;P0DP23	P0DP25;P0DP24;P0DP23	1;1;1	1;1;1	1;1;1			CALM3_HUMAN Calmodulin-3 OS=Homo sapiens OX=9606 GN=CALM3 PE=1 SV=1;CALM2_HUMAN Calmodulin-2 OS=Homo sapiens OX=9606 GN=CALM2 PE=1 SV=1;CALM1_HUMAN Calmodulin-1 OS=Homo sapiens OX=9606 GN=CALM1 PE=1 SV=1	3	1	1	1	0	1	1	0	0	0	0	0	1	1	1	0	0	0	0	0	0	1	1	0	0	0	0	0	1	1	1	0	0	0	0	0	0	1	1	0	0	0
P30512;P30459;P30457;P30456;P30453;P30450;P18462;P16190;P16189;P10314	P30512;P30459;P30457;P30456;P30453;P30450;P18462;P16190;P16189;P10314	3;3;3;3;3;3;3;3;3;3	3;3;3;3;3;3;3;3;3;3	1;1;1;1;1;1;1;1;1;1	HLA class I histocompatibility antigen, A-29 alpha chain;HLA class I histocompatibility antigen, A-74 alpha chain;HLA class I histocompatibility antigen, A-66 alpha chain;HLA class I histocompatibility antigen, A-43 alpha chain;HLA class I histocompatibility antigen, A-34 alpha chain;HLA class I histocompatibility antigen, A-26 alpha chain;HLA class I histocompatibility antigen, A-25 alpha chain;…	HLA-A	1A29_HUMAN HLA class I histocompatibility antigen, A-29 alpha chain OS=Homo sapiens OX=9606 GN=HLA-A PE=1 SV=2;1A74_HUMAN HLA class I histocompatibility antigen, A-74 alpha chain OS=Homo sapiens OX=9606 GN=HLA-A PE=1 SV=1;1A66_HUMAN HLA class I histocompat	10	3	3	1	0	3	2	2	0	2	2	2	1	2	1	0	1	2	2	0	0	3	2	2	0	2	2	2	1	2	1	0	1	2	2	0	0	1	1	0	0	0
P10599	P10599	5	5	5	Thioredoxin	TXN	THIO_HUMAN Thioredoxin OS=Homo sapiens OX=9606 GN=TXN PE=1 SV=3	1	5	5	5	3	4	5	4	3	4	4	4	4	4	4	3	4	4	4	4	3	4	5	4	3	4	4	4	4	4	4	3	4	4	4	4	3	4	5	4	3	4
P10620	P10620	2	2	2	Microsomal glutathione S-transferase 1	MGST1	MGST1_HUMAN Microsomal glutathione S-transferase 1 OS=Homo sapiens OX=9606 GN=MGST1 PE=1 SV=1	1	2	2	2	0	1	1	1	1	1	2	1	0	1	1	0	1	1	1	1	0	1	1	1	1	1	2	1	0	1	1	0	1	1	1	1	0	1	1	1	1	1
P10809	P10809	24	24	24	60 kDa heat shock protein, mitochondrial	HSPD1	CH60_HUMAN 60 kDa heat shock protein, mitochondrial OS=Homo sapiens OX=9606 GN=HSPD1 PE=1 SV=2	1	24	24	24	20	16	23	23	20	16	20	20	18	23	22	20	19	22	20	19	20	16	23	23	20	16	20	20	18	23	22	20	19	22	20	19	20	16	23	23	20	16
P11021	P11021	6	5	5	78 kDa glucose-regulated protein	HSPA5	BIP_HUMAN Endoplasmic reticulum chaperone BiP OS=Homo sapiens OX=9606 GN=HSPA5 PE=1 SV=2	1	6	5	5	3	2	3	4	2	4	3	2	4	4	3	2	5	3	4	1	2	1	2	3	1	3	2	1	3	3	2	1	4	2	3	0	2	1	2	3	1	3
P11142;P54652	P11142	33;9	33;9	30;6	Heat shock cognate 71 kDa protein	HSPA8	HSP7C_HUMAN Heat shock cognate 71 kDa protein OS=Homo sapiens OX=9606 GN=HSPA8 PE=1 SV=1	2	33	33	30	19	32	29	30	29	31	29	31	29	29	23	28	30	29	25	30	19	32	29	30	29	31	29	31	29	29	23	28	30	29	25	30	16	29	26	27	26	28
P11166	P11166	2	2	2	Solute carrier family 2, facilitated glucose transporter member 1	SLC2A1	GTR1_HUMAN Solute carrier family 2, facilitated glucose transporter member 1 OS=Homo sapiens OX=9606 GN=SLC2A1 PE=1 SV=2	1	2	2	2	2	2	2	2	1	1	2	2	1	2	1	0	2	1	2	2	2	2	2	2	1	1	2	2	1	2	1	0	2	1	2	2	2	2	2	2	1	1
P11172	P11172	6	6	6	Uridine 5-monophosphate synthase;Orotate phosphoribosyltransferase;Orotidine 5-phosphate decarboxylase	UMPS	UMPS_HUMAN Uridine 5-monophosphate synthase OS=Homo sapiens OX=9606 GN=UMPS PE=1 SV=1	1	6	6	6	1	2	3	3	1	3	2	1	1	2	3	1	4	4	2	1	1	2	3	3	1	3	2	1	1	2	3	1	4	4	2	1	1	2	3	3	1	3
P11182	P11182	2	2	2	Lipoamide acyltransferase component of branched-chain alpha-keto acid dehydrogenase complex, mitochondrial	DBT	ODB2_HUMAN Lipoamide acyltransferase component of branched-chain alpha-keto acid dehydrogenase complex, mitochondrial OS=Homo sapiens OX=9606 GN=DBT PE=1 SV=3	1	2	2	2	0	0	0	0	1	0	0	0	0	0	0	0	0	0	0	1	0	0	0	0	1	0	0	0	0	0	0	0	0	0	0	1	0	0	0	0	1	0
P11216;P11217;P06737	P11216;P11217;P06737	4;2;2	4;2;2	4;2;2	Glycogen phosphorylase, brain form;Glycogen phosphorylase, muscle form;Glycogen phosphorylase, liver form	PYGB;PYGM;PYGL	PYGB_HUMAN Glycogen phosphorylase, brain form OS=Homo sapiens OX=9606 GN=PYGB PE=1 SV=5;PYGM_HUMAN Glycogen phosphorylase, muscle form OS=Homo sapiens OX=9606 GN=PYGM PE=1 SV=6;PYGL_HUMAN Glycogen phosphorylase, liver form OS=Homo sapiens OX=9606 GN=PYGL P	3	4	4	4	0	3	2	1	0	3	3	0	2	1	2	0	2	2	1	0	0	3	2	1	0	3	3	0	2	1	2	0	2	2	1	0	0	3	2	1	0	3
P11279	P11279	2	2	2	Lysosome-associated membrane glycoprotein 1	LAMP1	LAMP1_HUMAN Lysosome-associated membrane glycoprotein 1 OS=Homo sapiens OX=9606 GN=LAMP1 PE=1 SV=3	1	2	2	2	1	1	2	2	1	1	1	1	1	1	1	1	1	1	1	1	1	1	2	2	1	1	1	1	1	1	1	1	1	1	1	1	1	1	2	2	1	1
P11413	P11413	31	31	31	Glucose-6-phosphate 1-dehydrogenase	G6PD	G6PD_HUMAN Glucose-6-phosphate 1-dehydrogenase OS=Homo sapiens OX=9606 GN=G6PD PE=1 SV=4	1	31	31	31	19	25	26	22	19	25	25	25	20	27	23	20	28	25	25	22	19	25	26	22	19	25	25	25	20	27	23	20	28	25	25	22	19	25	26	22	19	25
P11498	P11498	17	17	17	Pyruvate carboxylase, mitochondrial	PC	PYC_HUMAN Pyruvate carboxylase, mitochondrial OS=Homo sapiens OX=9606 GN=PC PE=1 SV=2	1	17	17	17	14	8	11	11	12	11	13	13	13	15	11	13	12	13	15	9	14	8	11	11	12	11	13	13	13	15	11	13	12	13	15	9	14	8	11	11	12	11
P11586	P11586	11	11	11	C-1-tetrahydrofolate synthase, cytoplasmic;Methylenetetrahydrofolate dehydrogenase;Methenyltetrahydrofolate cyclohydrolase;Formyltetrahydrofolate synthetase;C-1-tetrahydrofolate synthase, cytoplasmic, N-terminally processed	MTHFD1	C1TC_HUMAN C-1-tetrahydrofolate synthase, cytoplasmic OS=Homo sapiens OX=9606 GN=MTHFD1 PE=1 SV=3	1	11	11	11	0	6	5	4	2	5	6	4	6	6	4	5	11	4	6	3	0	6	5	4	2	5	6	4	6	6	4	5	11	4	6	3	0	6	5	4	2	5
P60891;P11908	P60891;P11908	1;1	1;1	1;1	Ribose-phosphate pyrophosphokinase 1;Ribose-phosphate pyrophosphokinase 2	PRPS1;PRPS2	PRPS1_HUMAN Ribose-phosphate pyrophosphokinase 1 OS=Homo sapiens OX=9606 GN=PRPS1 PE=1 SV=2;PRPS2_HUMAN Ribose-phosphate pyrophosphokinase 2 OS=Homo sapiens OX=9606 GN=PRPS2 PE=1 SV=2	2	1	1	1	0	0	0	1	0	0	0	0	0	0	0	0	0	0	0	0	0	0	0	1	0	0	0	0	0	0	0	0	0	0	0	0	0	0	0	1	0	0
P11940;Q9H361;Q13310;Q4VXU2;Q96DU9	P11940	10;3;3;2;1	10;3;3;2;1	10;3;3;2;1	Polyadenylate-binding protein 1	PABPC1	PABP1_HUMAN Polyadenylate-binding protein 1 OS=Homo sapiens OX=9606 GN=PABPC1 PE=1 SV=2	5	10	10	10	1	5	4	1	3	7	6	3	4	7	5	9	9	8	8	8	1	5	4	1	3	7	6	3	4	7	5	9	9	8	8	8	1	5	4	1	3	7
P12004	P12004	5	5	5	Proliferating cell nuclear antigen	PCNA	PCNA_HUMAN Proliferating cell nuclear antigen OS=Homo sapiens OX=9606 GN=PCNA PE=1 SV=1	1	5	5	5	1	2	3	2	3	3	3	2	3	3	3	2	3	2	3	2	1	2	3	2	3	3	3	2	3	3	3	2	3	2	3	2	1	2	3	2	3	3
P12268	P12268	5	5	5	Inosine-5-monophosphate dehydrogenase 2	IMPDH2	IMDH2_HUMAN Inosine-5-monophosphate dehydrogenase 2 OS=Homo sapiens OX=9606 GN=IMPDH2 PE=1 SV=2	1	5	5	5	0	3	5	5	1	2	5	4	2	5	5	1	3	4	4	1	0	3	5	5	1	2	5	4	2	5	5	1	3	4	4	1	0	3	5	5	1	2
P12270	P12270	1	1	1	Nucleoprotein TPR	TPR	TPR_HUMAN Nucleoprotein TPR OS=Homo sapiens OX=9606 GN=TPR PE=1 SV=3	1	1	1	1	0	1	1	1	0	1	1	1	1	1	1	1	0	1	1	0	0	1	1	1	0	1	1	1	1	1	1	1	0	1	1	0	0	1	1	1	0	1
P12956	P12956	4	4	4	X-ray repair cross-complementing protein 6	XRCC6	XRCC6_HUMAN X-ray repair cross-complementing protein 6 OS=Homo sapiens OX=9606 GN=XRCC6 PE=1 SV=2	1	4	4	4	0	2	0	0	0	2	1	0	0	2	1	1	4	3	1	0	0	2	0	0	0	2	1	0	0	2	1	1	4	3	1	0	0	2	0	0	0	2
P13010	P13010	9	9	9	X-ray repair cross-complementing protein 5	XRCC5	XRCC5_HUMAN X-ray repair cross-complementing protein 5 OS=Homo sapiens OX=9606 GN=XRCC5 PE=1 SV=3	1	9	9	9	0	4	6	3	3	3	6	4	4	7	2	3	6	5	2	1	0	4	6	3	3	3	6	4	4	7	2	3	6	5	2	1	0	4	6	3	3	3
P13473	P13473	1	1	1	Lysosome-associated membrane glycoprotein 2	LAMP2	LAMP2_HUMAN Lysosome-associated membrane glycoprotein 2 OS=Homo sapiens OX=9606 GN=LAMP2 PE=1 SV=2	1	1	1	1	1	1	1	1	1	1	1	1	1	1	1	1	1	1	1	1	1	1	1	1	1	1	1	1	1	1	1	1	1	1	1	1	1	1	1	1	1	1
P13489	P13489	2	2	2	Ribonuclease inhibitor	RNH1	RINI_HUMAN Ribonuclease inhibitor OS=Homo sapiens OX=9606 GN=RNH1 PE=1 SV=2	1	2	2	2	0	1	2	0	0	1	1	1	1	1	0	0	1	1	0	0	0	1	2	0	0	1	1	1	1	1	0	0	1	1	0	0	0	1	2	0	0	1
P13639;Q15029	P13639	32;1	32;1	32;1	Elongation factor 2	EEF2	EF2_HUMAN Elongation factor 2 OS=Homo sapiens OX=9606 GN=EEF2 PE=1 SV=4	2	32	32	32	12	27	25	24	15	26	24	24	24	24	22	18	29	24	20	20	12	27	25	24	15	26	24	24	24	24	22	18	29	24	20	20	12	27	25	24	15	26
P13667	P13667	3	3	3	Protein disulfide-isomerase A4	PDIA4	PDIA4_HUMAN Protein disulfide-isomerase A4 OS=Homo sapiens OX=9606 GN=PDIA4 PE=1 SV=2	1	3	3	3	0	2	0	1	0	1	2	0	1	1	0	0	2	0	0	0	0	2	0	1	0	1	2	0	1	1	0	0	2	0	0	0	0	2	0	1	0	1
P13674	P13674	4	4	4	Prolyl 4-hydroxylase subunit alpha-1	P4HA1	P4HA1_HUMAN Prolyl 4-hydroxylase subunit alpha-1 OS=Homo sapiens OX=9606 GN=P4HA1 PE=1 SV=2	1	4	4	4	3	0	1	1	1	2	2	0	3	3	2	3	2	3	2	1	3	0	1	1	1	2	2	0	3	3	2	3	2	3	2	1	3	0	1	1	1	2
P13797;P13796	P13797	3;1	3;1	2;1	Plastin-3	PLS3	PLST_HUMAN Plastin-3 OS=Homo sapiens OX=9606 GN=PLS3 PE=1 SV=4	2	3	3	2	0	2	2	2	0	2	2	2	1	2	1	0	1	2	3	0	0	2	2	2	0	2	2	2	1	2	1	0	1	2	3	0	0	2	2	2	0	2
P13804	P13804	2	2	2	Electron transfer flavoprotein subunit alpha, mitochondrial	ETFA	ETFA_HUMAN Electron transfer flavoprotein subunit alpha, mitochondrial OS=Homo sapiens OX=9606 GN=ETFA PE=1 SV=1	1	2	2	2	0	2	1	1	0	2	0	1	2	0	0	0	2	1	0	0	0	2	1	1	0	2	0	1	2	0	0	0	2	1	0	0	0	2	1	1	0	2
P14209	P14209	1	1	1	CD99 antigen	CD99	CD99_HUMAN CD99 antigen OS=Homo sapiens OX=9606 GN=CD99 PE=1 SV=1	1	1	1	1	0	0	0	0	0	0	0	0	0	0	0	0	0	0	0	1	0	0	0	0	0	0	0	0	0	0	0	0	0	0	0	1	0	0	0	0	0	0
P14618;P30613	P14618	28;1	28;1	28;1	Pyruvate kinase PKM	PKM	KPYM_HUMAN Pyruvate kinase PKM OS=Homo sapiens OX=9606 GN=PKM PE=1 SV=4	2	28	28	28	6	25	19	18	8	16	20	17	22	19	22	11	28	18	25	9	6	25	19	18	8	16	20	17	22	19	22	11	28	18	25	9	6	25	19	18	8	16
P14625;Q58FF3	P14625	17;3	15;3	15;3	Endoplasmin	HSP90B1	ENPL_HUMAN Endoplasmin OS=Homo sapiens OX=9606 GN=HSP90B1 PE=1 SV=1	2	17	15	15	2	16	12	8	4	11	11	8	10	8	11	4	16	12	14	1	1	14	10	7	2	9	9	6	8	7	10	2	14	10	12	0	1	14	10	7	2	9
P63162;P14678	P63162;P14678	2;2	2;2	2;2	Small nuclear ribonucleoprotein-associated protein N;Small nuclear ribonucleoprotein-associated proteins B and B	SNRPN;SNRPB	RSMN_HUMAN Small nuclear ribonucleoprotein-associated protein N OS=Homo sapiens OX=9606 GN=SNRPN PE=1 SV=1;RSMB_HUMAN Small nuclear ribonucleoprotein-associated proteins B and B OS=Homo sapiens OX=9606 GN=SNRPB PE=1 SV=2	2	2	2	2	0	0	1	1	0	1	1	0	1	1	2	1	2	2	1	1	0	0	1	1	0	1	1	0	1	1	2	1	2	2	1	1	0	0	1	1	0	1
P14868	P14868	15	15	15	Aspartate--tRNA ligase, cytoplasmic	DARS	SYDC_HUMAN Aspartate--tRNA ligase, cytoplasmic OS=Homo sapiens OX=9606 GN=DARS PE=1 SV=2	1	15	15	15	1	7	12	11	3	9	11	10	8	13	7	7	10	13	9	5	1	7	12	11	3	9	11	10	8	13	7	7	10	13	9	5	1	7	12	11	3	9
P15121	P15121	4	4	4	Aldose reductase	AKR1B1	ALDR_HUMAN Aldose reductase OS=Homo sapiens OX=9606 GN=AKR1B1 PE=1 SV=3	1	4	4	4	1	4	4	3	1	4	4	4	3	4	4	2	3	4	4	2	1	4	4	3	1	4	4	4	3	4	4	2	3	4	4	2	1	4	4	3	1	4
P15151	P15151	1	1	1	Poliovirus receptor	PVR	PVR_HUMAN Poliovirus receptor OS=Homo sapiens OX=9606 GN=PVR PE=1 SV=2	1	1	1	1	1	1	1	1	1	1	1	1	1	1	1	1	1	1	1	0	1	1	1	1	1	1	1	1	1	1	1	1	1	1	1	0	1	1	1	1	1	1
P15170;Q8IYD1	P15170;Q8IYD1	1;1	1;1	1;1	Eukaryotic peptide chain release factor GTP-binding subunit ERF3A;Eukaryotic peptide chain release factor GTP-binding subunit ERF3B	GSPT1;GSPT2	ERF3A_HUMAN Eukaryotic peptide chain release factor GTP-binding subunit ERF3A OS=Homo sapiens OX=9606 GN=GSPT1 PE=1 SV=1;ERF3B_HUMAN Eukaryotic peptide chain release factor GTP-binding subunit ERF3B OS=Homo sapiens OX=9606 GN=GSPT2 PE=1 SV=2	2	1	1	1	0	1	1	1	1	1	1	1	0	1	1	1	1	1	1	1	0	1	1	1	1	1	1	1	0	1	1	1	1	1	1	1	0	1	1	1	1	1
P15428	P15428	3	3	3	15-hydroxyprostaglandin dehydrogenase [NAD(+)]	HPGD	PGDH_HUMAN 15-hydroxyprostaglandin dehydrogenase [NAD(+)] OS=Homo sapiens OX=9606 GN=HPGD PE=1 SV=1	1	3	3	3	0	1	1	1	0	2	1	0	1	2	0	0	3	0	1	0	0	1	1	1	0	2	1	0	1	2	0	0	3	0	1	0	0	1	1	1	0	2
P15531	P15531	4	1	1	Nucleoside diphosphate kinase A	NME1	NDKA_HUMAN Nucleoside diphosphate kinase A OS=Homo sapiens OX=9606 GN=NME1 PE=1 SV=1	1	4	1	1	1	2	4	3	2	3	3	2	1	3	3	0	2	4	3	2	0	0	1	0	0	1	0	0	0	0	0	0	0	1	0	0	0	0	1	0	0	1
P15559	P15559	7	7	7	NAD(P)H dehydrogenase [quinone] 1	NQO1	NQO1_HUMAN NAD(P)H dehydrogenase [quinone] 1 OS=Homo sapiens OX=9606 GN=NQO1 PE=1 SV=1	1	7	7	7	3	6	4	4	2	6	5	5	5	5	4	4	7	5	4	3	3	6	4	4	2	6	5	5	5	5	4	4	7	5	4	3	3	6	4	4	2	6
P15880	P15880	10	10	10	40S ribosomal protein S2	RPS2	RS2_HUMAN 40S ribosomal protein S2 OS=Homo sapiens OX=9606 GN=RPS2 PE=1 SV=2	1	10	10	10	7	9	8	8	7	9	9	10	8	7	9	7	8	9	9	8	7	9	8	8	7	9	9	10	8	7	9	7	8	9	9	8	7	9	8	8	7	9
P15924	P15924	5	5	5	Desmoplakin	DSP	DESP_HUMAN Desmoplakin OS=Homo sapiens OX=9606 GN=DSP PE=1 SV=3	1	5	5	5	0	3	1	0	2	2	1	2	2	1	3	0	4	1	0	0	0	3	1	0	2	2	1	2	2	1	3	0	4	1	0	0	0	3	1	0	2	2
P16070	P16070	3	3	3	CD44 antigen	CD44	CD44_HUMAN CD44 antigen OS=Homo sapiens OX=9606 GN=CD44 PE=1 SV=3	1	3	3	3	1	1	2	3	1	1	3	2	1	3	2	1	1	2	2	2	1	1	2	3	1	1	3	2	1	3	2	1	1	2	2	2	1	1	2	3	1	1
P16152;O75828	P16152	3;1	3;1	3;1	Carbonyl reductase [NADPH] 1	CBR1	CBR1_HUMAN Carbonyl reductase [NADPH] 1 OS=Homo sapiens OX=9606 GN=CBR1 PE=1 SV=3	2	3	3	3	0	3	2	1	0	0	1	0	0	1	0	0	3	1	1	0	0	3	2	1	0	0	1	0	0	1	0	0	3	1	1	0	0	3	2	1	0	0
P16435	P16435	2	2	2	NADPH--cytochrome P450 reductase	POR	NCPR_HUMAN NADPH--cytochrome P450 reductase OS=Homo sapiens OX=9606 GN=POR PE=1 SV=2	1	2	2	2	0	0	2	2	0	2	2	0	2	2	0	0	1	0	0	0	0	0	2	2	0	2	2	0	2	2	0	0	1	0	0	0	0	0	2	2	0	2
P17066;P48741	P17066;P48741	8;6	1;1	1;1	Heat shock 70 kDa protein 6;Putative heat shock 70 kDa protein 7	HSPA6;HSPA7	HSP76_HUMAN Heat shock 70 kDa protein 6 OS=Homo sapiens OX=9606 GN=HSPA6 PE=1 SV=2;HSP77_HUMAN Putative heat shock 70 kDa protein 7 OS=Homo sapiens OX=9606 GN=HSPA7 PE=5 SV=2	2	8	1	1	4	6	8	7	5	8	7	7	6	7	6	6	7	7	6	7	1	1	1	1	0	1	1	1	0	1	1	0	1	1	1	1	1	1	1	1	0	1
P17655	P17655	5	5	5	Calpain-2 catalytic subunit	CAPN2	CAN2_HUMAN Calpain-2 catalytic subunit OS=Homo sapiens OX=9606 GN=CAPN2 PE=1 SV=6	1	5	5	5	0	4	4	2	2	3	3	3	3	3	1	1	5	4	4	2	0	4	4	2	2	3	3	3	3	3	1	1	5	4	4	2	0	4	4	2	2	3
P17812	P17812	3	3	3	CTP synthase 1	CTPS1	PYRG1_HUMAN CTP synthase 1 OS=Homo sapiens OX=9606 GN=CTPS1 PE=1 SV=2	1	3	3	3	0	1	1	0	1	1	1	1	0	1	1	1	3	1	0	0	0	1	1	0	1	1	1	1	0	1	1	1	3	1	0	0	0	1	1	0	1	1
P17844;Q92841	P17844;Q92841	3;2	2;1	2;1	Probable ATP-dependent RNA helicase DDX5;Probable ATP-dependent RNA helicase DDX17	DDX5;DDX17	DDX5_HUMAN Probable ATP-dependent RNA helicase DDX5 OS=Homo sapiens OX=9606 GN=DDX5 PE=1 SV=1;DDX17_HUMAN Probable ATP-dependent RNA helicase DDX17 OS=Homo sapiens OX=9606 GN=DDX17 PE=1 SV=2	2	3	2	2	1	0	0	1	1	1	2	1	0	2	0	0	2	1	1	0	1	0	0	1	1	1	2	1	0	1	0	0	1	1	1	0	1	0	0	1	1	1
P17980	P17980	2	2	2	26S protease regulatory subunit 6A	PSMC3	PRS6A_HUMAN 26S proteasome regulatory subunit 6A OS=Homo sapiens OX=9606 GN=PSMC3 PE=1 SV=3	1	2	2	2	1	1	1	1	1	2	2	2	2	2	2	1	1	2	2	0	1	1	1	1	1	2	2	2	2	2	2	1	1	2	2	0	1	1	1	1	1	2
P17987	P17987	22	22	22	T-complex protein 1 subunit alpha	TCP1	TCPA_HUMAN T-complex protein 1 subunit alpha OS=Homo sapiens OX=9606 GN=TCP1 PE=1 SV=1	1	22	22	22	5	8	19	17	5	7	20	12	2	22	19	12	12	22	17	7	5	8	19	17	5	7	20	12	2	22	19	12	12	22	17	7	5	8	19	17	5	7
P18077	P18077	3	3	3	60S ribosomal protein L35a	RPL35A	RL35A_HUMAN 60S ribosomal protein L35a OS=Homo sapiens OX=9606 GN=RPL35A PE=1 SV=2	1	3	3	3	0	2	1	2	0	3	1	1	1	2	0	0	3	2	2	1	0	2	1	2	0	3	1	1	1	2	0	0	3	2	2	1	0	2	1	2	0	3
P18085	P18085	6	6	4	ADP-ribosylation factor 4	ARF4	ARF4_HUMAN ADP-ribosylation factor 4 OS=Homo sapiens OX=9606 GN=ARF4 PE=1 SV=3	1	6	6	4	6	6	6	6	6	6	5	5	6	6	6	6	6	6	6	6	6	6	6	6	6	6	5	5	6	6	6	6	6	6	6	6	4	4	4	4	4	4
P18124	P18124	6	6	6	60S ribosomal protein L7	RPL7	RL7_HUMAN 60S ribosomal protein L7 OS=Homo sapiens OX=9606 GN=RPL7 PE=1 SV=1	1	6	6	6	5	6	3	2	4	6	4	4	5	4	4	4	5	6	4	2	5	6	3	2	4	6	4	4	5	4	4	4	5	6	4	2	5	6	3	2	4	6
P18621	P18621	4	4	4	60S ribosomal protein L17	RPL17	RL17_HUMAN 60S ribosomal protein L17 OS=Homo sapiens OX=9606 GN=RPL17 PE=1 SV=3	1	4	4	4	3	2	2	4	3	3	3	2	3	3	3	3	3	2	2	3	3	2	2	4	3	3	3	2	3	3	3	3	3	2	2	3	3	2	2	4	3	3
P20020;P23634	P20020;P23634	2;1	2;1	2;1	Plasma membrane calcium-transporting ATPase 1;Plasma membrane calcium-transporting ATPase 4	ATP2B1;ATP2B4	AT2B1_HUMAN Plasma membrane calcium-transporting ATPase 1 OS=Homo sapiens OX=9606 GN=ATP2B1 PE=1 SV=3;AT2B4_HUMAN Plasma membrane calcium-transporting ATPase 4 OS=Homo sapiens OX=9606 GN=ATP2B4 PE=1 SV=2	2	2	2	2	1	1	2	1	0	0	1	1	1	0	0	1	1	1	1	1	1	1	2	1	0	0	1	1	1	0	0	1	1	1	1	1	1	1	2	1	0	0
P20042	P20042	1	1	1	Eukaryotic translation initiation factor 2 subunit 2	EIF2S2	IF2B_HUMAN Eukaryotic translation initiation factor 2 subunit 2 OS=Homo sapiens OX=9606 GN=EIF2S2 PE=1 SV=2	1	1	1	1	1	1	1	1	1	1	0	0	1	1	1	1	1	1	1	1	1	1	1	1	1	1	0	0	1	1	1	1	1	1	1	1	1	1	1	1	1	1
P20645	P20645	1	1	1	Cation-dependent mannose-6-phosphate receptor	M6PR	MPRD_HUMAN Cation-dependent mannose-6-phosphate receptor OS=Homo sapiens OX=9606 GN=M6PR PE=1 SV=1	1	1	1	1	0	1	1	1	1	1	1	1	1	1	1	0	1	0	0	0	0	1	1	1	1	1	1	1	1	1	1	0	1	0	0	0	0	1	1	1	1	1
P21291	P21291	2	2	2	Cysteine and glycine-rich protein 1	CSRP1	CSRP1_HUMAN Cysteine and glycine-rich protein 1 OS=Homo sapiens OX=9606 GN=CSRP1 PE=1 SV=3	1	2	2	2	0	2	2	1	0	2	2	0	0	1	2	1	2	2	2	0	0	2	2	1	0	2	2	0	0	1	2	1	2	2	2	0	0	2	2	1	0	2
P21333	P21333	86	86	78	Filamin-A	FLNA	FLNA_HUMAN Filamin-A OS=Homo sapiens OX=9606 GN=FLNA PE=1 SV=4	1	86	86	78	10	72	75	73	41	73	75	73	61	66	69	40	77	71	67	42	10	72	75	73	41	73	75	73	61	66	69	40	77	71	67	42	8	66	69	65	36	65
P21926	P21926	1	1	1	CD9 antigen	CD9	CD9_HUMAN CD9 antigen OS=Homo sapiens OX=9606 GN=CD9 PE=1 SV=4	1	1	1	1	0	0	1	1	0	0	1	0	0	1	0	0	0	1	0	1	0	0	1	1	0	0	1	0	0	1	0	0	0	1	0	1	0	0	1	1	0	0
P21964	P21964	1	1	1	Catechol O-methyltransferase	COMT	COMT_HUMAN Catechol O-methyltransferase OS=Homo sapiens OX=9606 GN=COMT PE=1 SV=2	1	1	1	1	0	1	1	1	0	0	1	0	1	0	0	0	1	0	0	0	0	1	1	1	0	0	1	0	1	0	0	0	1	0	0	0	0	1	1	1	0	0
P21980	P21980	3	3	3	Protein-glutamine gamma-glutamyltransferase 2	TGM2	TGM2_HUMAN Protein-glutamine gamma-glutamyltransferase 2 OS=Homo sapiens OX=9606 GN=TGM2 PE=1 SV=2	1	3	3	3	2	0	2	2	1	0	2	2	1	3	3	2	0	1	2	1	2	0	2	2	1	0	2	2	1	3	3	2	0	1	2	1	2	0	2	2	1	0
P22102	P22102	4	4	4	Trifunctional purine biosynthetic protein adenosine-3;Phosphoribosylamine--glycine ligase;Phosphoribosylformylglycinamidine cyclo-ligase;Phosphoribosylglycinamide formyltransferase	GART	PUR2_HUMAN Trifunctional purine biosynthetic protein adenosine-3 OS=Homo sapiens OX=9606 GN=GART PE=1 SV=1	1	4	4	4	1	2	3	3	0	2	3	3	2	4	2	1	4	4	3	2	1	2	3	3	0	2	3	3	2	4	2	1	4	4	3	2	1	2	3	3	0	2
P22234	P22234	7	7	7	Multifunctional protein ADE2;Phosphoribosylaminoimidazole-succinocarboxamide synthase;Phosphoribosylaminoimidazole carboxylase	PAICS	PUR6_HUMAN Multifunctional protein ADE2 OS=Homo sapiens OX=9606 GN=PAICS PE=1 SV=3	1	7	7	7	0	6	5	5	1	4	4	4	4	6	7	1	7	6	5	1	0	6	5	5	1	4	4	4	4	6	7	1	7	6	5	1	0	6	5	5	1	4
P22392;O60361	P22392	5;2	5;2	2;1	Nucleoside diphosphate kinase B	NME2	NDKB_HUMAN Nucleoside diphosphate kinase B OS=Homo sapiens OX=9606 GN=NME2 PE=1 SV=1	2	5	5	2	1	3	5	5	2	3	5	3	2	5	4	1	3	4	4	2	1	3	5	5	2	3	5	3	2	5	4	1	3	4	4	2	0	1	2	2	0	1
P22570	P22570	5	5	5	NADPH:adrenodoxin oxidoreductase, mitochondrial	FDXR	ADRO_HUMAN NADPH:adrenodoxin oxidoreductase, mitochondrial OS=Homo sapiens OX=9606 GN=FDXR PE=1 SV=3	1	5	5	5	1	1	5	5	4	1	5	5	1	2	3	2	3	5	4	4	1	1	5	5	4	1	5	5	1	2	3	2	3	5	4	4	1	1	5	5	4	1
P22914	P22914	1	1	1	Beta-crystallin S	CRYGS	CRBS_HUMAN Beta-crystallin S OS=Homo sapiens OX=9606 GN=CRYGS PE=1 SV=4	1	1	1	1	0	0	1	0	1	0	1	1	1	0	1	0	0	0	1	1	0	0	1	0	1	0	1	1	1	0	1	0	0	0	1	1	0	0	1	0	1	0
Q9NRH3;P23258	Q9NRH3;P23258	2;2	2;2	2;2	Tubulin gamma-2 chain;Tubulin gamma-1 chain	TUBG2;TUBG1	TBG2_HUMAN Tubulin gamma-2 chain OS=Homo sapiens OX=9606 GN=TUBG2 PE=2 SV=1;TBG1_HUMAN Tubulin gamma-1 chain OS=Homo sapiens OX=9606 GN=TUBG1 PE=1 SV=2	2	2	2	2	0	0	0	1	0	0	1	1	0	1	1	0	2	2	1	0	0	0	0	1	0	0	1	1	0	1	1	0	2	2	1	0	0	0	0	1	0	0
P23284	P23284	2	2	2	Peptidyl-prolyl cis-trans isomerase B	PPIB	PPIB_HUMAN Peptidyl-prolyl cis-trans isomerase B OS=Homo sapiens OX=9606 GN=PPIB PE=1 SV=2	1	2	2	2	1	2	1	2	1	2	1	1	1	0	1	1	2	1	1	1	1	2	1	2	1	2	1	1	1	0	1	1	2	1	1	1	1	2	1	2	1	2
P23396	P23396	14	14	14	40S ribosomal protein S3	RPS3	RS3_HUMAN 40S ribosomal protein S3 OS=Homo sapiens OX=9606 GN=RPS3 PE=1 SV=2	1	14	14	14	11	12	12	13	12	12	13	12	11	13	13	12	12	13	12	12	11	12	12	13	12	12	13	12	11	13	13	12	12	13	12	12	11	12	12	13	12	12
P23526	P23526	5	5	5	Adenosylhomocysteinase	AHCY	SAHH_HUMAN Adenosylhomocysteinase OS=Homo sapiens OX=9606 GN=AHCY PE=1 SV=4	1	5	5	5	0	0	1	2	0	0	3	1	0	1	1	0	1	3	1	0	0	0	1	2	0	0	3	1	0	1	1	0	1	3	1	0	0	0	1	2	0	0
P23528;Q9Y281	P23528	6;2	6;2	6;2	Cofilin-1	CFL1	COF1_HUMAN Cofilin-1 OS=Homo sapiens OX=9606 GN=CFL1 PE=1 SV=3	2	6	6	6	2	6	5	6	1	4	4	4	4	4	4	1	6	5	6	3	2	6	5	6	1	4	4	4	4	4	4	1	6	5	6	3	2	6	5	6	1	4
P24534	P24534	1	1	1	Elongation factor 1-beta	EEF1B2	EF1B_HUMAN Elongation factor 1-beta OS=Homo sapiens OX=9606 GN=EEF1B2 PE=1 SV=3	1	1	1	1	0	0	1	0	0	1	0	0	1	0	0	0	1	0	0	0	0	0	1	0	0	1	0	0	1	0	0	0	1	0	0	0	0	0	1	0	0	1
P24539	P24539	2	2	2	ATP synthase F(0) complex subunit B1, mitochondrial	ATP5F1	AT5F1_HUMAN ATP synthase F(0) complex subunit B1, mitochondrial OS=Homo sapiens OX=9606 GN=ATP5F1 PE=1 SV=2	1	2	2	2	0	2	2	2	2	2	2	2	1	2	1	0	2	2	2	1	0	2	2	2	2	2	2	2	1	2	1	0	2	2	2	1	0	2	2	2	2	2
P24752	P24752	9	9	9	Acetyl-CoA acetyltransferase, mitochondrial	ACAT1	THIL_HUMAN Acetyl-CoA acetyltransferase, mitochondrial OS=Homo sapiens OX=9606 GN=ACAT1 PE=1 SV=1	1	9	9	9	1	6	5	6	3	8	7	7	7	6	5	2	8	4	1	5	1	6	5	6	3	8	7	7	7	6	5	2	8	4	1	5	1	6	5	6	3	8
P25205	P25205	3	3	3	DNA replication licensing factor MCM3	MCM3	MCM3_HUMAN DNA replication licensing factor MCM3 OS=Homo sapiens OX=9606 GN=MCM3 PE=1 SV=3	1	3	3	3	1	0	1	1	0	1	1	2	1	2	2	2	2	1	2	2	1	0	1	1	0	1	1	2	1	2	2	2	2	1	2	2	1	0	1	1	0	1
P25398	P25398	2	2	2	40S ribosomal protein S12	RPS12	RS12_HUMAN 40S ribosomal protein S12 OS=Homo sapiens OX=9606 GN=RPS12 PE=1 SV=3	1	2	2	2	0	0	0	1	0	1	2	0	0	0	0	0	0	0	0	0	0	0	0	1	0	1	2	0	0	0	0	0	0	0	0	0	0	0	0	1	0	1
P25705	P25705	15	15	15	ATP synthase subunit alpha, mitochondrial	ATP5A1	ATPA_HUMAN ATP synthase subunit alpha, mitochondrial OS=Homo sapiens OX=9606 GN=ATP5F1A PE=1 SV=1	1	15	15	15	3	13	13	14	10	13	13	13	10	11	11	8	11	11	11	12	3	13	13	14	10	13	13	13	10	11	11	8	11	11	11	12	3	13	13	14	10	13
P26006	P26006	3	3	3	Integrin alpha-3;Integrin alpha-3 heavy chain;Integrin alpha-3 light chain	ITGA3	ITA3_HUMAN Integrin alpha-3 OS=Homo sapiens OX=9606 GN=ITGA3 PE=1 SV=5	1	3	3	3	1	2	3	3	1	3	3	3	2	2	2	2	3	3	3	3	1	2	3	3	1	3	3	3	2	2	2	2	3	3	3	3	1	2	3	3	1	3
P26038	P26038	6	6	3	Moesin	MSN	MOES_HUMAN Moesin OS=Homo sapiens OX=9606 GN=MSN PE=1 SV=3	1	6	6	3	0	2	3	2	0	2	0	3	1	1	3	0	4	4	5	2	0	2	3	2	0	2	0	3	1	1	3	0	4	4	5	2	0	1	1	0	0	0
P26373	P26373	4	4	4	60S ribosomal protein L13	RPL13	RL13_HUMAN 60S ribosomal protein L13 OS=Homo sapiens OX=9606 GN=RPL13 PE=1 SV=4	1	4	4	4	3	4	3	2	3	2	3	3	2	3	3	3	4	3	3	3	3	4	3	2	3	2	3	3	2	3	3	3	4	3	3	3	3	4	3	2	3	2
P26447	P26447	3	3	3	Protein S100-A4	S100A4	S10A4_HUMAN Protein S100-A4 OS=Homo sapiens OX=9606 GN=S100A4 PE=1 SV=1	1	3	3	3	1	2	3	3	2	2	3	2	1	3	3	1	1	2	2	3	1	2	3	3	2	2	3	2	1	3	3	1	1	2	2	3	1	2	3	3	2	2
P26599	P26599	3	3	3	Polypyrimidine tract-binding protein 1	PTBP1	PTBP1_HUMAN Polypyrimidine tract-binding protein 1 OS=Homo sapiens OX=9606 GN=PTBP1 PE=1 SV=1	1	3	3	3	1	2	2	1	1	1	2	0	2	2	3	2	3	3	1	1	1	2	2	1	1	1	2	0	2	2	3	2	3	3	1	1	1	2	2	1	1	1
P26641	P26641	13	13	13	Elongation factor 1-gamma	EEF1G	EF1G_HUMAN Elongation factor 1-gamma OS=Homo sapiens OX=9606 GN=EEF1G PE=1 SV=3	1	13	13	13	4	11	9	9	6	10	8	8	10	10	7	8	13	10	10	7	4	11	9	9	6	10	8	8	10	10	7	8	13	10	10	7	4	11	9	9	6	10
P27348	P27348	6	6	4	14-3-3 protein theta	YWHAQ	1433T_HUMAN 14-3-3 protein theta OS=Homo sapiens OX=9606 GN=YWHAQ PE=1 SV=1	1	6	6	4	2	5	5	5	3	6	4	6	3	6	5	2	6	5	4	3	2	5	5	5	3	6	4	6	3	6	5	2	6	5	4	3	0	3	3	3	1	4
P27635;Q96L21	P27635;Q96L21	4;2	4;2	4;2	60S ribosomal protein L10;60S ribosomal protein L10-like	RPL10;RPL10L	RL10_HUMAN 60S ribosomal protein L10 OS=Homo sapiens OX=9606 GN=RPL10 PE=1 SV=4;RL10L_HUMAN 60S ribosomal protein L10-like OS=Homo sapiens OX=9606 GN=RPL10L PE=1 SV=3	2	4	4	4	3	3	2	4	2	4	3	2	4	4	4	2	4	4	4	3	3	3	2	4	2	4	3	2	4	4	4	2	4	4	4	3	3	3	2	4	2	4
P27708	P27708	11	11	11	CAD protein;Glutamine-dependent carbamoyl-phosphate synthase;Aspartate carbamoyltransferase;Dihydroorotase	CAD	PYR1_HUMAN CAD protein OS=Homo sapiens OX=9606 GN=CAD PE=1 SV=3	1	11	11	11	3	6	8	7	4	7	9	7	6	5	7	5	9	7	8	4	3	6	8	7	4	7	9	7	6	5	7	5	9	7	8	4	3	6	8	7	4	7
P27797	P27797	3	3	3	Calreticulin	CALR	CALR_HUMAN Calreticulin OS=Homo sapiens OX=9606 GN=CALR PE=1 SV=1	1	3	3	3	0	3	0	1	1	2	0	2	3	1	1	1	3	1	3	0	0	3	0	1	1	2	0	2	3	1	1	1	3	1	3	0	0	3	0	1	1	2
P27816	P27816	1	1	1	Microtubule-associated protein 4	MAP4	MAP4_HUMAN Microtubule-associated protein 4 OS=Homo sapiens OX=9606 GN=MAP4 PE=1 SV=3	1	1	1	1	0	0	0	0	0	0	0	0	1	0	0	0	1	0	0	0	0	0	0	0	0	0	0	0	1	0	0	0	1	0	0	0	0	0	0	0	0	0
P27824	P27824	11	11	11	Calnexin	CANX	CALX_HUMAN Calnexin OS=Homo sapiens OX=9606 GN=CANX PE=1 SV=2	1	11	11	11	5	8	8	7	7	8	8	8	9	8	8	7	8	8	8	6	5	8	8	7	7	8	8	8	9	8	8	7	8	8	8	6	5	8	8	7	7	8
P29317;Q06187;P29320;P54762;P54760;Q15375;P54753;P29322;Q9UF33;P54756;P29323	P29317;Q06187;P29320;P54762;P54760;Q15375;P54753;P29322;Q9UF33;P54756;P29323	2;1;1;1;1;1;1;1;1;1;1	2;1;1;1;1;1;1;1;1;1;1	2;1;1;1;1;1;1;1;1;1;1	Ephrin type-A receptor 2;Tyrosine-protein kinase BTK;Ephrin type-A receptor 3;Ephrin type-B receptor 1;Ephrin type-B receptor 4;Ephrin type-A receptor 7;Ephrin type-B receptor 3;Ephrin type-A receptor 8;Ephrin type-A receptor 6;Ephrin type-A receptor 5;Ephrin type-B receptor 2	EPHA2;BTK;EPHA3;EPHB1;EPHB4;EPHA7;EPHB3;EPHA8;EPHA6;EPHA5;EPHB2	EPHA2_HUMAN Ephrin type-A receptor 2 OS=Homo sapiens OX=9606 GN=EPHA2 PE=1 SV=2;BTK_HUMAN Tyrosine-protein kinase BTK OS=Homo sapiens OX=9606 GN=BTK PE=1 SV=3;EPHA3_HUMAN Ephrin type-A receptor 3 OS=Homo sapiens OX=9606 GN=EPHA3 PE=1 SV=2;EPHB1_HUMAN Ephri	11	2	2	2	1	2	1	2	1	2	1	2	1	2	1	1	1	1	1	1	1	2	1	2	1	2	1	2	1	2	1	1	1	1	1	1	1	2	1	2	1	2
P29401	P29401	19	19	19	Transketolase	TKT	TKT_HUMAN Transketolase OS=Homo sapiens OX=9606 GN=TKT PE=1 SV=3	1	19	19	19	0	14	7	7	1	12	8	8	13	5	8	3	19	4	8	4	0	14	7	7	1	12	8	8	13	5	8	3	19	4	8	4	0	14	7	7	1	12
P48594;P29508	P48594;P29508	1;1	1;1	1;1	Serpin B4;Serpin B3	SERPINB4;SERPINB3	SPB4_HUMAN Serpin B4 OS=Homo sapiens OX=9606 GN=SERPINB4 PE=1 SV=2;SPB3_HUMAN Serpin B3 OS=Homo sapiens OX=9606 GN=SERPINB3 PE=1 SV=2	2	1	1	1	0	0	0	0	0	0	0	0	0	0	1	0	0	0	0	0	0	0	0	0	0	0	0	0	0	0	1	0	0	0	0	0	0	0	0	0	0	0
P29692	P29692	6	6	6	Elongation factor 1-delta	EEF1D	EF1D_HUMAN Elongation factor 1-delta OS=Homo sapiens OX=9606 GN=EEF1D PE=1 SV=5	1	6	6	6	5	5	4	4	4	5	5	5	5	5	5	3	5	5	5	4	5	5	4	4	4	5	5	5	5	5	5	3	5	5	5	4	5	5	4	4	4	5
P30041	P30041	3	3	3	Peroxiredoxin-6	PRDX6	PRDX6_HUMAN Peroxiredoxin-6 OS=Homo sapiens OX=9606 GN=PRDX6 PE=1 SV=3	1	3	3	3	0	3	1	1	0	0	2	2	0	0	0	0	2	1	0	0	0	3	1	1	0	0	2	2	0	0	0	0	2	1	0	0	0	3	1	1	0	0
P30043	P30043	5	5	5	Flavin reductase (NADPH)	BLVRB	BLVRB_HUMAN Flavin reductase (NADPH) OS=Homo sapiens OX=9606 GN=BLVRB PE=1 SV=3	1	5	5	5	0	3	1	1	0	3	1	2	3	0	1	0	5	1	0	0	0	3	1	1	0	3	1	2	3	0	1	0	5	1	0	0	0	3	1	1	0	3
P30044	P30044	1	1	1	Peroxiredoxin-5, mitochondrial	PRDX5	PRDX5_HUMAN Peroxiredoxin-5, mitochondrial OS=Homo sapiens OX=9606 GN=PRDX5 PE=1 SV=4	1	1	1	1	0	1	1	0	0	1	1	1	0	0	0	0	1	0	0	0	0	1	1	0	0	1	1	1	0	0	0	0	1	0	0	0	0	1	1	0	0	1
P30048	P30048	4	4	4	Thioredoxin-dependent peroxide reductase, mitochondrial	PRDX3	PRDX3_HUMAN Thioredoxin-dependent peroxide reductase, mitochondrial OS=Homo sapiens OX=9606 GN=PRDX3 PE=1 SV=3	1	4	4	4	0	2	2	1	0	4	1	0	2	2	1	0	3	1	0	0	0	2	2	1	0	4	1	0	2	2	1	0	3	1	0	0	0	2	2	1	0	4
P30050	P30050	3	3	3	60S ribosomal protein L12	RPL12	RL12_HUMAN 60S ribosomal protein L12 OS=Homo sapiens OX=9606 GN=RPL12 PE=1 SV=1	1	3	3	3	1	1	0	1	0	1	2	0	2	2	1	1	2	1	1	1	1	1	0	1	0	1	2	0	2	2	1	1	2	1	1	1	1	1	0	1	0	1
P30101	P30101	6	6	6	Protein disulfide-isomerase A3	PDIA3	PDIA3_HUMAN Protein disulfide-isomerase A3 OS=Homo sapiens OX=9606 GN=PDIA3 PE=1 SV=4	1	6	6	6	0	4	1	2	0	1	2	1	4	2	2	0	6	2	2	0	0	4	1	2	0	1	2	1	4	2	2	0	6	2	2	0	0	4	1	2	0	1
P30153;P30154	P30153	15;5	15;5	15;5	Serine/threonine-protein phosphatase 2A 65 kDa regulatory subunit A alpha isoform	PPP2R1A	2AAA_HUMAN Serine/threonine-protein phosphatase 2A 65 kDa regulatory subunit A alpha isoform OS=Homo sapiens OX=9606 GN=PPP2R1A PE=1 SV=4	2	15	15	15	5	12	12	11	11	12	13	11	11	14	10	11	11	10	10	6	5	12	12	11	11	12	13	11	11	14	10	11	11	10	10	6	5	12	12	11	11	12
P30837	P30837	4	3	3	Aldehyde dehydrogenase X, mitochondrial	ALDH1B1	AL1B1_HUMAN Aldehyde dehydrogenase X, mitochondrial OS=Homo sapiens OX=9606 GN=ALDH1B1 PE=1 SV=3	1	4	3	3	2	3	3	4	2	4	3	2	4	2	3	2	3	3	3	2	1	2	2	3	1	3	2	1	3	1	2	1	2	2	2	1	1	2	2	3	1	3
P30838;P48448;P43353	P30838	7;1;1	7;1;1	6;0;0	Aldehyde dehydrogenase, dimeric NADP-preferring	ALDH3A1	AL3A1_HUMAN Aldehyde dehydrogenase, dimeric NADP-preferring OS=Homo sapiens OX=9606 GN=ALDH3A1 PE=1 SV=3	3	7	7	6	3	6	5	5	3	3	6	3	4	4	4	3	7	5	7	2	3	6	5	5	3	3	6	3	4	4	4	3	7	5	7	2	2	5	4	4	2	2
P31689	P31689	4	4	4	DnaJ homolog subfamily A member 1	DNAJA1	DNJA1_HUMAN DnaJ homolog subfamily A member 1 OS=Homo sapiens OX=9606 GN=DNAJA1 PE=1 SV=2	1	4	4	4	1	4	3	3	2	2	3	2	2	3	3	2	2	4	4	1	1	4	3	3	2	2	3	2	2	3	3	2	2	4	4	1	1	4	3	3	2	2
P31939	P31939	11	11	11	Bifunctional purine biosynthesis protein PURH;Phosphoribosylaminoimidazolecarboxamide formyltransferase;IMP cyclohydrolase	ATIC	PUR9_HUMAN Bifunctional purine biosynthesis protein PURH OS=Homo sapiens OX=9606 GN=ATIC PE=1 SV=3	1	11	11	11	0	9	0	0	0	2	0	0	6	0	0	0	11	0	1	1	0	9	0	0	0	2	0	0	6	0	0	0	11	0	1	1	0	9	0	0	0	2
P31943;P55795	P31943;P55795	4;2	2;1	2;1	Heterogeneous nuclear ribonucleoprotein H;Heterogeneous nuclear ribonucleoprotein H, N-terminally processed;Heterogeneous nuclear ribonucleoprotein H2	HNRNPH1;HNRNPH2	HNRH1_HUMAN Heterogeneous nuclear ribonucleoprotein H OS=Homo sapiens OX=9606 GN=HNRNPH1 PE=1 SV=4;HNRH2_HUMAN Heterogeneous nuclear ribonucleoprotein H2 OS=Homo sapiens OX=9606 GN=HNRNPH2 PE=1 SV=1	2	4	2	2	1	1	2	2	0	1	2	1	1	2	1	3	4	1	1	2	0	0	1	1	0	0	1	0	0	1	0	2	2	0	0	1	0	0	1	1	0	0
P31946	P31946	4	2	2	14-3-3 protein beta/alpha;14-3-3 protein beta/alpha, N-terminally processed	YWHAB	1433B_HUMAN 14-3-3 protein beta/alpha OS=Homo sapiens OX=9606 GN=YWHAB PE=1 SV=3	1	4	2	2	3	4	3	3	3	4	2	3	4	4	4	2	4	4	3	2	1	2	1	1	1	2	0	1	2	2	2	0	2	2	1	0	1	2	1	1	1	2
P31947;Q04917	P31947	5;2	3;0	3;0	14-3-3 protein sigma	SFN	1433S_HUMAN 14-3-3 protein sigma OS=Homo sapiens OX=9606 GN=SFN PE=1 SV=1	2	5	3	3	4	5	5	3	4	4	5	5	5	5	5	4	5	5	5	4	2	3	3	1	2	2	3	3	3	3	3	2	3	3	3	2	2	3	3	1	2	2
P31949	P31949	3	3	3	Protein S100-A11;Protein S100-A11, N-terminally processed	S100A11	S10AB_HUMAN Protein S100-A11 OS=Homo sapiens OX=9606 GN=S100A11 PE=1 SV=2	1	3	3	3	1	3	2	3	2	3	3	3	3	3	3	3	2	2	3	2	1	3	2	3	2	3	3	3	3	3	3	3	2	2	3	2	1	3	2	3	2	3
P32298	P32298	1	1	1	G protein-coupled receptor kinase 4	GRK4	GRK4_HUMAN G protein-coupled receptor kinase 4 OS=Homo sapiens OX=9606 GN=GRK4 PE=1 SV=3	1	1	1	1	1	1	1	1	1	1	1	1	1	1	1	1	0	1	0	1	1	1	1	1	1	1	1	1	1	1	1	1	0	1	0	1	1	1	1	1	1	1
P32969	P32969	1	1	1	60S ribosomal protein L9	RPL9	RL9_HUMAN 60S ribosomal protein L9 OS=Homo sapiens OX=9606 GN=RPL9 PE=1 SV=1	1	1	1	1	0	0	1	0	0	0	0	0	0	0	0	0	1	0	0	0	0	0	1	0	0	0	0	0	0	0	0	0	1	0	0	0	0	0	1	0	0	0
P33176;O60282;Q12840	P33176	8;1;1	8;1;1	8;1;1	Kinesin-1 heavy chain	KIF5B	KINH_HUMAN Kinesin-1 heavy chain OS=Homo sapiens OX=9606 GN=KIF5B PE=1 SV=1	3	8	8	8	1	4	4	3	1	5	3	3	1	4	5	1	7	2	3	0	1	4	4	3	1	5	3	3	1	4	5	1	7	2	3	0	1	4	4	3	1	5
P33527	P33527	7	7	7	Multidrug resistance-associated protein 1	ABCC1	MRP1_HUMAN Multidrug resistance-associated protein 1 OS=Homo sapiens OX=9606 GN=ABCC1 PE=1 SV=3	1	7	7	7	1	4	5	5	3	4	6	5	3	4	5	3	5	5	6	4	1	4	5	5	3	4	6	5	3	4	5	3	5	5	6	4	1	4	5	5	3	4
P33993	P33993	5	5	5	DNA replication licensing factor MCM7	MCM7	MCM7_HUMAN DNA replication licensing factor MCM7 OS=Homo sapiens OX=9606 GN=MCM7 PE=1 SV=4	1	5	5	5	0	0	2	0	0	0	2	1	1	3	2	0	3	5	2	1	0	0	2	0	0	0	2	1	1	3	2	0	3	5	2	1	0	0	2	0	0	0
P34932	P34932	2	2	2	Heat shock 70 kDa protein 4	HSPA4	HSP74_HUMAN Heat shock 70 kDa protein 4 OS=Homo sapiens OX=9606 GN=HSPA4 PE=1 SV=4	1	2	2	2	0	1	1	0	0	1	2	2	0	1	1	0	1	1	1	0	0	1	1	0	0	1	2	2	0	1	1	0	1	1	1	0	0	1	1	0	0	1
P35222	P35222	2	2	2	Catenin beta-1	CTNNB1	CTNB1_HUMAN Catenin beta-1 OS=Homo sapiens OX=9606 GN=CTNNB1 PE=1 SV=1	1	2	2	2	0	2	1	1	1	1	1	2	0	1	1	1	2	2	2	1	0	2	1	1	1	1	1	2	0	1	1	1	2	2	2	1	0	2	1	1	1	1
P35270	P35270	1	1	1	Sepiapterin reductase	SPR	SPRE_HUMAN Sepiapterin reductase OS=Homo sapiens OX=9606 GN=SPR PE=1 SV=1	1	1	1	1	0	0	1	0	0	0	1	0	0	1	1	0	0	0	1	0	0	0	1	0	0	0	1	0	0	1	1	0	0	0	1	0	0	0	1	0	0	0
P35579;Q7Z406;REV__Q9UKV3;P13535;Q9Y623;P13533;P12882;P11055;Q9UKX2	P35579	68;6;1;1;1;1;1;1;1	68;6;1;1;1;1;1;1;1	57;0;1;0;0;0;0;0;0	Myosin-9	MYH9	MYH9_HUMAN Myosin-9 OS=Homo sapiens OX=9606 GN=MYH9 PE=1 SV=4	9	68	68	57	13	43	47	34	23	40	60	55	27	56	43	18	48	60	42	31	13	43	47	34	23	40	60	55	27	56	43	18	48	60	42	31	12	36	39	26	18	33
P35580	P35580	13	6	5	Myosin-10	MYH10	MYH10_HUMAN Myosin-10 OS=Homo sapiens OX=9606 GN=MYH10 PE=1 SV=3	1	13	6	5	0	4	5	5	2	6	9	7	3	7	5	2	7	11	5	3	0	0	0	0	0	1	4	2	0	1	0	0	1	5	1	0	0	0	0	0	0	1
P35606	P35606	4	4	4	Coatomer subunit beta	COPB2	COPB2_HUMAN Coatomer subunit beta OS=Homo sapiens OX=9606 GN=COPB2 PE=1 SV=2	1	4	4	4	0	2	2	3	3	4	2	3	1	2	2	2	4	4	1	2	0	2	2	3	3	4	2	3	1	2	2	2	4	4	1	2	0	2	2	3	3	4
P35658	P35658	1	1	1	Nuclear pore complex protein Nup214	NUP214	NU214_HUMAN Nuclear pore complex protein Nup214 OS=Homo sapiens OX=9606 GN=NUP214 PE=1 SV=2	1	1	1	1	1	0	1	0	1	1	0	1	1	1	0	1	1	1	0	1	1	0	1	0	1	1	0	1	1	1	0	1	1	1	0	1	1	0	1	0	1	1
P35913	P35913	1	1	1	Rod cGMP-specific 3,5-cyclic phosphodiesterase subunit beta	PDE6B	PDE6B_HUMAN Rod cGMP-specific 3,5-cyclic phosphodiesterase subunit beta OS=Homo sapiens OX=9606 GN=PDE6B PE=1 SV=2	1	1	1	1	1	1	1	1	1	1	1	1	0	1	1	1	1	1	1	1	1	1	1	1	1	1	1	1	0	1	1	1	1	1	1	1	1	1	1	1	1	1
P35998	P35998	4	4	4	26S protease regulatory subunit 7	PSMC2	PRS7_HUMAN 26S proteasome regulatory subunit 7 OS=Homo sapiens OX=9606 GN=PSMC2 PE=1 SV=3	1	4	4	4	0	1	1	1	0	1	1	2	1	2	0	0	0	2	2	0	0	1	1	1	0	1	1	2	1	2	0	0	0	2	2	0	0	1	1	1	0	1
P36021	P36021	1	1	1	Monocarboxylate transporter 8	SLC16A2	MOT8_HUMAN Monocarboxylate transporter 8 OS=Homo sapiens OX=9606 GN=SLC16A2 PE=1 SV=2	1	1	1	1	0	1	0	0	0	1	1	1	0	1	0	0	0	0	0	0	0	1	0	0	0	1	1	1	0	1	0	0	0	0	0	0	0	1	0	0	0	1
P36404	P36404	1	1	1	ADP-ribosylation factor-like protein 2	ARL2	ARL2_HUMAN ADP-ribosylation factor-like protein 2 OS=Homo sapiens OX=9606 GN=ARL2 PE=1 SV=4	1	1	1	1	0	0	1	1	1	0	1	1	0	1	1	0	0	1	0	0	0	0	1	1	1	0	1	1	0	1	1	0	0	1	0	0	0	0	1	1	1	0
P36406	P36406	1	1	1	E3 ubiquitin-protein ligase TRIM23	TRIM23	TRI23_HUMAN E3 ubiquitin-protein ligase TRIM23 OS=Homo sapiens OX=9606 GN=TRIM23 PE=1 SV=1	1	1	1	1	1	0	0	0	0	0	0	0	0	1	1	0	0	0	0	0	1	0	0	0	0	0	0	0	0	1	1	0	0	0	0	0	1	0	0	0	0	0
P36507	P36507	1	1	1	Dual specificity mitogen-activated protein kinase kinase 2	MAP2K2	MP2K2_HUMAN Dual specificity mitogen-activated protein kinase kinase 2 OS=Homo sapiens OX=9606 GN=MAP2K2 PE=1 SV=1	1	1	1	1	0	0	0	0	0	0	0	0	0	0	0	0	1	0	0	0	0	0	0	0	0	0	0	0	0	0	0	0	1	0	0	0	0	0	0	0	0	0
P36578	P36578	11	11	10	60S ribosomal protein L4	RPL4	RL4_HUMAN 60S ribosomal protein L4 OS=Homo sapiens OX=9606 GN=RPL4 PE=1 SV=5	1	11	11	10	0	3	4	3	2	8	3	4	1	3	3	2	10	3	4	1	0	3	4	3	2	8	3	4	1	3	3	2	10	3	4	1	0	3	4	3	2	8
P36776	P36776	1	1	1	Lon protease homolog, mitochondrial	LONP1	LONM_HUMAN Lon protease homolog, mitochondrial OS=Homo sapiens OX=9606 GN=LONP1 PE=1 SV=2	1	1	1	1	0	1	0	0	0	0	1	1	0	1	1	0	1	0	0	0	0	1	0	0	0	0	1	1	0	1	1	0	1	0	0	0	0	1	0	0	0	0
P36873;P62140;P62136	P36873;P62140;P62136	1;1;1	1;1;1	1;1;1	Serine/threonine-protein phosphatase PP1-gamma catalytic subunit;Serine/threonine-protein phosphatase PP1-beta catalytic subunit;Serine/threonine-protein phosphatase PP1-alpha catalytic subunit	PPP1CC;PPP1CB;PPP1CA	PP1G_HUMAN Serine/threonine-protein phosphatase PP1-gamma catalytic subunit OS=Homo sapiens OX=9606 GN=PPP1CC PE=1 SV=1;PP1B_HUMAN Serine/threonine-protein phosphatase PP1-beta catalytic subunit OS=Homo sapiens OX=9606 GN=PPP1CB PE=1 SV=3;PP1A_HUMAN Serine	3	1	1	1	0	1	1	1	0	1	1	1	1	1	1	0	1	1	1	0	0	1	1	1	0	1	1	1	1	1	1	0	1	1	1	0	0	1	1	1	0	1
P37198	P37198	1	1	1	Nuclear pore glycoprotein p62	NUP62	NUP62_HUMAN Nuclear pore glycoprotein p62 OS=Homo sapiens OX=9606 GN=NUP62 PE=1 SV=3	1	1	1	1	1	1	1	0	0	0	0	1	1	1	1	1	1	1	0	0	1	1	1	0	0	0	0	1	1	1	1	1	1	1	0	0	1	1	1	0	0	0
P37268	P37268	1	1	1	Squalene synthase	FDFT1	FDFT_HUMAN Squalene synthase OS=Homo sapiens OX=9606 GN=FDFT1 PE=1 SV=1	1	1	1	1	0	0	0	0	0	0	0	1	0	0	0	0	0	0	0	0	0	0	0	0	0	0	0	1	0	0	0	0	0	0	0	0	0	0	0	0	0	0
P37802;Q9UI15	P37802	3;1	3;1	3;1	Transgelin-2	TAGLN2	TAGL2_HUMAN Transgelin-2 OS=Homo sapiens OX=9606 GN=TAGLN2 PE=1 SV=3	2	3	3	3	1	1	2	2	1	1	1	3	1	2	1	1	1	1	2	1	1	1	2	2	1	1	1	3	1	2	1	1	1	1	2	1	1	1	2	2	1	1
P37837	P37837	2	2	2	Transaldolase	TALDO1	TALDO_HUMAN Transaldolase OS=Homo sapiens OX=9606 GN=TALDO1 PE=1 SV=2	1	2	2	2	0	0	2	0	0	0	2	0	0	0	2	0	0	0	2	0	0	0	2	0	0	0	2	0	0	0	2	0	0	0	2	0	0	0	2	0	0	0
P38606	P38606	5	5	5	V-type proton ATPase catalytic subunit A	ATP6V1A	VATA_HUMAN V-type proton ATPase catalytic subunit A OS=Homo sapiens OX=9606 GN=ATP6V1A PE=1 SV=2	1	5	5	5	0	2	3	3	0	2	2	1	2	2	2	1	1	2	1	1	0	2	3	3	0	2	2	1	2	2	2	1	1	2	1	1	0	2	3	3	0	2
P38646	P38646	7	7	7	Stress-70 protein, mitochondrial	HSPA9	GRP75_HUMAN Stress-70 protein, mitochondrial OS=Homo sapiens OX=9606 GN=HSPA9 PE=1 SV=2	1	7	7	7	1	7	6	3	4	7	6	5	6	5	5	5	7	6	4	5	1	7	6	3	4	7	6	5	6	5	5	5	7	6	4	5	1	7	6	3	4	7
P39019	P39019	6	6	6	40S ribosomal protein S19	RPS19	RS19_HUMAN 40S ribosomal protein S19 OS=Homo sapiens OX=9606 GN=RPS19 PE=1 SV=2	1	6	6	6	0	1	1	1	1	1	1	1	4	1	3	1	2	1	1	2	0	1	1	1	1	1	1	1	4	1	3	1	2	1	1	2	0	1	1	1	1	1
P39023	P39023	3	3	3	60S ribosomal protein L3	RPL3	RL3_HUMAN 60S ribosomal protein L3 OS=Homo sapiens OX=9606 GN=RPL3 PE=1 SV=2	1	3	3	3	1	1	1	1	1	1	1	2	1	1	1	1	3	1	1	1	1	1	1	1	1	1	1	2	1	1	1	1	3	1	1	1	1	1	1	1	1	1
P40227;Q92526	P40227	20;5	20;5	20;5	T-complex protein 1 subunit zeta	CCT6A	TCPZ_HUMAN T-complex protein 1 subunit zeta OS=Homo sapiens OX=9606 GN=CCT6A PE=1 SV=3	2	20	20	20	8	9	17	18	12	11	18	17	6	19	19	14	14	16	15	14	8	9	17	18	12	11	18	17	6	19	19	14	14	16	15	14	8	9	17	18	12	11
P40429;Q6NVV1	P40429;Q6NVV1	2;1	2;1	2;1	60S ribosomal protein L13a;Putative 60S ribosomal protein L13a protein RPL13AP3	RPL13A;RPL13AP3	RL13A_HUMAN 60S ribosomal protein L13a OS=Homo sapiens OX=9606 GN=RPL13A PE=1 SV=2;R13P3_HUMAN Putative 60S ribosomal protein L13a protein RPL13AP3 OS=Homo sapiens OX=9606 GN=RPL13AP3 PE=5 SV=1	2	2	2	2	1	2	1	1	1	1	1	2	2	2	2	1	2	2	2	2	1	2	1	1	1	1	1	2	2	2	2	1	2	2	2	2	1	2	1	1	1	1
P40616	P40616	4	4	4	ADP-ribosylation factor-like protein 1	ARL1	ARL1_HUMAN ADP-ribosylation factor-like protein 1 OS=Homo sapiens OX=9606 GN=ARL1 PE=1 SV=1	1	4	4	4	3	3	2	4	3	3	4	4	3	3	2	3	4	4	3	3	3	3	2	4	3	3	4	4	3	3	2	3	4	4	3	3	3	3	2	4	3	3
P40763	P40763	5	5	5	Signal transducer and activator of transcription 3	STAT3	STAT3_HUMAN Signal transducer and activator of transcription 3 OS=Homo sapiens OX=9606 GN=STAT3 PE=1 SV=2	1	5	5	5	0	3	3	2	2	3	3	2	0	2	3	2	3	2	3	0	0	3	3	2	2	3	3	2	0	2	3	2	3	2	3	0	0	3	3	2	2	3
P40926	P40926	1	1	1	Malate dehydrogenase, mitochondrial	MDH2	MDHM_HUMAN Malate dehydrogenase, mitochondrial OS=Homo sapiens OX=9606 GN=MDH2 PE=1 SV=3	1	1	1	1	0	1	1	1	0	1	1	1	1	1	1	0	1	1	1	0	0	1	1	1	0	1	1	1	1	1	1	0	1	1	1	0	0	1	1	1	0	1
P40939	P40939	9	9	9	Trifunctional enzyme subunit alpha, mitochondrial;Long-chain enoyl-CoA hydratase;Long chain 3-hydroxyacyl-CoA dehydrogenase	HADHA	ECHA_HUMAN Trifunctional enzyme subunit alpha, mitochondrial OS=Homo sapiens OX=9606 GN=HADHA PE=1 SV=2	1	9	9	9	2	4	8	8	4	5	7	7	4	6	3	2	5	4	4	4	2	4	8	8	4	5	7	7	4	6	3	2	5	4	4	4	2	4	8	8	4	5
P41250	P41250	4	4	4	Glycine--tRNA ligase	GARS	GARS_HUMAN Glycine--tRNA ligase OS=Homo sapiens OX=9606 GN=GARS PE=1 SV=3	1	4	4	4	1	2	2	2	0	3	3	2	1	2	2	1	1	2	2	0	1	2	2	2	0	3	3	2	1	2	2	1	1	2	2	0	1	2	2	2	0	3
P41252	P41252	19	19	19	Isoleucine--tRNA ligase, cytoplasmic	IARS	SYIC_HUMAN Isoleucine--tRNA ligase, cytoplasmic OS=Homo sapiens OX=9606 GN=IARS PE=1 SV=2	1	19	19	19	2	13	16	13	3	16	16	12	9	16	15	8	17	16	17	5	2	13	16	13	3	16	16	12	9	16	15	8	17	16	17	5	2	13	16	13	3	16
P41732	P41732	1	1	1	Tetraspanin-7	TSPAN7	TSN7_HUMAN Tetraspanin-7 OS=Homo sapiens OX=9606 GN=TSPAN7 PE=1 SV=2	1	1	1	1	0	0	0	0	0	0	0	1	0	0	0	0	0	0	0	0	0	0	0	0	0	0	0	1	0	0	0	0	0	0	0	0	0	0	0	0	0	0
P42224	P42224	15	15	15	Signal transducer and activator of transcription 1-alpha/beta	STAT1	STAT1_HUMAN Signal transducer and activator of transcription 1-alpha/beta OS=Homo sapiens OX=9606 GN=STAT1 PE=1 SV=2	1	15	15	15	3	11	14	9	7	11	10	10	6	12	12	8	14	12	7	10	3	11	14	9	7	11	10	10	6	12	12	8	14	12	7	10	3	11	14	9	7	11
P42226	P42226	1	1	1	Signal transducer and activator of transcription 6	STAT6	STAT6_HUMAN Signal transducer and activator of transcription 6 OS=Homo sapiens OX=9606 GN=STAT6 PE=1 SV=1	1	1	1	1	0	0	1	1	1	0	1	1	1	1	1	1	0	1	1	1	0	0	1	1	1	0	1	1	1	1	1	1	0	1	1	1	0	0	1	1	1	0
P42330;P17516	P42330	12;4	6;0	6;0	Aldo-keto reductase family 1 member C3	AKR1C3	AK1C3_HUMAN Aldo-keto reductase family 1 member C3 OS=Homo sapiens OX=9606 GN=AKR1C3 PE=1 SV=4	2	12	6	6	2	12	7	5	2	8	4	4	10	5	5	3	12	5	6	2	0	6	2	1	0	2	0	0	4	1	2	0	6	1	1	0	0	6	2	1	0	2
P42677	P42677	3	1	1	40S ribosomal protein S27	RPS27	RS27_HUMAN 40S ribosomal protein S27 OS=Homo sapiens OX=9606 GN=RPS27 PE=1 SV=3	1	3	1	1	1	2	2	2	2	1	2	1	2	1	1	1	3	2	1	1	0	0	0	0	0	0	0	0	0	0	0	0	1	0	0	0	0	0	0	0	0	0
P42704	P42704	27	27	27	Leucine-rich PPR motif-containing protein, mitochondrial	LRPPRC	LPPRC_HUMAN Leucine-rich PPR motif-containing protein, mitochondrial OS=Homo sapiens OX=9606 GN=LRPPRC PE=1 SV=3	1	27	27	27	7	16	17	16	8	16	17	14	14	25	21	19	24	22	16	13	7	16	17	16	8	16	17	14	14	25	21	19	24	22	16	13	7	16	17	16	8	16
P42766	P42766	2	2	2	60S ribosomal protein L35	RPL35	RL35_HUMAN 60S ribosomal protein L35 OS=Homo sapiens OX=9606 GN=RPL35 PE=1 SV=2	1	2	2	2	0	1	1	0	1	1	1	0	2	2	1	1	1	0	1	0	0	1	1	0	1	1	1	0	2	2	1	1	1	0	1	0	0	1	1	0	1	1
P43243	P43243	1	1	1	Matrin-3	MATR3	MATR3_HUMAN Matrin-3 OS=Homo sapiens OX=9606 GN=MATR3 PE=1 SV=2	1	1	1	1	0	0	1	0	0	0	0	0	0	1	1	1	1	1	1	1	0	0	1	0	0	0	0	0	0	1	1	1	1	1	1	1	0	0	1	0	0	0
P43304	P43304	6	6	6	Glycerol-3-phosphate dehydrogenase, mitochondrial	GPD2	GPDM_HUMAN Glycerol-3-phosphate dehydrogenase, mitochondrial OS=Homo sapiens OX=9606 GN=GPD2 PE=1 SV=3	1	6	6	6	1	4	6	5	3	3	5	6	5	5	4	3	2	3	5	3	1	4	6	5	3	3	5	6	5	5	4	3	2	3	5	3	1	4	6	5	3	3
P43378	P43378	3	3	3	Tyrosine-protein phosphatase non-receptor type 9	PTPN9	PTN9_HUMAN Tyrosine-protein phosphatase non-receptor type 9 OS=Homo sapiens OX=9606 GN=PTPN9 PE=1 SV=1	1	3	3	3	0	2	2	2	0	2	2	2	0	2	2	0	3	2	1	2	0	2	2	2	0	2	2	2	0	2	2	0	3	2	1	2	0	2	2	2	0	2
P43490	P43490	14	14	14	Nicotinamide phosphoribosyltransferase	NAMPT	NAMPT_HUMAN Nicotinamide phosphoribosyltransferase OS=Homo sapiens OX=9606 GN=NAMPT PE=1 SV=1	1	14	14	14	0	12	2	1	0	9	3	1	7	0	2	0	14	2	2	0	0	12	2	1	0	9	3	1	7	0	2	0	14	2	2	0	0	12	2	1	0	9
P43686	P43686	10	10	10	26S protease regulatory subunit 6B	PSMC4	PRS6B_HUMAN 26S proteasome regulatory subunit 6B OS=Homo sapiens OX=9606 GN=PSMC4 PE=1 SV=2	1	10	10	10	2	5	8	5	4	2	7	6	5	9	8	5	8	6	6	4	2	5	8	5	4	2	7	6	5	9	8	5	8	6	6	4	2	5	8	5	4	2
P45974;Q92995	P45974	7;1	7;1	7;1	Ubiquitin carboxyl-terminal hydrolase 5	USP5	UBP5_HUMAN Ubiquitin carboxyl-terminal hydrolase 5 OS=Homo sapiens OX=9606 GN=USP5 PE=1 SV=2	2	7	7	7	0	4	2	2	0	6	1	2	6	2	2	1	6	2	2	0	0	4	2	2	0	6	1	2	6	2	2	1	6	2	2	0	0	4	2	2	0	6
P46060	P46060	1	1	1	Ran GTPase-activating protein 1	RANGAP1	RAGP1_HUMAN Ran GTPase-activating protein 1 OS=Homo sapiens OX=9606 GN=RANGAP1 PE=1 SV=1	1	1	1	1	0	1	0	0	0	0	0	0	0	0	0	0	0	0	0	0	0	1	0	0	0	0	0	0	0	0	0	0	0	0	0	0	0	1	0	0	0	0
P46063	P46063	2	2	2	ATP-dependent DNA helicase Q1	RECQL	RECQ1_HUMAN ATP-dependent DNA helicase Q1 OS=Homo sapiens OX=9606 GN=RECQL PE=1 SV=3	1	2	2	2	0	0	1	1	0	0	1	1	0	1	0	0	0	1	1	0	0	0	1	1	0	0	1	1	0	1	0	0	0	1	1	0	0	0	1	1	0	0
P46379	P46379	2	2	2	Large proline-rich protein BAG6	BAG6	BAG6_HUMAN Large proline-rich protein BAG6 OS=Homo sapiens OX=9606 GN=BAG6 PE=1 SV=2	1	2	2	2	1	1	1	2	0	1	1	1	1	1	2	1	1	1	0	0	1	1	1	2	0	1	1	1	1	1	2	1	1	1	0	0	1	1	1	2	0	1
P46459	P46459	3	3	3	Vesicle-fusing ATPase	NSF	NSF_HUMAN Vesicle-fusing ATPase OS=Homo sapiens OX=9606 GN=NSF PE=1 SV=3	1	3	3	3	1	1	2	2	2	0	1	1	1	3	2	0	2	1	2	0	1	1	2	2	2	0	1	1	1	3	2	0	2	1	2	0	1	1	2	2	2	0
P46776	P46776	5	5	5	60S ribosomal protein L27a	RPL27A	RL27A_HUMAN 60S ribosomal protein L27a OS=Homo sapiens OX=9606 GN=RPL27A PE=1 SV=2	1	5	5	5	3	3	3	3	3	3	3	3	0	5	4	3	3	4	4	3	3	3	3	3	3	3	3	3	0	5	4	3	3	4	4	3	3	3	3	3	3	3
P46778	P46778	2	2	2	60S ribosomal protein L21	RPL21	RL21_HUMAN 60S ribosomal protein L21 OS=Homo sapiens OX=9606 GN=RPL21 PE=1 SV=2	1	2	2	2	1	2	2	1	1	1	1	2	2	2	2	1	2	1	1	1	1	2	2	1	1	1	1	2	2	2	2	1	2	1	1	1	1	2	2	1	1	1
P46779	P46779	5	5	5	60S ribosomal protein L28	RPL28	RL28_HUMAN 60S ribosomal protein L28 OS=Homo sapiens OX=9606 GN=RPL28 PE=1 SV=3	1	5	5	5	5	3	5	5	5	4	5	3	5	5	5	5	5	5	5	5	5	3	5	5	5	4	5	3	5	5	5	5	5	5	5	5	5	3	5	5	5	4
P46781	P46781	13	13	13	40S ribosomal protein S9	RPS9	RS9_HUMAN 40S ribosomal protein S9 OS=Homo sapiens OX=9606 GN=RPS9 PE=1 SV=3	1	13	13	13	11	12	11	10	12	12	10	10	11	10	10	11	11	11	11	12	11	12	11	10	12	12	10	10	11	10	10	11	11	11	11	12	11	12	11	10	12	12
P46782	P46782	5	5	5	40S ribosomal protein S5;40S ribosomal protein S5, N-terminally processed	RPS5	RS5_HUMAN 40S ribosomal protein S5 OS=Homo sapiens OX=9606 GN=RPS5 PE=1 SV=4	1	5	5	5	3	4	3	3	3	2	4	3	3	4	3	3	4	4	4	4	3	4	3	3	3	2	4	3	3	4	3	3	4	4	4	4	3	4	3	3	3	2
P46783;Q9NQ39	P46783;Q9NQ39	2;1	2;1	2;1	40S ribosomal protein S10;Putative 40S ribosomal protein S10-like	RPS10;RPS10P5	RS10_HUMAN 40S ribosomal protein S10 OS=Homo sapiens OX=9606 GN=RPS10 PE=1 SV=1;RS10L_HUMAN Putative 40S ribosomal protein S10-like OS=Homo sapiens OX=9606 GN=RPS10P5 PE=5 SV=1	2	2	2	2	1	1	1	1	1	1	1	1	2	1	1	1	1	1	1	1	1	1	1	1	1	1	1	1	2	1	1	1	1	1	1	1	1	1	1	1	1	1
P46821	P46821	2	2	2	Microtubule-associated protein 1B;MAP1B heavy chain;MAP1 light chain LC1	MAP1B	MAP1B_HUMAN Microtubule-associated protein 1B OS=Homo sapiens OX=9606 GN=MAP1B PE=1 SV=2	1	2	2	2	0	2	0	0	0	1	0	1	0	0	0	0	1	0	1	0	0	2	0	0	0	1	0	1	0	0	0	0	1	0	1	0	0	2	0	0	0	1
P46940;Q13576;Q86VI3	P46940	12;1;1	12;1;1	12;1;1	Ras GTPase-activating-like protein IQGAP1	IQGAP1	IQGA1_HUMAN Ras GTPase-activating-like protein IQGAP1 OS=Homo sapiens OX=9606 GN=IQGAP1 PE=1 SV=1	3	12	12	12	1	10	8	8	3	10	11	9	5	5	5	2	11	9	8	4	1	10	8	8	3	10	11	9	5	5	5	2	11	9	8	4	1	10	8	8	3	10
P52907;P47755	P52907;P47755	1;1	1;1	1;1	F-actin-capping protein subunit alpha-1;F-actin-capping protein subunit alpha-2	CAPZA1;CAPZA2	CAZA1_HUMAN F-actin-capping protein subunit alpha-1 OS=Homo sapiens OX=9606 GN=CAPZA1 PE=1 SV=3;CAZA2_HUMAN F-actin-capping protein subunit alpha-2 OS=Homo sapiens OX=9606 GN=CAPZA2 PE=1 SV=3	2	1	1	1	0	0	1	1	1	1	1	1	1	1	1	1	1	1	1	0	0	0	1	1	1	1	1	1	1	1	1	1	1	1	1	0	0	0	1	1	1	1
P47756	P47756	2	2	2	F-actin-capping protein subunit beta	CAPZB	CAPZB_HUMAN F-actin-capping protein subunit beta OS=Homo sapiens OX=9606 GN=CAPZB PE=1 SV=4	1	2	2	2	1	2	2	2	0	2	2	1	1	2	1	0	2	1	1	0	1	2	2	2	0	2	2	1	1	2	1	0	2	1	1	0	1	2	2	2	0	2
P47897	P47897	4	3	3	Glutamine--tRNA ligase	QARS	SYQ_HUMAN Glutamine--tRNA ligase OS=Homo sapiens OX=9606 GN=QARS PE=1 SV=1	1	4	3	3	0	3	4	3	2	3	3	2	1	3	3	2	4	3	3	0	0	2	3	2	1	2	2	1	1	2	2	1	3	2	2	0	0	2	3	2	1	2
P48047	P48047	3	3	3	ATP synthase subunit O, mitochondrial	ATP5O	ATPO_HUMAN ATP synthase subunit O, mitochondrial OS=Homo sapiens OX=9606 GN=ATP5O PE=1 SV=1	1	3	3	3	0	2	2	2	1	2	3	3	1	1	1	0	1	0	0	0	0	2	2	2	1	2	3	3	1	1	1	0	1	0	0	0	0	2	2	2	1	2
P48444	P48444	6	6	6	Coatomer subunit delta	ARCN1	COPD_HUMAN Coatomer subunit delta OS=Homo sapiens OX=9606 GN=ARCN1 PE=1 SV=1	1	6	6	6	2	5	5	2	3	5	2	5	3	2	4	1	6	4	4	1	2	5	5	2	3	5	2	5	3	2	4	1	6	4	4	1	2	5	5	2	3	5
P48506	P48506	1	1	1	Glutamate--cysteine ligase catalytic subunit	GCLC	GSH1_HUMAN Glutamate--cysteine ligase catalytic subunit OS=Homo sapiens OX=9606 GN=GCLC PE=1 SV=2	1	1	1	1	0	1	0	0	0	0	0	0	0	0	0	0	1	0	0	0	0	1	0	0	0	0	0	0	0	0	0	0	1	0	0	0	0	1	0	0	0	0
P48507	P48507	3	3	3	Glutamate--cysteine ligase regulatory subunit	GCLM	GSH0_HUMAN Glutamate--cysteine ligase regulatory subunit OS=Homo sapiens OX=9606 GN=GCLM PE=1 SV=1	1	3	3	3	0	3	2	2	1	3	2	3	2	2	1	1	3	3	2	1	0	3	2	2	1	3	2	3	2	2	1	1	3	3	2	1	0	3	2	2	1	3
P48509	P48509	1	1	1	CD151 antigen	CD151	CD151_HUMAN CD151 antigen OS=Homo sapiens OX=9606 GN=CD151 PE=1 SV=3	1	1	1	1	1	1	1	1	1	1	1	1	1	1	0	0	1	1	1	1	1	1	1	1	1	1	1	1	1	1	0	0	1	1	1	1	1	1	1	1	1	1
P48556	P48556	4	4	4	26S proteasome non-ATPase regulatory subunit 8	PSMD8	PSMD8_HUMAN 26S proteasome non-ATPase regulatory subunit 8 OS=Homo sapiens OX=9606 GN=PSMD8 PE=1 SV=2	1	4	4	4	1	2	4	2	3	2	4	3	3	4	4	2	4	2	3	3	1	2	4	2	3	2	4	3	3	4	4	2	4	2	3	3	1	2	4	2	3	2
P48643	P48643	20	20	20	T-complex protein 1 subunit epsilon	CCT5	TCPE_HUMAN T-complex protein 1 subunit epsilon OS=Homo sapiens OX=9606 GN=CCT5 PE=1 SV=1	1	20	20	20	4	5	13	14	3	6	17	14	4	19	15	13	6	17	13	7	4	5	13	14	3	6	17	14	4	19	15	13	6	17	13	7	4	5	13	14	3	6
P48735	P48735	2	1	1	Isocitrate dehydrogenase [NADP], mitochondrial	IDH2	IDHP_HUMAN Isocitrate dehydrogenase [NADP], mitochondrial OS=Homo sapiens OX=9606 GN=IDH2 PE=1 SV=2	1	2	1	1	0	0	2	2	1	1	1	1	0	1	2	0	1	2	1	1	0	0	1	1	0	0	0	0	0	0	1	0	0	1	0	0	0	0	1	1	0	0
P49207	P49207	2	2	2	60S ribosomal protein L34	RPL34	RL34_HUMAN 60S ribosomal protein L34 OS=Homo sapiens OX=9606 GN=RPL34 PE=1 SV=3	1	2	2	2	0	0	0	1	1	0	0	0	0	0	0	1	2	0	0	1	0	0	0	1	1	0	0	0	0	0	0	1	2	0	0	1	0	0	0	1	1	0
P49327	P49327	43	43	43	Fatty acid synthase;[Acyl-carrier-protein] S-acetyltransferase;[Acyl-carrier-protein] S-malonyltransferase;3-oxoacyl-[acyl-carrier-protein] synthase;3-oxoacyl-[acyl-carrier-protein] reductase;3-hydroxyacyl-[acyl-carrier-protein] dehydratase;Enoyl-[acyl-carrier-protein] reductase;Oleoyl-[acyl-carrier-protein] hydrolase	FASN	FAS_HUMAN Fatty acid synthase OS=Homo sapiens OX=9606 GN=FASN PE=1 SV=3	1	43	43	43	1	30	26	24	7	31	29	29	24	31	30	9	39	28	32	9	1	30	26	24	7	31	29	29	24	31	30	9	39	28	32	9	1	30	26	24	7	31
P49368	P49368	16	16	16	T-complex protein 1 subunit gamma	CCT3	TCPG_HUMAN T-complex protein 1 subunit gamma OS=Homo sapiens OX=9606 GN=CCT3 PE=1 SV=4	1	16	16	16	3	6	11	11	7	4	12	11	3	15	12	8	7	12	12	5	3	6	11	11	7	4	12	11	3	15	12	8	7	12	12	5	3	6	11	11	7	4
P49411	P49411	15	15	15	Elongation factor Tu, mitochondrial	TUFM	EFTU_HUMAN Elongation factor Tu, mitochondrial OS=Homo sapiens OX=9606 GN=TUFM PE=1 SV=2	1	15	15	15	7	11	10	10	6	13	12	9	7	10	12	9	13	10	12	9	7	11	10	10	6	13	12	9	7	10	12	9	13	10	12	9	7	11	10	10	6	13
P49720	P49720	3	3	3	Proteasome subunit beta type-3	PSMB3	PSB3_HUMAN Proteasome subunit beta type-3 OS=Homo sapiens OX=9606 GN=PSMB3 PE=1 SV=2	1	3	3	3	0	1	0	2	0	0	3	0	2	2	2	0	0	1	2	0	0	1	0	2	0	0	3	0	2	2	2	0	0	1	2	0	0	1	0	2	0	0
P49736	P49736	1	1	1	DNA replication licensing factor MCM2	MCM2	MCM2_HUMAN DNA replication licensing factor MCM2 OS=Homo sapiens OX=9606 GN=MCM2 PE=1 SV=4	1	1	1	1	0	0	0	0	0	0	0	0	0	0	0	0	1	0	0	0	0	0	0	0	0	0	0	0	0	0	0	0	1	0	0	0	0	0	0	0	0	0
P49748	P49748	5	5	5	Very long-chain specific acyl-CoA dehydrogenase, mitochondrial	ACADVL	ACADV_HUMAN Very long-chain specific acyl-CoA dehydrogenase, mitochondrial OS=Homo sapiens OX=9606 GN=ACADVL PE=1 SV=1	1	5	5	5	0	2	2	0	2	0	5	2	2	0	0	0	1	0	1	1	0	2	2	0	2	0	5	2	2	0	0	0	1	0	1	1	0	2	2	0	2	0
P49755	P49755	1	1	1	Transmembrane emp24 domain-containing protein 10	TMED10	TMEDA_HUMAN Transmembrane emp24 domain-containing protein 10 OS=Homo sapiens OX=9606 GN=TMED10 PE=1 SV=2	1	1	1	1	0	0	0	0	0	0	0	0	1	0	0	0	0	0	0	0	0	0	0	0	0	0	0	0	1	0	0	0	0	0	0	0	0	0	0	0	0	0
P50213	P50213	7	7	7	Isocitrate dehydrogenase [NAD] subunit alpha, mitochondrial	IDH3A	IDH3A_HUMAN Isocitrate dehydrogenase [NAD] subunit alpha, mitochondrial OS=Homo sapiens OX=9606 GN=IDH3A PE=1 SV=1	1	7	7	7	3	3	7	6	3	4	6	3	3	4	5	3	4	6	6	3	3	3	7	6	3	4	6	3	3	4	5	3	4	6	6	3	3	3	7	6	3	4
P50395	P50395	1	1	1	Rab GDP dissociation inhibitor beta	GDI2	GDIB_HUMAN Rab GDP dissociation inhibitor beta OS=Homo sapiens OX=9606 GN=GDI2 PE=1 SV=2	1	1	1	1	0	1	0	0	0	0	0	0	0	0	0	0	0	0	0	0	0	1	0	0	0	0	0	0	0	0	0	0	0	0	0	0	0	1	0	0	0	0
P50416	P50416	4	4	4	Carnitine O-palmitoyltransferase 1, liver isoform	CPT1A	CPT1A_HUMAN Carnitine O-palmitoyltransferase 1, liver isoform OS=Homo sapiens OX=9606 GN=CPT1A PE=1 SV=2	1	4	4	4	1	3	2	1	2	2	3	3	1	0	2	0	3	4	2	2	1	3	2	1	2	2	3	3	1	0	2	0	3	4	2	2	1	3	2	1	2	2
P50454	P50454	5	5	5	Serpin H1	SERPINH1	SERPH_HUMAN Serpin H1 OS=Homo sapiens OX=9606 GN=SERPINH1 PE=1 SV=2	1	5	5	5	0	4	3	1	0	3	2	1	4	1	2	1	5	1	1	1	0	4	3	1	0	3	2	1	4	1	2	1	5	1	1	1	0	4	3	1	0	3
P50552	P50552	2	2	2	Vasodilator-stimulated phosphoprotein	VASP	VASP_HUMAN Vasodilator-stimulated phosphoprotein OS=Homo sapiens OX=9606 GN=VASP PE=1 SV=3	1	2	2	2	1	2	2	1	2	2	1	2	2	2	2	1	2	2	2	0	1	2	2	1	2	2	1	2	2	2	2	1	2	2	2	0	1	2	2	1	2	2
P50570;Q05193;Q9UQ16	P50570	3;1;1	3;1;1	3;1;1	Dynamin-2	DNM2	DYN2_HUMAN Dynamin-2 OS=Homo sapiens OX=9606 GN=DNM2 PE=1 SV=2	3	3	3	3	0	2	1	1	1	1	3	1	0	1	0	0	2	2	0	1	0	2	1	1	1	1	3	1	0	1	0	0	2	2	0	1	0	2	1	1	1	1
P50914	P50914	1	1	1	60S ribosomal protein L14	RPL14	RL14_HUMAN 60S ribosomal protein L14 OS=Homo sapiens OX=9606 GN=RPL14 PE=1 SV=4	1	1	1	1	0	0	0	0	0	0	0	0	0	0	0	0	1	0	0	0	0	0	0	0	0	0	0	0	0	0	0	0	1	0	0	0	0	0	0	0	0	0
P50990	P50990	23	23	23	T-complex protein 1 subunit theta	CCT8	TCPQ_HUMAN T-complex protein 1 subunit theta OS=Homo sapiens OX=9606 GN=CCT8 PE=1 SV=4	1	23	23	23	2	7	19	17	8	6	18	16	3	21	17	5	3	18	14	6	2	7	19	17	8	6	18	16	3	21	17	5	3	18	14	6	2	7	19	17	8	6
P50991	P50991	15	15	15	T-complex protein 1 subunit delta	CCT4	TCPD_HUMAN T-complex protein 1 subunit delta OS=Homo sapiens OX=9606 GN=CCT4 PE=1 SV=4	1	15	15	15	3	3	11	12	3	1	13	12	4	15	11	7	6	12	8	5	3	3	11	12	3	1	13	12	4	15	11	7	6	12	8	5	3	3	11	12	3	1
P51148;P61020;P20339	P51148	5;2;2	5;2;2	5;2;2	Ras-related protein Rab-5C	RAB5C	RAB5C_HUMAN Ras-related protein Rab-5C OS=Homo sapiens OX=9606 GN=RAB5C PE=1 SV=2	3	5	5	5	4	3	4	3	5	4	4	4	4	4	5	5	4	5	4	3	4	3	4	3	5	4	4	4	4	4	5	5	4	5	4	3	4	3	4	3	5	4
P51149	P51149	4	4	4	Ras-related protein Rab-7a	RAB7A	RAB7A_HUMAN Ras-related protein Rab-7a OS=Homo sapiens OX=9606 GN=RAB7A PE=1 SV=1	1	4	4	4	3	4	4	4	4	3	4	4	3	3	3	4	3	3	4	4	3	4	4	4	4	3	4	4	3	3	3	4	3	3	4	4	3	4	4	4	4	3
P51572	P51572	2	2	2	B-cell receptor-associated protein 31	BCAP31	BAP31_HUMAN B-cell receptor-associated protein 31 OS=Homo sapiens OX=9606 GN=BCAP31 PE=1 SV=3	1	2	2	2	0	0	1	1	0	1	2	1	0	1	0	0	0	0	1	0	0	0	1	1	0	1	2	1	0	1	0	0	0	0	1	0	0	0	1	1	0	1
P51648	P51648	6	5	5	Fatty aldehyde dehydrogenase	ALDH3A2	AL3A2_HUMAN Fatty aldehyde dehydrogenase OS=Homo sapiens OX=9606 GN=ALDH3A2 PE=1 SV=1	1	6	5	5	1	3	6	3	4	3	5	4	5	5	6	5	4	6	5	4	0	2	5	2	3	2	4	3	4	4	5	4	3	5	4	3	0	2	5	2	3	2
P51659	P51659	3	3	3	Peroxisomal multifunctional enzyme type 2;(3R)-hydroxyacyl-CoA dehydrogenase;Enoyl-CoA hydratase 2	HSD17B4	DHB4_HUMAN Peroxisomal multifunctional enzyme type 2 OS=Homo sapiens OX=9606 GN=HSD17B4 PE=1 SV=3	1	3	3	3	0	0	1	0	0	1	2	0	1	0	1	1	1	0	0	0	0	0	1	0	0	1	2	0	1	0	1	1	1	0	0	0	0	0	1	0	0	1
P51665	P51665	1	1	1	26S proteasome non-ATPase regulatory subunit 7	PSMD7	PSMD7_HUMAN 26S proteasome non-ATPase regulatory subunit 7 OS=Homo sapiens OX=9606 GN=PSMD7 PE=1 SV=2	1	1	1	1	0	0	0	0	0	0	1	0	0	0	0	0	0	0	0	0	0	0	0	0	0	0	1	0	0	0	0	0	0	0	0	0	0	0	0	0	0	0
P51857	P51857	1	1	1	3-oxo-5-beta-steroid 4-dehydrogenase	AKR1D1	AK1D1_HUMAN 3-oxo-5-beta-steroid 4-dehydrogenase OS=Homo sapiens OX=9606 GN=AKR1D1 PE=1 SV=1	1	1	1	1	0	1	0	1	1	1	1	0	1	1	1	0	1	1	1	1	0	1	0	1	1	1	1	0	1	1	1	0	1	1	1	1	0	1	0	1	1	1
P52209	P52209	10	10	10	6-phosphogluconate dehydrogenase, decarboxylating	PGD	6PGD_HUMAN 6-phosphogluconate dehydrogenase, decarboxylating OS=Homo sapiens OX=9606 GN=PGD PE=1 SV=3	1	10	10	10	3	8	5	6	2	5	8	6	4	5	5	2	10	6	10	1	3	8	5	6	2	5	8	6	4	5	5	2	10	6	10	1	3	8	5	6	2	5
P52272	P52272	14	14	14	Heterogeneous nuclear ribonucleoprotein M	HNRNPM	HNRPM_HUMAN Heterogeneous nuclear ribonucleoprotein M OS=Homo sapiens OX=9606 GN=HNRNPM PE=1 SV=3	1	14	14	14	10	6	5	8	6	8	5	7	7	9	11	9	11	13	11	5	10	6	5	8	6	8	5	7	7	9	11	9	11	13	11	5	10	6	5	8	6	8
P52292	P52292	7	7	7	Importin subunit alpha-1	KPNA2	IMA1_HUMAN Importin subunit alpha-1 OS=Homo sapiens OX=9606 GN=KPNA2 PE=1 SV=1	1	7	7	7	2	3	1	3	1	1	3	4	4	5	6	3	7	6	4	0	2	3	1	3	1	1	3	4	4	5	6	3	7	6	4	0	2	3	1	3	1	1
P52434	P52434	2	2	2	DNA-directed RNA polymerases I, II, and III subunit RPABC3	POLR2H	RPAB3_HUMAN DNA-directed RNA polymerases I, II, and III subunit RPABC3 OS=Homo sapiens OX=9606 GN=POLR2H PE=1 SV=4	1	2	2	2	0	1	1	0	0	1	0	1	0	1	1	0	1	1	1	0	0	1	1	0	0	1	0	1	0	1	1	0	1	1	1	0	0	1	1	0	0	1
P52435	P52435	1	1	1	DNA-directed RNA polymerase II subunit RPB11-a	POLR2J	RPB11_HUMAN DNA-directed RNA polymerase II subunit RPB11-a OS=Homo sapiens OX=9606 GN=POLR2J PE=1 SV=1	1	1	1	1	1	0	0	0	0	0	1	1	1	1	1	0	0	0	0	0	1	0	0	0	0	0	1	1	1	1	1	0	0	0	0	0	1	0	0	0	0	0
P52594	P52594	2	2	2	Arf-GAP domain and FG repeat-containing protein 1	AGFG1	AGFG1_HUMAN Arf-GAP domain and FG repeat-containing protein 1 OS=Homo sapiens OX=9606 GN=AGFG1 PE=1 SV=2	1	2	2	2	0	0	0	1	1	0	0	0	1	1	1	0	0	0	0	0	0	0	0	1	1	0	0	0	1	1	1	0	0	0	0	0	0	0	0	1	1	0
P52597	P52597	4	4	2	Heterogeneous nuclear ribonucleoprotein F;Heterogeneous nuclear ribonucleoprotein F, N-terminally processed	HNRNPF	HNRPF_HUMAN Heterogeneous nuclear ribonucleoprotein F OS=Homo sapiens OX=9606 GN=HNRNPF PE=1 SV=3	1	4	4	2	2	2	2	2	1	2	2	2	2	2	2	1	4	2	2	1	2	2	2	2	1	2	2	2	2	2	2	1	4	2	2	1	1	1	1	1	1	1
P52895	P52895	15	3	3	Aldo-keto reductase family 1 member C2	AKR1C2	AK1C2_HUMAN Aldo-keto reductase family 1 member C2 OS=Homo sapiens OX=9606 GN=AKR1C2 PE=1 SV=3	1	15	3	3	1	15	8	7	3	13	9	6	12	10	8	7	15	12	12	2	0	3	2	1	0	2	2	1	2	2	2	1	3	2	2	0	0	3	2	1	0	2
P52948	P52948	2	2	2	Nuclear pore complex protein Nup98-Nup96;Nuclear pore complex protein Nup98;Nuclear pore complex protein Nup96	NUP98	NUP98_HUMAN Nuclear pore complex protein Nup98-Nup96 OS=Homo sapiens OX=9606 GN=NUP98 PE=1 SV=4	1	2	2	2	2	2	1	2	2	2	2	2	1	2	2	2	2	2	2	0	2	2	1	2	2	2	2	2	1	2	2	2	2	2	2	0	2	2	1	2	2	2
P53396	P53396	27	27	27	ATP-citrate synthase	ACLY	ACLY_HUMAN ATP-citrate synthase OS=Homo sapiens OX=9606 GN=ACLY PE=1 SV=3	1	27	27	27	2	21	23	24	5	16	22	21	19	22	24	7	20	22	20	15	2	21	23	24	5	16	22	21	19	22	24	7	20	22	20	15	2	21	23	24	5	16
P53597	P53597	4	4	4	Succinyl-CoA ligase [ADP/GDP-forming] subunit alpha, mitochondrial	SUCLG1	SUCA_HUMAN Succinate--CoA ligase [ADP/GDP-forming] subunit alpha, mitochondrial OS=Homo sapiens OX=9606 GN=SUCLG1 PE=1 SV=4	1	4	4	4	0	0	2	1	0	1	3	1	0	1	2	0	2	2	2	0	0	0	2	1	0	1	3	1	0	1	2	0	2	2	2	0	0	0	2	1	0	1
P53618	P53618	10	10	10	Coatomer subunit beta	COPB1	COPB_HUMAN Coatomer subunit beta OS=Homo sapiens OX=9606 GN=COPB1 PE=1 SV=3	1	10	10	10	1	6	6	5	4	6	7	7	2	6	6	3	9	7	7	4	1	6	6	5	4	6	7	7	2	6	6	3	9	7	7	4	1	6	6	5	4	6
P53621	P53621	24	24	24	Coatomer subunit alpha;Xenin;Proxenin	COPA	COPA_HUMAN Coatomer subunit alpha OS=Homo sapiens OX=9606 GN=COPA PE=1 SV=2	1	24	24	24	6	17	17	17	12	19	19	19	9	16	15	8	24	18	17	11	6	17	17	17	12	19	19	19	9	16	15	8	24	18	17	11	6	17	17	17	12	19
P54136	P54136	16	16	16	Arginine--tRNA ligase, cytoplasmic	RARS	SYRC_HUMAN Arginine--tRNA ligase, cytoplasmic OS=Homo sapiens OX=9606 GN=RARS PE=1 SV=2	1	16	16	16	2	11	12	11	5	10	15	10	8	9	9	9	14	12	9	3	2	11	12	11	5	10	15	10	8	9	9	9	14	12	9	3	2	11	12	11	5	10
P54619	P54619	1	1	1	5-AMP-activated protein kinase subunit gamma-1	PRKAG1	AAKG1_HUMAN 5-AMP-activated protein kinase subunit gamma-1 OS=Homo sapiens OX=9606 GN=PRKAG1 PE=1 SV=1	1	1	1	1	0	1	1	1	0	1	1	1	1	1	1	1	1	1	1	0	0	1	1	1	0	1	1	1	1	1	1	1	1	1	1	0	0	1	1	1	0	1
P54886	P54886	11	11	11	Delta-1-pyrroline-5-carboxylate synthase;Glutamate 5-kinase;Gamma-glutamyl phosphate reductase	ALDH18A1	P5CS_HUMAN Delta-1-pyrroline-5-carboxylate synthase OS=Homo sapiens OX=9606 GN=ALDH18A1 PE=1 SV=2	1	11	11	11	0	4	2	1	0	5	4	2	3	1	1	2	10	2	2	2	0	4	2	1	0	5	4	2	3	1	1	2	10	2	2	2	0	4	2	1	0	5
P55060	P55060	23	23	23	Exportin-2	CSE1L	XPO2_HUMAN Exportin-2 OS=Homo sapiens OX=9606 GN=CSE1L PE=1 SV=3	1	23	23	23	12	15	17	15	11	15	17	14	16	18	16	12	14	18	17	13	12	15	17	15	11	15	17	14	16	18	16	12	14	18	17	13	12	15	17	15	11	15
P55072	P55072	13	13	13	Transitional endoplasmic reticulum ATPase	VCP	TERA_HUMAN Transitional endoplasmic reticulum ATPase OS=Homo sapiens OX=9606 GN=VCP PE=1 SV=4	1	13	13	13	1	5	10	12	1	2	11	8	2	11	10	0	5	12	12	0	1	5	10	12	1	2	11	8	2	11	10	0	5	12	12	0	1	5	10	12	1	2
P55084	P55084	5	5	5	Trifunctional enzyme subunit beta, mitochondrial;3-ketoacyl-CoA thiolase	HADHB	ECHB_HUMAN Trifunctional enzyme subunit beta, mitochondrial OS=Homo sapiens OX=9606 GN=HADHB PE=1 SV=3	1	5	5	5	1	2	5	5	4	5	5	3	1	3	1	2	3	2	1	4	1	2	5	5	4	5	5	3	1	3	1	2	3	2	1	4	1	2	5	5	4	5
P55209	P55209	1	1	1	Nucleosome assembly protein 1-like 1	NAP1L1	NP1L1_HUMAN Nucleosome assembly protein 1-like 1 OS=Homo sapiens OX=9606 GN=NAP1L1 PE=1 SV=1	1	1	1	1	0	1	1	1	0	1	1	1	0	1	1	0	1	1	1	1	0	1	1	1	0	1	1	1	0	1	1	0	1	1	1	1	0	1	1	1	0	1
P55735	P55735	2	2	2	Protein SEC13 homolog	SEC13	SEC13_HUMAN Protein SEC13 homolog OS=Homo sapiens OX=9606 GN=SEC13 PE=1 SV=3	1	2	2	2	0	0	0	0	0	1	0	1	0	1	1	0	1	0	0	0	0	0	0	0	0	1	0	1	0	1	1	0	1	0	0	0	0	0	0	0	0	1
P55884	P55884	4	4	4	Eukaryotic translation initiation factor 3 subunit B	EIF3B	EIF3B_HUMAN Eukaryotic translation initiation factor 3 subunit B OS=Homo sapiens OX=9606 GN=EIF3B PE=1 SV=3	1	4	4	4	1	2	3	1	1	3	2	3	1	2	1	0	3	2	2	0	1	2	3	1	1	3	2	3	1	2	1	0	3	2	2	0	1	2	3	1	1	3
P55957	P55957	1	1	1	BH3-interacting domain death agonist;BH3-interacting domain death agonist p15;BH3-interacting domain death agonist p13;BH3-interacting domain death agonist p11	BID	BID_HUMAN BH3-interacting domain death agonist OS=Homo sapiens OX=9606 GN=BID PE=1 SV=1	1	1	1	1	0	1	1	0	0	0	1	1	1	0	0	0	0	1	1	0	0	1	1	0	0	0	1	1	1	0	0	0	0	1	1	0	0	1	1	0	0	0
P56134	P56134	1	1	1	ATP synthase subunit f, mitochondrial	ATP5J2	ATPK_HUMAN ATP synthase subunit f, mitochondrial OS=Homo sapiens OX=9606 GN=ATP5J2 PE=1 SV=3	1	1	1	1	0	0	1	1	1	1	1	1	1	0	1	0	1	0	1	1	0	0	1	1	1	1	1	1	1	0	1	0	1	0	1	1	0	0	1	1	1	1
P56192	P56192	7	7	7	Methionine--tRNA ligase, cytoplasmic	MARS	SYMC_HUMAN Methionine--tRNA ligase, cytoplasmic OS=Homo sapiens OX=9606 GN=MARS PE=1 SV=2	1	7	7	7	1	2	4	4	1	1	4	2	2	3	4	1	5	3	4	1	1	2	4	4	1	1	4	2	2	3	4	1	5	3	4	1	1	2	4	4	1	1
P56937	P56937	1	1	1	3-keto-steroid reductase	HSD17B7	DHB7_HUMAN 3-keto-steroid reductase OS=Homo sapiens OX=9606 GN=HSD17B7 PE=1 SV=1	1	1	1	1	0	0	1	0	0	0	1	0	0	1	0	0	1	1	0	0	0	0	1	0	0	0	1	0	0	1	0	0	1	1	0	0	0	0	1	0	0	0
P57678	P57678	2	2	2	Gem-associated protein 4	GEMIN4	GEMI4_HUMAN Gem-associated protein 4 OS=Homo sapiens OX=9606 GN=GEMIN4 PE=1 SV=2	1	2	2	2	0	0	0	0	0	0	0	0	0	0	0	0	2	0	0	0	0	0	0	0	0	0	0	0	0	0	0	0	2	0	0	0	0	0	0	0	0	0
P59998	P59998	2	2	2	Actin-related protein 2/3 complex subunit 4	ARPC4	ARPC4_HUMAN Actin-related protein 2/3 complex subunit 4 OS=Homo sapiens OX=9606 GN=ARPC4 PE=1 SV=3	1	2	2	2	0	1	1	0	0	0	1	1	0	1	0	0	1	1	1	0	0	1	1	0	0	0	1	1	0	1	0	0	1	1	1	0	0	1	1	0	0	0
P60174	P60174	6	6	6	Triosephosphate isomerase	TPI1	TPIS_HUMAN Triosephosphate isomerase OS=Homo sapiens OX=9606 GN=TPI1 PE=1 SV=3	1	6	6	6	0	5	1	0	1	1	1	0	3	1	1	1	6	0	0	0	0	5	1	0	1	1	1	0	3	1	1	1	6	0	0	0	0	5	1	0	1	1
P60228	P60228	5	5	5	Eukaryotic translation initiation factor 3 subunit E	EIF3E	EIF3E_HUMAN Eukaryotic translation initiation factor 3 subunit E OS=Homo sapiens OX=9606 GN=EIF3E PE=1 SV=1	1	5	5	5	0	3	2	3	1	0	4	1	0	3	3	2	4	4	3	0	0	3	2	3	1	0	4	1	0	3	3	2	4	4	3	0	0	3	2	3	1	0
P60660;P14649	P60660	6;1	6;1	6;1	Myosin light polypeptide 6	MYL6	MYL6_HUMAN Myosin light polypeptide 6 OS=Homo sapiens OX=9606 GN=MYL6 PE=1 SV=2	2	6	6	6	1	6	6	6	5	6	6	5	6	6	6	4	6	6	6	5	1	6	6	6	5	6	6	5	6	6	6	4	6	6	6	5	1	6	6	6	5	6
P60709;Q6S8J3;A5A3E0;P0CG38;Q9BYX7;P0CG39	P60709	19;7;6;5;3;3	1;0;0;0;0;0	1;0;0;0;0;0	Actin, cytoplasmic 1;Actin, cytoplasmic 1, N-terminally processed	ACTB	ACTB_HUMAN Actin, cytoplasmic 1 OS=Homo sapiens OX=9606 GN=ACTB PE=1 SV=1	6	19	1	1	19	16	19	18	19	19	19	19	17	19	19	18	18	19	19	19	1	1	1	1	1	1	1	1	1	1	1	1	1	1	1	1	1	1	1	1	1	1
P60842;Q14240;P38919	P60842;Q14240	10;6;1	10;6;1	10;6;1	Eukaryotic initiation factor 4A-I;Eukaryotic initiation factor 4A-II;Eukaryotic initiation factor 4A-II, N-terminally processed	EIF4A1;EIF4A2	IF4A1_HUMAN Eukaryotic initiation factor 4A-I OS=Homo sapiens OX=9606 GN=EIF4A1 PE=1 SV=1;IF4A2_HUMAN Eukaryotic initiation factor 4A-II OS=Homo sapiens OX=9606 GN=EIF4A2 PE=1 SV=2	3	10	10	10	1	6	7	6	3	6	7	4	8	8	7	3	9	6	6	2	1	6	7	6	3	6	7	4	8	8	7	3	9	6	6	2	1	6	7	6	3	6
P60866	P60866	2	2	2	40S ribosomal protein S20	RPS20	RS20_HUMAN 40S ribosomal protein S20 OS=Homo sapiens OX=9606 GN=RPS20 PE=1 SV=1	1	2	2	2	0	0	0	1	1	1	2	0	1	2	2	1	2	2	1	0	0	0	0	1	1	1	2	0	1	2	2	1	2	2	1	0	0	0	0	1	1	1
P60903	P60903	1	1	1	Protein S100-A10	S100A10	S10AA_HUMAN Protein S100-A10 OS=Homo sapiens OX=9606 GN=S100A10 PE=1 SV=2	1	1	1	1	0	1	1	1	1	1	1	1	0	1	1	0	1	0	1	1	0	1	1	1	1	1	1	1	0	1	1	0	1	0	1	1	0	1	1	1	1	1
P60953	P60953	3	3	3	Cell division control protein 42 homolog	CDC42	CDC42_HUMAN Cell division control protein 42 homolog OS=Homo sapiens OX=9606 GN=CDC42 PE=1 SV=2	1	3	3	3	1	1	1	2	2	2	0	2	0	1	2	2	2	1	1	2	1	1	1	2	2	2	0	2	0	1	2	2	2	1	1	2	1	1	1	2	2	2
P60981	P60981	10	10	10	Destrin	DSTN	DEST_HUMAN Destrin OS=Homo sapiens OX=9606 GN=DSTN PE=1 SV=3	1	10	10	10	1	7	4	5	1	4	3	2	4	5	3	2	9	4	4	1	1	7	4	5	1	4	3	2	4	5	3	2	9	4	4	1	1	7	4	5	1	4
P61006	P61006	2	1	1	Ras-related protein Rab-8A	RAB8A	RAB8A_HUMAN Ras-related protein Rab-8A OS=Homo sapiens OX=9606 GN=RAB8A PE=1 SV=1	1	2	1	1	2	2	2	1	2	2	1	2	2	2	2	1	2	2	2	1	1	1	1	0	1	1	0	1	1	1	1	0	1	1	1	0	1	1	1	0	1	1
P61019;Q8WUD1	P61019;Q8WUD1	4;2	4;2	4;2	Ras-related protein Rab-2A;Ras-related protein Rab-2B	RAB2A;RAB2B	RAB2A_HUMAN Ras-related protein Rab-2A OS=Homo sapiens OX=9606 GN=RAB2A PE=1 SV=1;RAB2B_HUMAN Ras-related protein Rab-2B OS=Homo sapiens OX=9606 GN=RAB2B PE=1 SV=1	2	4	4	4	3	3	3	4	4	4	4	2	2	4	3	2	4	4	4	4	3	3	3	4	4	4	4	2	2	4	3	2	4	4	4	4	3	3	3	4	4	4
P61026	P61026	8	8	7	Ras-related protein Rab-10	RAB10	RAB10_HUMAN Ras-related protein Rab-10 OS=Homo sapiens OX=9606 GN=RAB10 PE=1 SV=1	1	8	8	7	4	4	6	7	5	6	4	5	4	7	5	5	5	5	6	6	4	4	6	7	5	6	4	5	4	7	5	5	5	5	6	6	3	3	5	6	4	5
P61106	P61106	1	1	1	Ras-related protein Rab-14	RAB14	RAB14_HUMAN Ras-related protein Rab-14 OS=Homo sapiens OX=9606 GN=RAB14 PE=1 SV=4	1	1	1	1	1	1	1	1	1	1	1	1	1	0	1	1	0	1	1	1	1	1	1	1	1	1	1	1	1	0	1	1	0	1	1	1	1	1	1	1	1	1
Q9P1U1;P61158;Q9C0K3	Q9P1U1;P61158;Q9C0K3	2;2;1	2;2;1	2;2;1	Actin-related protein 3B;Actin-related protein 3;Actin-related protein 3C	ACTR3B;ACTR3;ACTR3C	ARP3B_HUMAN Actin-related protein 3B OS=Homo sapiens OX=9606 GN=ACTR3B PE=2 SV=1;ARP3_HUMAN Actin-related protein 3 OS=Homo sapiens OX=9606 GN=ACTR3 PE=1 SV=3;ARP3C_HUMAN Actin-related protein 3C OS=Homo sapiens OX=9606 GN=ACTR3C PE=2 SV=1	3	2	2	2	0	1	1	0	0	1	1	1	0	2	2	0	1	1	1	0	0	1	1	0	0	1	1	1	0	2	2	0	1	1	1	0	0	1	1	0	0	1
P61160	P61160	1	1	1	Actin-related protein 2	ACTR2	ARP2_HUMAN Actin-related protein 2 OS=Homo sapiens OX=9606 GN=ACTR2 PE=1 SV=1	1	1	1	1	0	0	0	0	0	0	0	0	0	0	0	0	0	1	1	0	0	0	0	0	0	0	0	0	0	0	0	0	0	1	1	0	0	0	0	0	0	0
P61163;P42025	P61163;P42025	2;1	2;1	2;1	Alpha-centractin;Beta-centractin	ACTR1A;ACTR1B	ACTZ_HUMAN Alpha-centractin OS=Homo sapiens OX=9606 GN=ACTR1A PE=1 SV=1;ACTY_HUMAN Beta-centractin OS=Homo sapiens OX=9606 GN=ACTR1B PE=1 SV=1	2	2	2	2	0	1	2	2	1	2	2	2	1	1	1	1	2	1	2	1	0	1	2	2	1	2	2	2	1	1	1	1	2	1	2	1	0	1	2	2	1	2
P84077;P61204	P84077;P61204	5;5	3;3	2;2	ADP-ribosylation factor 1;ADP-ribosylation factor 3	ARF1;ARF3	ARF1_HUMAN ADP-ribosylation factor 1 OS=Homo sapiens OX=9606 GN=ARF1 PE=1 SV=2;ARF3_HUMAN ADP-ribosylation factor 3 OS=Homo sapiens OX=9606 GN=ARF3 PE=1 SV=2	2	5	3	2	2	3	5	5	5	4	5	5	2	4	4	5	3	5	4	4	0	1	3	3	3	2	3	3	0	2	2	3	1	3	2	2	0	1	2	2	2	1
P61221	P61221	2	2	2	ATP-binding cassette sub-family E member 1	ABCE1	ABCE1_HUMAN ATP-binding cassette sub-family E member 1 OS=Homo sapiens OX=9606 GN=ABCE1 PE=1 SV=1	1	2	2	2	0	1	1	2	0	0	1	0	1	1	1	0	2	1	1	1	0	1	1	2	0	0	1	0	1	1	1	0	2	1	1	1	0	1	1	2	0	0
P61247	P61247	10	10	10	40S ribosomal protein S3a	RPS3A	RS3A_HUMAN 40S ribosomal protein S3a OS=Homo sapiens OX=9606 GN=RPS3A PE=1 SV=2	1	10	10	10	8	6	9	7	8	5	8	8	9	9	9	9	10	9	8	6	8	6	9	7	8	5	8	8	9	9	9	9	10	9	8	6	8	6	9	7	8	5
Q9UNX3;P61254	Q9UNX3;P61254	3;3	3;3	3;3	60S ribosomal protein L26-like 1;60S ribosomal protein L26	RPL26L1;RPL26	RL26L_HUMAN 60S ribosomal protein L26-like 1 OS=Homo sapiens OX=9606 GN=RPL26L1 PE=1 SV=1;RL26_HUMAN 60S ribosomal protein L26 OS=Homo sapiens OX=9606 GN=RPL26 PE=1 SV=1	2	3	3	3	1	1	1	1	2	1	1	0	2	2	2	0	2	1	1	2	1	1	1	1	2	1	1	0	2	2	2	0	2	1	1	2	1	1	1	1	2	1
P61313	P61313	2	2	2	60S ribosomal protein L15	RPL15	RL15_HUMAN 60S ribosomal protein L15 OS=Homo sapiens OX=9606 GN=RPL15 PE=1 SV=2	1	2	2	2	0	0	0	0	0	1	1	1	0	1	0	0	1	1	1	0	0	0	0	0	0	1	1	1	0	1	0	0	1	1	1	0	0	0	0	0	0	1
P61353	P61353	4	4	4	60S ribosomal protein L27	RPL27	RL27_HUMAN 60S ribosomal protein L27 OS=Homo sapiens OX=9606 GN=RPL27 PE=1 SV=2	1	4	4	4	1	2	3	1	0	3	2	1	1	3	1	2	4	0	3	1	1	2	3	1	0	3	2	1	1	3	1	2	4	0	3	1	1	2	3	1	0	3
P61582	P61582	1	1	1	Endogenous retrovirus group K member 7 Np9 protein	ERVK-7	NP7_HUMAN Endogenous retrovirus group K member 7 Np9 protein OS=Homo sapiens OX=9606 GN=ERVK-7 PE=3 SV=1	1	1	1	1	1	1	1	1	1	1	1	1	1	1	1	0	1	1	1	1	1	1	1	1	1	1	1	1	1	1	1	0	1	1	1	1	1	1	1	1	1	1
P61604	P61604	1	1	1	10 kDa heat shock protein, mitochondrial	HSPE1	CH10_HUMAN 10 kDa heat shock protein, mitochondrial OS=Homo sapiens OX=9606 GN=HSPE1 PE=1 SV=2	1	1	1	1	0	0	1	0	0	0	0	0	0	0	0	1	0	0	0	0	0	0	1	0	0	0	0	0	0	0	0	1	0	0	0	0	0	0	1	0	0	0
P61769	P61769	2	2	2	Beta-2-microglobulin;Beta-2-microglobulin form pI 5.3	B2M	B2MG_HUMAN Beta-2-microglobulin OS=Homo sapiens OX=9606 GN=B2M PE=1 SV=1	1	2	2	2	0	1	2	1	0	1	2	2	2	2	1	0	1	1	1	0	0	1	2	1	0	1	2	2	2	2	1	0	1	1	1	0	0	1	2	1	0	1
P61923	P61923	2	2	2	Coatomer subunit zeta-1	COPZ1	COPZ1_HUMAN Coatomer subunit zeta-1 OS=Homo sapiens OX=9606 GN=COPZ1 PE=1 SV=1	1	2	2	2	1	1	2	1	1	1	2	1	1	1	1	1	2	0	2	0	1	1	2	1	1	1	2	1	1	1	1	1	2	0	2	0	1	1	2	1	1	1
P61978	P61978	11	11	11	Heterogeneous nuclear ribonucleoprotein K	HNRNPK	HNRPK_HUMAN Heterogeneous nuclear ribonucleoprotein K OS=Homo sapiens OX=9606 GN=HNRNPK PE=1 SV=1	1	11	11	11	4	7	7	5	8	9	9	7	9	10	8	11	10	11	8	6	4	7	7	5	8	9	9	7	9	10	8	11	10	11	8	6	4	7	7	5	8	9
P61981	P61981	5	3	3	14-3-3 protein gamma;14-3-3 protein gamma, N-terminally processed	YWHAG	1433G_HUMAN 14-3-3 protein gamma OS=Homo sapiens OX=9606 GN=YWHAG PE=1 SV=2	1	5	3	3	2	5	3	4	3	5	3	3	3	4	4	2	5	2	3	2	0	3	1	2	1	3	1	1	1	2	2	0	3	0	1	0	0	3	1	2	1	3
P62081	P62081	4	4	4	40S ribosomal protein S7	RPS7	RS7_HUMAN 40S ribosomal protein S7 OS=Homo sapiens OX=9606 GN=RPS7 PE=1 SV=1	1	4	4	4	4	3	3	2	3	3	2	3	4	4	3	3	4	4	3	3	4	3	3	2	3	3	2	3	4	4	3	3	4	4	3	3	4	3	3	2	3	3
P62191	P62191	2	2	2	26S protease regulatory subunit 4	PSMC1	PRS4_HUMAN 26S proteasome regulatory subunit 4 OS=Homo sapiens OX=9606 GN=PSMC1 PE=1 SV=1	1	2	2	2	0	1	1	1	0	0	1	1	1	1	2	1	2	1	1	0	0	1	1	1	0	0	1	1	1	1	2	1	2	1	1	0	0	1	1	1	0	0
P62195;Q8NB90	P62195	5;1	5;1	5;1	26S protease regulatory subunit 8	PSMC5	PRS8_HUMAN 26S proteasome regulatory subunit 8 OS=Homo sapiens OX=9606 GN=PSMC5 PE=1 SV=1	2	5	5	5	1	3	5	3	4	5	5	5	3	4	3	3	5	5	3	1	1	3	5	3	4	5	5	5	3	4	3	3	5	5	3	1	1	3	5	3	4	5
P62241	P62241	8	8	8	40S ribosomal protein S8	RPS8	RS8_HUMAN 40S ribosomal protein S8 OS=Homo sapiens OX=9606 GN=RPS8 PE=1 SV=2	1	8	8	8	5	7	3	5	6	8	6	6	6	7	8	3	8	8	7	3	5	7	3	5	6	8	6	6	6	7	8	3	8	8	7	3	5	7	3	5	6	8
P62244	P62244	4	4	4	40S ribosomal protein S15a	RPS15A	RS15A_HUMAN 40S ribosomal protein S15a OS=Homo sapiens OX=9606 GN=RPS15A PE=1 SV=2	1	4	4	4	2	2	3	3	2	3	3	2	3	2	3	3	3	3	4	2	2	2	3	3	2	3	3	2	3	2	3	3	3	3	4	2	2	2	3	3	2	3
P62249	P62249	9	9	9	40S ribosomal protein S16	RPS16	RS16_HUMAN 40S ribosomal protein S16 OS=Homo sapiens OX=9606 GN=RPS16 PE=1 SV=2	1	9	9	9	9	8	9	9	9	9	9	9	9	9	9	8	9	9	9	9	9	8	9	9	9	9	9	9	9	9	9	8	9	9	9	9	9	8	9	9	9	9
P62258	P62258	4	2	2	14-3-3 protein epsilon	YWHAE	1433E_HUMAN 14-3-3 protein epsilon OS=Homo sapiens OX=9606 GN=YWHAE PE=1 SV=1	1	4	2	2	2	4	3	2	2	3	3	2	3	3	3	2	3	2	3	2	0	2	1	0	0	1	1	0	1	1	1	0	1	0	1	0	0	2	1	0	0	1
P62263	P62263	2	2	2	40S ribosomal protein S14	RPS14	RS14_HUMAN 40S ribosomal protein S14 OS=Homo sapiens OX=9606 GN=RPS14 PE=1 SV=3	1	2	2	2	2	2	2	2	2	2	2	2	2	2	2	2	2	2	2	2	2	2	2	2	2	2	2	2	2	2	2	2	2	2	2	2	2	2	2	2	2	2
P62266	P62266	3	3	3	40S ribosomal protein S23	RPS23	RS23_HUMAN 40S ribosomal protein S23 OS=Homo sapiens OX=9606 GN=RPS23 PE=1 SV=3	1	3	3	3	2	1	2	2	1	3	2	2	1	2	1	2	2	2	2	3	2	1	2	2	1	3	2	2	1	2	1	2	2	2	2	3	2	1	2	2	1	3
P62269	P62269	10	10	10	40S ribosomal protein S18	RPS18	RS18_HUMAN 40S ribosomal protein S18 OS=Homo sapiens OX=9606 GN=RPS18 PE=1 SV=3	1	10	10	10	7	8	8	9	9	9	9	9	7	8	8	8	8	7	9	10	7	8	8	9	9	9	9	9	7	8	8	8	8	7	9	10	7	8	8	9	9	9
P62273	P62273	1	1	1	40S ribosomal protein S29	RPS29	RS29_HUMAN 40S ribosomal protein S29 OS=Homo sapiens OX=9606 GN=RPS29 PE=1 SV=2	1	1	1	1	0	0	0	0	0	0	0	0	0	0	0	0	1	0	0	0	0	0	0	0	0	0	0	0	0	0	0	0	1	0	0	0	0	0	0	0	0	0
P62277	P62277	7	7	7	40S ribosomal protein S13	RPS13	RS13_HUMAN 40S ribosomal protein S13 OS=Homo sapiens OX=9606 GN=RPS13 PE=1 SV=2	1	7	7	7	6	6	7	6	7	6	4	6	6	6	6	7	6	6	6	6	6	6	7	6	7	6	4	6	6	6	6	7	6	6	6	6	6	6	7	6	7	6
P62280	P62280	8	8	8	40S ribosomal protein S11	RPS11	RS11_HUMAN 40S ribosomal protein S11 OS=Homo sapiens OX=9606 GN=RPS11 PE=1 SV=3	1	8	8	8	7	7	6	6	5	5	8	7	8	7	7	7	7	8	7	8	7	7	6	6	5	5	8	7	8	7	7	7	7	8	7	8	7	7	6	6	5	5
P62304	P62304	1	1	1	Small nuclear ribonucleoprotein E	SNRPE	RUXE_HUMAN Small nuclear ribonucleoprotein E OS=Homo sapiens OX=9606 GN=SNRPE PE=1 SV=1	1	1	1	1	0	0	0	0	0	0	0	0	0	0	0	0	1	0	0	0	0	0	0	0	0	0	0	0	0	0	0	0	1	0	0	0	0	0	0	0	0	0
P62314	P62314	1	1	1	Small nuclear ribonucleoprotein Sm D1	SNRPD1	SMD1_HUMAN Small nuclear ribonucleoprotein Sm D1 OS=Homo sapiens OX=9606 GN=SNRPD1 PE=1 SV=1	1	1	1	1	1	1	1	1	1	1	1	1	1	1	1	1	1	1	1	1	1	1	1	1	1	1	1	1	1	1	1	1	1	1	1	1	1	1	1	1	1	1
P62333	P62333	1	1	1	26S protease regulatory subunit 10B	PSMC6	PRS10_HUMAN 26S proteasome regulatory subunit 10B OS=Homo sapiens OX=9606 GN=PSMC6 PE=1 SV=1	1	1	1	1	0	0	1	1	0	0	1	1	0	1	1	1	1	1	1	0	0	0	1	1	0	0	1	1	0	1	1	1	1	1	1	0	0	0	1	1	0	0
P62424	P62424	4	4	4	60S ribosomal protein L7a	RPL7A	RL7A_HUMAN 60S ribosomal protein L7a OS=Homo sapiens OX=9606 GN=RPL7A PE=1 SV=2	1	4	4	4	1	1	1	1	1	1	1	1	1	1	2	1	4	1	1	1	1	1	1	1	1	1	1	1	1	1	2	1	4	1	1	1	1	1	1	1	1	1
P62701;Q8TD47;P22090	P62701	11;4;4	11;4;4	11;4;4	40S ribosomal protein S4, X isoform	RPS4X	RS4X_HUMAN 40S ribosomal protein S4, X isoform OS=Homo sapiens OX=9606 GN=RPS4X PE=1 SV=2	3	11	11	11	8	7	6	6	6	8	7	7	7	8	9	8	9	8	8	6	8	7	6	6	6	8	7	7	7	8	9	8	9	8	8	6	8	7	6	6	6	8
P67775;P62714	P67775;P62714	1;1	1;1	1;1	Serine/threonine-protein phosphatase 2A catalytic subunit alpha isoform;Serine/threonine-protein phosphatase 2A catalytic subunit beta isoform	PPP2CA;PPP2CB	PP2AA_HUMAN Serine/threonine-protein phosphatase 2A catalytic subunit alpha isoform OS=Homo sapiens OX=9606 GN=PPP2CA PE=1 SV=1;PP2AB_HUMAN Serine/threonine-protein phosphatase 2A catalytic subunit beta isoform OS=Homo sapiens OX=9606 GN=PPP2CB PE=1 SV=1	2	1	1	1	0	0	1	0	0	1	1	1	0	0	1	0	1	1	1	0	0	0	1	0	0	1	1	1	0	0	1	0	1	1	1	0	0	0	1	0	0	1
P62753	P62753	4	4	4	40S ribosomal protein S6	RPS6	RS6_HUMAN 40S ribosomal protein S6 OS=Homo sapiens OX=9606 GN=RPS6 PE=1 SV=1	1	4	4	4	3	4	3	4	4	3	3	4	4	4	4	4	4	3	4	4	3	4	3	4	4	3	3	4	4	4	4	4	4	3	4	4	3	4	3	4	4	3
P62805	P62805	4	4	4	Histone H4	HIST1H4A	H4_HUMAN Histone H4 OS=Homo sapiens OX=9606 GN=HIST1H4A PE=1 SV=2	1	4	4	4	3	4	4	4	2	4	3	3	4	3	3	2	4	4	4	3	3	4	4	4	2	4	3	3	4	3	3	2	4	4	4	3	3	4	4	4	2	4
P62826	P62826	9	9	9	GTP-binding nuclear protein Ran	RAN	RAN_HUMAN GTP-binding nuclear protein Ran OS=Homo sapiens OX=9606 GN=RAN PE=1 SV=3	1	9	9	9	6	8	7	8	7	8	8	7	7	8	7	7	7	6	7	6	6	8	7	8	7	8	8	7	7	8	7	7	7	6	7	6	6	8	7	8	7	8
P62829	P62829	5	5	5	60S ribosomal protein L23	RPL23	RL23_HUMAN 60S ribosomal protein L23 OS=Homo sapiens OX=9606 GN=RPL23 PE=1 SV=1	1	5	5	5	2	2	2	2	1	3	1	1	3	3	3	1	5	2	3	1	2	2	2	2	1	3	1	1	3	3	3	1	5	2	3	1	2	2	2	2	1	3
P62841	P62841	2	2	2	40S ribosomal protein S15	RPS15	RS15_HUMAN 40S ribosomal protein S15 OS=Homo sapiens OX=9606 GN=RPS15 PE=1 SV=2	1	2	2	2	2	2	2	2	2	2	2	2	2	2	2	2	2	2	2	2	2	2	2	2	2	2	2	2	2	2	2	2	2	2	2	2	2	2	2	2	2	2
P62847	P62847	3	3	3	40S ribosomal protein S24	RPS24	RS24_HUMAN 40S ribosomal protein S24 OS=Homo sapiens OX=9606 GN=RPS24 PE=1 SV=1	1	3	3	3	3	3	3	3	2	3	3	3	2	3	3	3	3	3	3	2	3	3	3	3	2	3	3	3	2	3	3	3	3	3	3	2	3	3	3	3	2	3
P62851	P62851	4	4	4	40S ribosomal protein S25	RPS25	RS25_HUMAN 40S ribosomal protein S25 OS=Homo sapiens OX=9606 GN=RPS25 PE=1 SV=1	1	4	4	4	2	0	2	2	2	2	2	2	2	1	2	1	3	2	2	2	2	0	2	2	2	2	2	2	2	1	2	1	3	2	2	2	2	0	2	2	2	2
P62854;Q5JNZ5	P62854;Q5JNZ5	2;1	2;1	2;1	40S ribosomal protein S26;Putative 40S ribosomal protein S26-like 1	RPS26;RPS26P11	RS26_HUMAN 40S ribosomal protein S26 OS=Homo sapiens OX=9606 GN=RPS26 PE=1 SV=3;RS26L_HUMAN Putative 40S ribosomal protein S26-like 1 OS=Homo sapiens OX=9606 GN=RPS26P11 PE=5 SV=1	2	2	2	2	1	1	1	1	1	1	1	0	1	1	1	0	1	2	1	1	1	1	1	1	1	1	1	0	1	1	1	0	1	2	1	1	1	1	1	1	1	1
P62906	P62906	3	3	3	60S ribosomal protein L10a	RPL10A	RL10A_HUMAN 60S ribosomal protein L10a OS=Homo sapiens OX=9606 GN=RPL10A PE=1 SV=2	1	3	3	3	0	2	2	1	0	2	2	1	2	2	2	2	3	2	1	2	0	2	2	1	0	2	2	1	2	2	2	2	3	2	1	2	0	2	2	1	0	2
P62910	P62910	2	2	2	60S ribosomal protein L32	RPL32	RL32_HUMAN 60S ribosomal protein L32 OS=Homo sapiens OX=9606 GN=RPL32 PE=1 SV=2	1	2	2	2	0	0	0	1	0	1	0	0	0	2	0	1	1	1	0	0	0	0	0	1	0	1	0	0	0	2	0	1	1	1	0	0	0	0	0	1	0	1
P62913	P62913	3	3	3	60S ribosomal protein L11	RPL11	RL11_HUMAN 60S ribosomal protein L11 OS=Homo sapiens OX=9606 GN=RPL11 PE=1 SV=2	1	3	3	3	1	3	2	2	3	3	2	3	2	3	3	2	3	3	3	0	1	3	2	2	3	3	2	3	2	3	3	2	3	3	3	0	1	3	2	2	3	3
P62917	P62917	1	1	1	60S ribosomal protein L8	RPL8	RL8_HUMAN 60S ribosomal protein L8 OS=Homo sapiens OX=9606 GN=RPL8 PE=1 SV=2	1	1	1	1	1	1	1	0	1	1	1	1	1	1	1	1	1	1	1	0	1	1	1	0	1	1	1	1	1	1	1	1	1	1	1	0	1	1	1	0	1	1
P62937;P0DN37;P0DN26;A0A0B4J2A2;A0A075B759;Q9Y536;F5H284	P62937	7;1;1;1;1;1;1	7;1;1;1;1;1;1	7;1;1;1;1;1;1	Peptidyl-prolyl cis-trans isomerase A;Peptidyl-prolyl cis-trans isomerase A, N-terminally processed	PPIA	PPIA_HUMAN Peptidyl-prolyl cis-trans isomerase A OS=Homo sapiens OX=9606 GN=PPIA PE=1 SV=2	7	7	7	7	2	6	2	3	0	4	3	2	5	3	4	2	7	2	3	0	2	6	2	3	0	4	3	2	5	3	4	2	7	2	3	0	2	6	2	3	0	4
P63010	P63010	2	2	2	AP-2 complex subunit beta	AP2B1	AP2B1_HUMAN AP-2 complex subunit beta OS=Homo sapiens OX=9606 GN=AP2B1 PE=1 SV=1	1	2	2	2	0	1	2	2	0	1	2	1	1	2	1	2	2	1	1	1	0	1	2	2	0	1	2	1	1	2	1	2	2	1	1	1	0	1	2	2	0	1
P63092;Q5JWF2;P11488;P63096;P19087;P09471;P08754;A8MTJ3;P04899;P38405	P63092;Q5JWF2;P11488;P63096;P19087;P09471;P08754;A8MTJ3;P04899;P38405	2;2;1;1;1;1;1;1;1;1	2;2;1;1;1;1;1;1;1;1	2;2;1;1;1;1;1;1;1;1	Guanine nucleotide-binding protein G(s) subunit alpha isoforms short;Guanine nucleotide-binding protein G(s) subunit alpha isoforms XLas;Guanine nucleotide-binding protein G(t) subunit alpha-1;Guanine nucleotide-binding protein G(i) subunit alpha-1;Guanine nucleotide-binding protein G(t) subunit alpha-2;Guanine nucleotide-binding protein G(o) subunit alpha;Guanine nucleotide-binding protein G(k) …	GNAS;GNAT1;GNAI1;GNAT2;GNAO1;GNAI3;GNAT3;GNAI2;GNAL	GNAS2_HUMAN Guanine nucleotide-binding protein G(s) subunit alpha isoforms short OS=Homo sapiens OX=9606 GN=GNAS PE=1 SV=1;GNAS1_HUMAN Guanine nucleotide-binding protein G(s) subunit alpha isoforms XLas OS=Homo sapiens OX=9606 GN=GNAS PE=1 SV=2;GNAT1_HUMAN	10	2	2	2	1	1	2	2	2	1	2	2	1	2	2	0	1	1	2	1	1	1	2	2	2	1	2	2	1	2	2	0	1	1	2	1	1	1	2	2	2	1
P63104	P63104	6	4	4	14-3-3 protein zeta/delta	YWHAZ	1433Z_HUMAN 14-3-3 protein zeta/delta OS=Homo sapiens OX=9606 GN=YWHAZ PE=1 SV=1	1	6	4	4	2	4	3	4	2	5	4	4	6	4	3	3	4	4	3	2	0	2	1	2	0	3	2	2	4	2	1	1	2	2	1	0	0	2	1	2	0	3
P63151	P63151	1	1	1	Serine/threonine-protein phosphatase 2A 55 kDa regulatory subunit B alpha isoform	PPP2R2A	2ABA_HUMAN Serine/threonine-protein phosphatase 2A 55 kDa regulatory subunit B alpha isoform OS=Homo sapiens OX=9606 GN=PPP2R2A PE=1 SV=1	1	1	1	1	0	1	1	1	0	0	1	0	1	1	1	0	1	0	1	1	0	1	1	1	0	0	1	0	1	1	1	0	1	0	1	1	0	1	1	1	0	0
Q96FJ2;P63167	Q96FJ2;P63167	2;2	2;2	2;2	Dynein light chain 2, cytoplasmic;Dynein light chain 1, cytoplasmic	DYNLL2;DYNLL1	DYL2_HUMAN Dynein light chain 2, cytoplasmic OS=Homo sapiens OX=9606 GN=DYNLL2 PE=1 SV=1;DYL1_HUMAN Dynein light chain 1, cytoplasmic OS=Homo sapiens OX=9606 GN=DYNLL1 PE=1 SV=1	2	2	2	2	0	0	2	1	0	1	1	1	0	0	0	0	1	0	0	0	0	0	2	1	0	1	1	1	0	0	0	0	1	0	0	0	0	0	2	1	0	1
P63173	P63173	1	1	1	60S ribosomal protein L38	RPL38	RL38_HUMAN 60S ribosomal protein L38 OS=Homo sapiens OX=9606 GN=RPL38 PE=1 SV=2	1	1	1	1	0	0	0	0	0	0	0	0	0	0	1	0	0	0	1	0	0	0	0	0	0	0	0	0	0	0	1	0	0	0	1	0	0	0	0	0	0	0
P63241;Q9GZV4;Q6IS14	P63241;Q9GZV4;Q6IS14	4;2;2	4;2;2	4;2;2	Eukaryotic translation initiation factor 5A-1;Eukaryotic translation initiation factor 5A-2;Eukaryotic translation initiation factor 5A-1-like	EIF5A;EIF5A2;EIF5AL1	IF5A1_HUMAN Eukaryotic translation initiation factor 5A-1 OS=Homo sapiens OX=9606 GN=EIF5A PE=1 SV=2;IF5A2_HUMAN Eukaryotic translation initiation factor 5A-2 OS=Homo sapiens OX=9606 GN=EIF5A2 PE=1 SV=3;IF5AL_HUMAN Eukaryotic translation initiation factor	3	4	4	4	0	3	2	2	1	4	3	2	3	1	2	1	4	3	3	2	0	3	2	2	1	4	3	2	3	1	2	1	4	3	3	2	0	3	2	2	1	4
P63244	P63244	5	5	5	Guanine nucleotide-binding protein subunit beta-2-like 1;Guanine nucleotide-binding protein subunit beta-2-like 1, N-terminally processed	GNB2L1	RACK1_HUMAN Receptor of activated protein C kinase 1 OS=Homo sapiens OX=9606 GN=RACK1 PE=1 SV=3	1	5	5	5	0	1	0	0	1	3	2	0	2	0	0	0	4	2	2	0	0	1	0	0	1	3	2	0	2	0	0	0	4	2	2	0	0	1	0	0	1	3
P63261	P63261	19	19	1	Actin, cytoplasmic 2;Actin, cytoplasmic 2, N-terminally processed	ACTG1	ACTG_HUMAN Actin, cytoplasmic 2 OS=Homo sapiens OX=9606 GN=ACTG1 PE=1 SV=1	1	19	19	1	19	16	19	18	19	19	19	19	17	19	19	18	18	19	19	19	19	16	19	18	19	19	19	19	17	19	19	18	18	19	19	19	1	1	1	1	1	1
P67809;Q9Y2T7;P16989	P67809	5;1;1	5;1;1	5;1;1	Nuclease-sensitive element-binding protein 1	YBX1	YBOX1_HUMAN Nuclease-sensitive element-binding protein 1 OS=Homo sapiens OX=9606 GN=YBX1 PE=1 SV=3	3	5	5	5	1	3	1	0	1	2	0	2	1	1	2	1	2	1	3	1	1	3	1	0	1	2	0	2	1	1	2	1	2	1	3	1	1	3	1	0	1	2
P67936;CON__Q3SX28;P07951;P09493	P67936;CON__Q3SX28;P07951	3;2;2;1	3;2;2;1	2;1;1;0	Tropomyosin alpha-4 chain;Tropomyosin beta chain	TPM4;TPM2	TPM4_HUMAN Tropomyosin alpha-4 chain OS=Homo sapiens OX=9606 GN=TPM4 PE=1 SV=3;;TPM2_HUMAN Tropomyosin beta chain OS=Homo sapiens OX=9606 GN=TPM2 PE=1 SV=1	4	3	3	2	0	1	1	2	0	1	3	2	1	2	2	0	0	1	2	0	0	1	1	2	0	1	3	2	1	2	2	0	0	1	2	0	0	0	0	1	0	1
P68133;P68032;P63267;P62736	P68133;P68032;P63267;P62736	12;12;11;11	1;1;1;1	1;1;1;1	Actin, alpha skeletal muscle;Actin, alpha cardiac muscle 1;Actin, gamma-enteric smooth muscle;Actin, aortic smooth muscle	ACTA1;ACTC1;ACTG2;ACTA2	ACTS_HUMAN Actin, alpha skeletal muscle OS=Homo sapiens OX=9606 GN=ACTA1 PE=1 SV=1;ACTC_HUMAN Actin, alpha cardiac muscle 1 OS=Homo sapiens OX=9606 GN=ACTC1 PE=1 SV=1;ACTH_HUMAN Actin, gamma-enteric smooth muscle OS=Homo sapiens OX=9606 GN=ACTG2 PE=1 SV=1;	4	12	1	1	12	10	12	11	12	11	12	12	10	12	12	12	12	12	12	12	1	0	1	1	1	0	1	1	0	1	1	1	1	1	1	1	1	0	1	1	1	0
Q5VTE0;P68104	Q5VTE0;P68104	13;13	13;13	5;5	Putative elongation factor 1-alpha-like 3;Elongation factor 1-alpha 1	EEF1A1P5;EEF1A1	EF1A3_HUMAN Putative elongation factor 1-alpha-like 3 OS=Homo sapiens OX=9606 GN=EEF1A1P5 PE=5 SV=1;EF1A1_HUMAN Elongation factor 1-alpha 1 OS=Homo sapiens OX=9606 GN=EEF1A1 PE=1 SV=1	2	13	13	5	10	11	13	12	10	11	13	11	11	12	12	11	13	12	11	11	10	11	13	12	10	11	13	11	11	12	12	11	13	12	11	11	3	4	5	4	3	4
P68363;A6NHL2;Q9H853	P68363	23;3;2	3;0;0	0;0;0	Tubulin alpha-1B chain	TUBA1B	TBA1B_HUMAN Tubulin alpha-1B chain OS=Homo sapiens OX=9606 GN=TUBA1B PE=1 SV=1	3	23	3	0	21	23	23	23	20	22	23	21	20	23	23	22	23	22	22	20	2	3	3	3	2	3	3	3	2	3	3	3	3	3	3	3	0	0	0	0	0	0
P68366	P68366	21	3	3	Tubulin alpha-4A chain	TUBA4A	TBA4A_HUMAN Tubulin alpha-4A chain OS=Homo sapiens OX=9606 GN=TUBA4A PE=1 SV=1	1	21	3	3	19	21	21	21	19	20	21	20	18	21	21	21	21	20	20	19	3	3	3	3	3	3	3	3	3	3	3	3	3	3	3	3	3	3	3	3	3	3
P68371	P68371	22	22	1	Tubulin beta-4B chain	TUBB4B	TBB4B_HUMAN Tubulin beta-4B chain OS=Homo sapiens OX=9606 GN=TUBB4B PE=1 SV=1	1	22	22	1	19	22	21	22	19	22	22	22	20	22	21	17	22	21	22	20	19	22	21	22	19	22	22	22	20	22	21	17	22	21	22	20	1	1	1	1	0	1
Q6NXT2;Q71DI3;Q16695;P84243;P68431	Q6NXT2;Q71DI3;Q16695;P84243;P68431	1;1;1;1;1	1;1;1;1;1	1;1;1;1;1	Histone H3.3C;Histone H3.2;Histone H3.1t;Histone H3.3;Histone H3.1	H3F3C;HIST2H3A;HIST3H3;H3F3A;HIST1H3A	H3C_HUMAN Histone H3.3C OS=Homo sapiens OX=9606 GN=H3F3C PE=1 SV=3;H32_HUMAN Histone H3.2 OS=Homo sapiens OX=9606 GN=HIST2H3A PE=1 SV=3;H31T_HUMAN Histone H3.1t OS=Homo sapiens OX=9606 GN=HIST3H3 PE=1 SV=3;H33_HUMAN Histone H3.3 OS=Homo sapiens OX=9606 GN=	5	1	1	1	0	0	0	0	0	1	1	0	0	1	0	0	0	0	0	0	0	0	0	0	0	1	1	0	0	1	0	0	0	0	0	0	0	0	0	0	0	1
P78344	P78344	2	2	2	Eukaryotic translation initiation factor 4 gamma 2	EIF4G2	IF4G2_HUMAN Eukaryotic translation initiation factor 4 gamma 2 OS=Homo sapiens OX=9606 GN=EIF4G2 PE=1 SV=1	1	2	2	2	0	2	1	2	0	1	1	1	1	1	1	1	2	2	1	0	0	2	1	2	0	1	1	1	1	1	1	1	2	2	1	0	0	2	1	2	0	1
P78347	P78347	2	2	2	General transcription factor II-I	GTF2I	GTF2I_HUMAN General transcription factor II-I OS=Homo sapiens OX=9606 GN=GTF2I PE=1 SV=2	1	2	2	2	1	2	1	0	2	2	1	1	1	1	2	2	2	2	2	2	1	2	1	0	2	2	1	1	1	1	2	2	2	2	2	2	1	2	1	0	2	2
P78371	P78371	19	19	19	T-complex protein 1 subunit beta	CCT2	TCPB_HUMAN T-complex protein 1 subunit beta OS=Homo sapiens OX=9606 GN=CCT2 PE=1 SV=4	1	19	19	19	6	6	17	17	6	9	17	15	5	18	17	14	10	18	16	6	6	6	17	17	6	9	17	15	5	18	17	14	10	18	16	6	6	6	17	17	6	9
P78527	P78527	44	44	44	DNA-dependent protein kinase catalytic subunit	PRKDC	PRKDC_HUMAN DNA-dependent protein kinase catalytic subunit OS=Homo sapiens OX=9606 GN=PRKDC PE=1 SV=3	1	44	44	44	3	14	15	18	4	13	21	19	9	12	16	3	39	18	23	5	3	14	15	18	4	13	21	19	9	12	16	3	39	18	23	5	3	14	15	18	4	13
P80723	P80723	1	1	1	Brain acid soluble protein 1	BASP1	BASP1_HUMAN Brain acid soluble protein 1 OS=Homo sapiens OX=9606 GN=BASP1 PE=1 SV=2	1	1	1	1	1	1	0	0	1	1	1	1	0	1	0	0	1	1	1	1	1	1	0	0	1	1	1	1	0	1	0	0	1	1	1	1	1	1	0	0	1	1
P83731	P83731	4	4	4	60S ribosomal protein L24	RPL24	RL24_HUMAN 60S ribosomal protein L24 OS=Homo sapiens OX=9606 GN=RPL24 PE=1 SV=1	1	4	4	4	4	3	4	4	4	4	3	4	3	4	4	3	4	3	3	3	4	3	4	4	4	4	3	4	3	4	4	3	4	3	3	3	4	3	4	4	4	4
P83881;Q969Q0	P83881;Q969Q0	2;1	2;1	2;1	60S ribosomal protein L36a;60S ribosomal protein L36a-like	RPL36A;RPL36AL	RL36A_HUMAN 60S ribosomal protein L36a OS=Homo sapiens OX=9606 GN=RPL36A PE=1 SV=2;RL36L_HUMAN 60S ribosomal protein L36a-like OS=Homo sapiens OX=9606 GN=RPL36AL PE=1 SV=3	2	2	2	2	0	0	0	0	0	1	0	0	1	0	1	0	1	0	0	1	0	0	0	0	0	1	0	0	1	0	1	0	1	0	0	1	0	0	0	0	0	1
P84022;Q99717;Q15797;Q15796;O15198	P84022;Q99717;Q15797;Q15796;O15198	2;1;1;1;1	2;1;1;1;1	2;1;1;1;1	Mothers against decapentaplegic homolog 3;Mothers against decapentaplegic homolog 5;Mothers against decapentaplegic homolog 1;Mothers against decapentaplegic homolog 2;Mothers against decapentaplegic homolog 9	SMAD3;SMAD5;SMAD1;SMAD2;SMAD9	SMAD3_HUMAN Mothers against decapentaplegic homolog 3 OS=Homo sapiens OX=9606 GN=SMAD3 PE=1 SV=1;SMAD5_HUMAN Mothers against decapentaplegic homolog 5 OS=Homo sapiens OX=9606 GN=SMAD5 PE=1 SV=1;SMAD1_HUMAN Mothers against decapentaplegic homolog 1 OS=Homo	5	2	2	2	0	0	0	0	0	0	1	0	0	1	1	1	1	0	1	1	0	0	0	0	0	0	1	0	0	1	1	1	1	0	1	1	0	0	0	0	0	0
P84085	P84085	5	2	2	ADP-ribosylation factor 5	ARF5	ARF5_HUMAN ADP-ribosylation factor 5 OS=Homo sapiens OX=9606 GN=ARF5 PE=1 SV=2	1	5	2	2	3	3	4	5	4	4	5	4	3	4	3	4	3	4	4	4	1	1	1	2	1	1	2	1	1	1	1	1	1	1	1	1	1	1	1	2	1	1
P84098	P84098	2	2	2	60S ribosomal protein L19	RPL19	RL19_HUMAN 60S ribosomal protein L19 OS=Homo sapiens OX=9606 GN=RPL19 PE=1 SV=1	1	2	2	2	2	2	2	2	2	2	2	2	1	2	2	2	2	2	2	2	2	2	2	2	2	2	2	2	1	2	2	2	2	2	2	2	2	2	2	2	2	2
Q00325	Q00325	2	2	2	Phosphate carrier protein, mitochondrial	SLC25A3	MPCP_HUMAN Phosphate carrier protein, mitochondrial OS=Homo sapiens OX=9606 GN=SLC25A3 PE=1 SV=2	1	2	2	2	0	2	1	0	0	1	2	2	0	0	1	0	0	1	1	0	0	2	1	0	0	1	2	2	0	0	1	0	0	1	1	0	0	2	1	0	0	1
Q00341	Q00341	6	6	6	Vigilin	HDLBP	VIGLN_HUMAN Vigilin OS=Homo sapiens OX=9606 GN=HDLBP PE=1 SV=2	1	6	6	6	1	4	1	1	0	3	0	1	1	0	1	0	6	0	0	0	1	4	1	1	0	3	0	1	1	0	1	0	6	0	0	0	1	4	1	1	0	3
Q00610;P53675	Q00610	56;12	56;12	56;12	Clathrin heavy chain 1	CLTC	CLH1_HUMAN Clathrin heavy chain 1 OS=Homo sapiens OX=9606 GN=CLTC PE=1 SV=5	2	56	56	56	21	39	45	40	33	47	43	46	40	41	40	34	49	44	39	27	21	39	45	40	33	47	43	46	40	41	40	34	49	44	39	27	21	39	45	40	33	47
Q00653	Q00653	2	2	2	Nuclear factor NF-kappa-B p100 subunit;Nuclear factor NF-kappa-B p52 subunit	NFKB2	NFKB2_HUMAN Nuclear factor NF-kappa-B p100 subunit OS=Homo sapiens OX=9606 GN=NFKB2 PE=1 SV=4	1	2	2	2	0	0	1	2	0	1	2	1	1	1	0	1	0	1	1	0	0	0	1	2	0	1	2	1	1	1	0	1	0	1	1	0	0	0	1	2	0	1
Q00839	Q00839	13	13	13	Heterogeneous nuclear ribonucleoprotein U	HNRNPU	HNRPU_HUMAN Heterogeneous nuclear ribonucleoprotein U OS=Homo sapiens OX=9606 GN=HNRNPU PE=1 SV=6	1	13	13	13	7	8	6	7	6	8	9	7	10	11	11	6	11	10	8	6	7	8	6	7	6	8	9	7	10	11	11	6	11	10	8	6	7	8	6	7	6	8
Q01518	Q01518	1	1	1	Adenylyl cyclase-associated protein 1	CAP1	CAP1_HUMAN Adenylyl cyclase-associated protein 1 OS=Homo sapiens OX=9606 GN=CAP1 PE=1 SV=5	1	1	1	1	0	0	1	0	0	1	1	1	1	0	1	0	1	1	0	0	0	0	1	0	0	1	1	1	1	0	1	0	1	1	0	0	0	0	1	0	0	1
Q01650;Q9UM01;Q92536	Q01650	6;1;1	6;1;1	6;1;1	Large neutral amino acids transporter small subunit 1	SLC7A5	LAT1_HUMAN Large neutral amino acids transporter small subunit 1 OS=Homo sapiens OX=9606 GN=SLC7A5 PE=1 SV=2	3	6	6	6	4	5	5	5	5	5	5	5	5	6	5	6	6	6	5	5	4	5	5	5	5	5	5	5	5	6	5	6	6	6	5	5	4	5	5	5	5	5
Q01813;P17858;P08237	Q01813	13;1;1	13;1;1	13;1;1	ATP-dependent 6-phosphofructokinase, platelet type	PFKP	PFKAP_HUMAN ATP-dependent 6-phosphofructokinase, platelet type OS=Homo sapiens OX=9606 GN=PFKP PE=1 SV=2	3	13	13	13	3	1	11	10	5	1	12	10	1	12	11	5	5	12	10	4	3	1	11	10	5	1	12	10	1	12	11	5	5	12	10	4	3	1	11	10	5	1
Q02224	Q02224	3	3	3	Centromere-associated protein E	CENPE	CENPE_HUMAN Centromere-associated protein E OS=Homo sapiens OX=9606 GN=CENPE PE=1 SV=2	1	3	3	3	2	3	2	2	3	2	3	3	2	2	2	1	2	2	2	2	2	3	2	2	3	2	3	3	2	2	2	1	2	2	2	2	2	3	2	2	3	2
Q02241	Q02241	1	1	1	Kinesin-like protein KIF23	KIF23	KIF23_HUMAN Kinesin-like protein KIF23 OS=Homo sapiens OX=9606 GN=KIF23 PE=1 SV=3	1	1	1	1	0	0	0	0	0	0	0	0	0	0	0	0	1	0	0	0	0	0	0	0	0	0	0	0	0	0	0	0	1	0	0	0	0	0	0	0	0	0
Q02543	Q02543	2	2	2	60S ribosomal protein L18a	RPL18A	RL18A_HUMAN 60S ribosomal protein L18a OS=Homo sapiens OX=9606 GN=RPL18A PE=1 SV=2	1	2	2	2	1	1	2	1	0	1	1	1	1	1	2	1	2	2	2	1	1	1	2	1	0	1	1	1	1	1	2	1	2	2	2	1	1	1	2	1	0	1
Q02878	Q02878	10	10	10	60S ribosomal protein L6	RPL6	RL6_HUMAN 60S ribosomal protein L6 OS=Homo sapiens OX=9606 GN=RPL6 PE=1 SV=3	1	10	10	10	4	3	4	3	2	6	5	4	5	4	4	4	10	5	5	2	4	3	4	3	2	6	5	4	5	4	4	4	10	5	5	2	4	3	4	3	2	6
Q03169	Q03169	6	6	6	Tumor necrosis factor alpha-induced protein 2	TNFAIP2	TNAP2_HUMAN Tumor necrosis factor alpha-induced protein 2 OS=Homo sapiens OX=9606 GN=TNFAIP2 PE=2 SV=2	1	6	6	6	1	3	5	5	3	4	3	3	2	5	3	3	4	5	3	2	1	3	5	5	3	4	3	3	2	5	3	3	4	5	3	2	1	3	5	5	3	4
Q03924	Q03924	1	1	1	Zinc finger protein 117	ZNF117	ZN117_HUMAN Zinc finger protein 117 OS=Homo sapiens OX=9606 GN=ZNF117 PE=2 SV=5	1	1	1	1	0	1	0	1	0	1	1	1	1	1	1	1	1	1	1	0	0	1	0	1	0	1	1	1	1	1	1	1	1	1	1	0	0	1	0	1	0	1
Q04446	Q04446	3	3	3	1,4-alpha-glucan-branching enzyme	GBE1	GLGB_HUMAN 1,4-alpha-glucan-branching enzyme OS=Homo sapiens OX=9606 GN=GBE1 PE=1 SV=3	1	3	3	3	0	2	1	0	0	0	1	0	0	0	0	0	3	0	0	0	0	2	1	0	0	0	1	0	0	0	0	0	3	0	0	0	0	2	1	0	0	0
Q04637;O43432	Q04637	10;1	10;1	10;1	Eukaryotic translation initiation factor 4 gamma 1	EIF4G1	IF4G1_HUMAN Eukaryotic translation initiation factor 4 gamma 1 OS=Homo sapiens OX=9606 GN=EIF4G1 PE=1 SV=4	2	10	10	10	3	5	5	6	4	5	6	5	4	9	9	8	10	9	7	4	3	5	5	6	4	5	6	5	4	9	9	8	10	9	7	4	3	5	5	6	4	5
Q04828	Q04828	15	15	0	Aldo-keto reductase family 1 member C1	AKR1C1	AK1C1_HUMAN Aldo-keto reductase family 1 member C1 OS=Homo sapiens OX=9606 GN=AKR1C1 PE=1 SV=1	1	15	15	0	2	15	9	8	3	14	9	7	13	10	8	7	15	12	12	3	2	15	9	8	3	14	9	7	13	10	8	7	15	12	12	3	0	0	0	0	0	0
Q05209	Q05209	1	1	1	Tyrosine-protein phosphatase non-receptor type 12	PTPN12	PTN12_HUMAN Tyrosine-protein phosphatase non-receptor type 12 OS=Homo sapiens OX=9606 GN=PTPN12 PE=1 SV=3	1	1	1	1	0	1	0	0	0	1	0	0	1	1	1	0	1	1	1	0	0	1	0	0	0	1	0	0	1	1	1	0	1	1	1	0	0	1	0	0	0	1
Q05639	Q05639	9	1	1	Elongation factor 1-alpha 2	EEF1A2	EF1A2_HUMAN Elongation factor 1-alpha 2 OS=Homo sapiens OX=9606 GN=EEF1A2 PE=1 SV=1	1	9	1	1	7	7	9	9	7	7	9	8	7	8	8	8	9	9	8	9	0	0	1	1	0	0	1	1	0	0	0	0	1	1	0	1	0	0	1	1	0	0
Q06210;O94808	Q06210;O94808	8;4	8;4	8;4	Glutamine--fructose-6-phosphate aminotransferase [isomerizing] 1;Glutamine--fructose-6-phosphate aminotransferase [isomerizing] 2	GFPT1;GFPT2	GFPT1_HUMAN Glutamine--fructose-6-phosphate aminotransferase [isomerizing] 1 OS=Homo sapiens OX=9606 GN=GFPT1 PE=1 SV=3;GFPT2_HUMAN Glutamine--fructose-6-phosphate aminotransferase [isomerizing] 2 OS=Homo sapiens OX=9606 GN=GFPT2 PE=1 SV=3	2	8	8	8	1	4	7	5	3	8	7	7	4	4	3	2	8	7	3	5	1	4	7	5	3	8	7	7	4	4	3	2	8	7	3	5	1	4	7	5	3	8
Q06323	Q06323	2	2	2	Proteasome activator complex subunit 1	PSME1	PSME1_HUMAN Proteasome activator complex subunit 1 OS=Homo sapiens OX=9606 GN=PSME1 PE=1 SV=1	1	2	2	2	0	1	2	2	1	2	2	2	1	2	2	0	1	2	1	1	0	1	2	2	1	2	2	2	1	2	2	0	1	2	1	1	0	1	2	2	1	2
Q06830;P32119	Q06830	11;1	11;1	8;1	Peroxiredoxin-1	PRDX1	PRDX1_HUMAN Peroxiredoxin-1 OS=Homo sapiens OX=9606 GN=PRDX1 PE=1 SV=1	2	11	11	8	9	10	11	11	10	11	11	11	10	10	10	8	10	11	11	10	9	10	11	11	10	11	11	11	10	10	10	8	10	11	11	10	6	7	8	8	7	8
Q07020	Q07020	4	4	4	60S ribosomal protein L18	RPL18	RL18_HUMAN 60S ribosomal protein L18 OS=Homo sapiens OX=9606 GN=RPL18 PE=1 SV=2	1	4	4	4	0	0	1	0	1	1	1	0	2	2	2	0	4	2	2	1	0	0	1	0	1	1	1	0	2	2	2	0	4	2	2	1	0	0	1	0	1	1
Q07812	Q07812	2	2	2	Apoptosis regulator BAX	BAX	BAX_HUMAN Apoptosis regulator BAX OS=Homo sapiens OX=9606 GN=BAX PE=1 SV=1	1	2	2	2	0	2	1	1	1	1	1	1	1	1	1	0	1	1	1	1	0	2	1	1	1	1	1	1	1	1	1	0	1	1	1	1	0	2	1	1	1	1
Q07960	Q07960	3	3	3	Rho GTPase-activating protein 1	ARHGAP1	RHG01_HUMAN Rho GTPase-activating protein 1 OS=Homo sapiens OX=9606 GN=ARHGAP1 PE=1 SV=1	1	3	3	3	1	3	1	0	0	1	2	1	1	0	1	1	2	0	1	1	1	3	1	0	0	1	2	1	1	0	1	1	2	0	1	1	1	3	1	0	0	1
Q08211	Q08211	6	6	6	ATP-dependent RNA helicase A	DHX9	DHX9_HUMAN ATP-dependent RNA helicase A OS=Homo sapiens OX=9606 GN=DHX9 PE=1 SV=4	1	6	6	6	0	0	1	1	0	2	2	0	2	0	1	0	6	0	2	0	0	0	1	1	0	2	2	0	2	0	1	0	6	0	2	0	0	0	1	1	0	2
Q16576;Q09028	Q16576;Q09028	2;2	2;2	2;2	Histone-binding protein RBBP7;Histone-binding protein RBBP4	RBBP7;RBBP4	RBBP7_HUMAN Histone-binding protein RBBP7 OS=Homo sapiens OX=9606 GN=RBBP7 PE=1 SV=1;RBBP4_HUMAN Histone-binding protein RBBP4 OS=Homo sapiens OX=9606 GN=RBBP4 PE=1 SV=3	2	2	2	2	0	1	0	2	0	1	1	0	0	0	0	1	2	2	0	1	0	1	0	2	0	1	1	0	0	0	0	1	2	2	0	1	0	1	0	2	0	1
Q09666	Q09666	11	11	11	Neuroblast differentiation-associated protein AHNAK	AHNAK	AHNK_HUMAN Neuroblast differentiation-associated protein AHNAK OS=Homo sapiens OX=9606 GN=AHNAK PE=1 SV=2	1	11	11	11	1	7	8	8	6	8	9	8	7	8	6	5	9	7	6	6	1	7	8	8	6	8	9	8	7	8	6	5	9	7	6	6	1	7	8	8	6	8
Q10567	Q10567	1	1	1	AP-1 complex subunit beta-1	AP1B1	AP1B1_HUMAN AP-1 complex subunit beta-1 OS=Homo sapiens OX=9606 GN=AP1B1 PE=1 SV=2	1	1	1	1	0	1	1	1	0	1	1	1	1	1	1	1	1	0	0	0	0	1	1	1	0	1	1	1	1	1	1	1	1	0	0	0	0	1	1	1	0	1
Q12797	Q12797	5	5	5	Aspartyl/asparaginyl beta-hydroxylase	ASPH	ASPH_HUMAN Aspartyl/asparaginyl beta-hydroxylase OS=Homo sapiens OX=9606 GN=ASPH PE=1 SV=3	1	5	5	5	1	5	4	3	3	5	5	5	3	4	4	3	4	4	4	2	1	5	4	3	3	5	5	5	3	4	4	3	4	4	4	2	1	5	4	3	3	5
Q12904	Q12904	2	2	2	Aminoacyl tRNA synthase complex-interacting multifunctional protein 1;Endothelial monocyte-activating polypeptide 2	AIMP1	AIMP1_HUMAN Aminoacyl tRNA synthase complex-interacting multifunctional protein 1 OS=Homo sapiens OX=9606 GN=AIMP1 PE=1 SV=2	1	2	2	2	0	1	0	1	0	1	1	1	1	1	1	0	1	1	2	0	0	1	0	1	0	1	1	1	1	1	1	0	1	1	2	0	0	1	0	1	0	1
Q12931	Q12931	4	4	4	Heat shock protein 75 kDa, mitochondrial	TRAP1	TRAP1_HUMAN Heat shock protein 75 kDa, mitochondrial OS=Homo sapiens OX=9606 GN=TRAP1 PE=1 SV=3	1	4	4	4	0	2	1	0	0	2	1	1	0	2	0	0	4	1	2	0	0	2	1	0	0	2	1	1	0	2	0	0	4	1	2	0	0	2	1	0	0	2
Q12965	Q12965	9	9	7	Unconventional myosin-Ie	MYO1E	MYO1E_HUMAN Unconventional myosin-Ie OS=Homo sapiens OX=9606 GN=MYO1E PE=1 SV=2	1	9	9	7	0	3	1	0	0	6	3	2	2	0	3	0	9	5	1	0	0	3	1	0	0	6	3	2	2	0	3	0	9	5	1	0	0	2	1	0	0	4
Q13045	Q13045	3	3	3	Protein flightless-1 homolog	FLII	FLII_HUMAN Protein flightless-1 homolog OS=Homo sapiens OX=9606 GN=FLII PE=1 SV=2	1	3	3	3	0	1	0	0	0	2	0	0	0	0	0	0	3	0	0	0	0	1	0	0	0	2	0	0	0	0	0	0	3	0	0	0	0	1	0	0	0	2
Q13085;O00763	Q13085	38;7	38;7	38;7	Acetyl-CoA carboxylase 1;Biotin carboxylase	ACACA	ACACA_HUMAN Acetyl-CoA carboxylase 1 OS=Homo sapiens OX=9606 GN=ACACA PE=1 SV=2	2	38	38	38	22	16	19	23	16	13	18	21	28	23	30	18	18	22	29	15	22	16	19	23	16	13	18	21	28	23	30	18	18	22	29	15	22	16	19	23	16	13
Q13131	Q13131	1	1	1	5-AMP-activated protein kinase catalytic subunit alpha-1	PRKAA1	AAPK1_HUMAN 5-AMP-activated protein kinase catalytic subunit alpha-1 OS=Homo sapiens OX=9606 GN=PRKAA1 PE=1 SV=4	1	1	1	1	0	0	0	0	0	0	1	0	0	0	0	0	0	0	0	0	0	0	0	0	0	0	1	0	0	0	0	0	0	0	0	0	0	0	0	0	0	0
Q13148	Q13148	3	3	3	TAR DNA-binding protein 43	TARDBP	TADBP_HUMAN TAR DNA-binding protein 43 OS=Homo sapiens OX=9606 GN=TARDBP PE=1 SV=1	1	3	3	3	1	3	3	1	1	1	3	2	2	3	2	2	3	3	1	0	1	3	3	1	1	1	3	2	2	3	2	2	3	3	1	0	1	3	3	1	1	1
Q13151	Q13151	3	3	3	Heterogeneous nuclear ribonucleoprotein A0	HNRNPA0	ROA0_HUMAN Heterogeneous nuclear ribonucleoprotein A0 OS=Homo sapiens OX=9606 GN=HNRNPA0 PE=1 SV=1	1	3	3	3	1	0	2	0	0	1	1	2	0	2	0	1	3	1	2	0	1	0	2	0	0	1	1	2	0	2	0	1	3	1	2	0	1	0	2	0	0	1
Q13155	Q13155	4	4	4	Aminoacyl tRNA synthase complex-interacting multifunctional protein 2	AIMP2	AIMP2_HUMAN Aminoacyl tRNA synthase complex-interacting multifunctional protein 2 OS=Homo sapiens OX=9606 GN=AIMP2 PE=1 SV=2	1	4	4	4	1	3	2	2	1	3	2	2	2	2	3	1	3	3	2	1	1	3	2	2	1	3	2	2	2	2	3	1	3	3	2	1	1	3	2	2	1	3
Q13162	Q13162	7	4	4	Peroxiredoxin-4	PRDX4	PRDX4_HUMAN Peroxiredoxin-4 OS=Homo sapiens OX=9606 GN=PRDX4 PE=1 SV=1	1	7	4	4	3	7	7	7	6	7	6	7	6	6	6	3	7	6	5	5	0	4	4	4	3	4	3	4	3	3	3	0	4	3	2	2	0	4	4	4	3	4
Q13200	Q13200	3	3	3	26S proteasome non-ATPase regulatory subunit 2	PSMD2	PSMD2_HUMAN 26S proteasome non-ATPase regulatory subunit 2 OS=Homo sapiens OX=9606 GN=PSMD2 PE=1 SV=3	1	3	3	3	0	1	2	0	0	1	1	2	1	2	1	0	2	2	1	0	0	1	2	0	0	1	1	2	1	2	1	0	2	2	1	0	0	1	2	0	0	1
Q13263	Q13263	10	10	10	Transcription intermediary factor 1-beta	TRIM28	TIF1B_HUMAN Transcription intermediary factor 1-beta OS=Homo sapiens OX=9606 GN=TRIM28 PE=1 SV=5	1	10	10	10	0	4	5	3	0	5	6	4	4	6	3	0	10	7	4	0	0	4	5	3	0	5	6	4	4	6	3	0	10	7	4	0	0	4	5	3	0	5
Q13325	Q13325	1	1	1	Interferon-induced protein with tetratricopeptide repeats 5	IFIT5	IFIT5_HUMAN Interferon-induced protein with tetratricopeptide repeats 5 OS=Homo sapiens OX=9606 GN=IFIT5 PE=1 SV=1	1	1	1	1	0	1	0	0	0	0	0	0	0	0	0	0	1	0	0	0	0	1	0	0	0	0	0	0	0	0	0	0	1	0	0	0	0	1	0	0	0	0
Q13409	Q13409	6	6	6	Cytoplasmic dynein 1 intermediate chain 2	DYNC1I2	DC1I2_HUMAN Cytoplasmic dynein 1 intermediate chain 2 OS=Homo sapiens OX=9606 GN=DYNC1I2 PE=1 SV=3	1	6	6	6	3	4	4	2	2	3	2	2	2	4	5	3	6	5	3	1	3	4	4	2	2	3	2	2	2	4	5	3	6	5	3	1	3	4	4	2	2	3
Q13410	Q13410	2	2	2	Butyrophilin subfamily 1 member A1	BTN1A1	BT1A1_HUMAN Butyrophilin subfamily 1 member A1 OS=Homo sapiens OX=9606 GN=BTN1A1 PE=1 SV=3	1	2	2	2	0	1	2	1	1	2	2	2	1	1	1	1	1	2	1	2	0	1	2	1	1	2	2	2	1	1	1	1	1	2	1	2	0	1	2	1	1	2
Q13418	Q13418	1	1	1	Integrin-linked protein kinase	ILK	ILK_HUMAN Integrin-linked protein kinase OS=Homo sapiens OX=9606 GN=ILK PE=1 SV=2	1	1	1	1	0	0	1	1	1	1	1	1	0	1	1	0	1	1	1	0	0	0	1	1	1	1	1	1	0	1	1	0	1	1	1	0	0	0	1	1	1	1
Q13501	Q13501	11	11	11	Sequestosome-1	SQSTM1	SQSTM_HUMAN Sequestosome-1 OS=Homo sapiens OX=9606 GN=SQSTM1 PE=1 SV=1	1	11	11	11	3	7	8	6	5	9	6	5	5	6	7	3	9	7	5	4	3	7	8	6	5	9	6	5	5	6	7	3	9	7	5	4	3	7	8	6	5	9
Q13509	Q13509	21	10	7	Tubulin beta-3 chain	TUBB3	TBB3_HUMAN Tubulin beta-3 chain OS=Homo sapiens OX=9606 GN=TUBB3 PE=1 SV=2	1	21	10	7	14	19	19	19	16	17	19	19	15	19	17	17	20	20	19	18	5	8	8	8	6	6	8	8	6	8	7	8	9	9	8	8	3	6	5	5	4	4
Q13547;Q92769	Q13547;Q92769	2;1	2;1	2;1	Histone deacetylase 1;Histone deacetylase 2	HDAC1;HDAC2	HDAC1_HUMAN Histone deacetylase 1 OS=Homo sapiens OX=9606 GN=HDAC1 PE=1 SV=1;HDAC2_HUMAN Histone deacetylase 2 OS=Homo sapiens OX=9606 GN=HDAC2 PE=1 SV=2	2	2	2	2	1	2	2	2	2	2	2	2	2	2	2	2	2	2	2	2	1	2	2	2	2	2	2	2	2	2	2	2	2	2	2	2	1	2	2	2	2	2
Q13561	Q13561	1	1	1	Dynactin subunit 2	DCTN2	DCTN2_HUMAN Dynactin subunit 2 OS=Homo sapiens OX=9606 GN=DCTN2 PE=1 SV=4	1	1	1	1	0	0	0	0	0	1	0	0	0	0	0	0	0	0	0	0	0	0	0	0	0	1	0	0	0	0	0	0	0	0	0	0	0	0	0	0	0	1
Q13619;Q13620	Q13619;Q13620	3;3	3;3	3;3	Cullin-4A;Cullin-4B	CUL4A;CUL4B	CUL4A_HUMAN Cullin-4A OS=Homo sapiens OX=9606 GN=CUL4A PE=1 SV=3;CUL4B_HUMAN Cullin-4B OS=Homo sapiens OX=9606 GN=CUL4B PE=1 SV=4	2	3	3	3	0	2	2	2	2	2	2	2	2	2	1	0	2	2	1	0	0	2	2	2	2	2	2	2	2	2	1	0	2	2	1	0	0	2	2	2	2	2
Q13637	Q13637	1	1	1	Ras-related protein Rab-32	RAB32	RAB32_HUMAN Ras-related protein Rab-32 OS=Homo sapiens OX=9606 GN=RAB32 PE=1 SV=3	1	1	1	1	1	0	1	1	1	1	1	1	0	1	0	0	0	1	1	1	1	0	1	1	1	1	1	1	0	1	0	0	0	1	1	1	1	0	1	1	1	1
Q13885;Q9BVA1	Q13885;Q9BVA1	21;20	5;4	4;3	Tubulin beta-2A chain;Tubulin beta-2B chain	TUBB2A;TUBB2B	TBB2A_HUMAN Tubulin beta-2A chain OS=Homo sapiens OX=9606 GN=TUBB2A PE=1 SV=1;TBB2B_HUMAN Tubulin beta-2B chain OS=Homo sapiens OX=9606 GN=TUBB2B PE=1 SV=1	2	21	5	4	15	20	19	20	17	20	20	20	16	17	18	15	20	19	18	19	1	4	4	4	2	4	4	4	2	1	3	3	4	4	2	4	1	3	3	3	1	3
Q14008	Q14008	5	5	5	Cytoskeleton-associated protein 5	CKAP5	CKAP5_HUMAN Cytoskeleton-associated protein 5 OS=Homo sapiens OX=9606 GN=CKAP5 PE=1 SV=3	1	5	5	5	0	1	0	0	0	1	2	0	1	2	2	1	3	2	2	0	0	1	0	0	0	1	2	0	1	2	2	1	3	2	2	0	0	1	0	0	0	1
Q14028	Q14028	1	1	1	Cyclic nucleotide-gated cation channel beta-1	CNGB1	CNGB1_HUMAN Cyclic nucleotide-gated cation channel beta-1 OS=Homo sapiens OX=9606 GN=CNGB1 PE=1 SV=2	1	1	1	1	0	0	0	0	1	0	0	0	0	0	0	0	0	1	0	1	0	0	0	0	1	0	0	0	0	0	0	0	0	1	0	1	0	0	0	0	1	0
Q14152	Q14152	7	7	7	Eukaryotic translation initiation factor 3 subunit A	EIF3A	EIF3A_HUMAN Eukaryotic translation initiation factor 3 subunit A OS=Homo sapiens OX=9606 GN=EIF3A PE=1 SV=1	1	7	7	7	0	3	3	0	1	2	4	3	2	2	2	2	6	2	5	0	0	3	3	0	1	2	4	3	2	2	2	2	6	2	5	0	0	3	3	0	1	2
Q14157	Q14157	5	5	5	Ubiquitin-associated protein 2-like	UBAP2L	UBP2L_HUMAN Ubiquitin-associated protein 2-like OS=Homo sapiens OX=9606 GN=UBAP2L PE=1 SV=2	1	5	5	5	3	3	3	1	4	2	3	4	3	3	1	2	4	3	2	2	3	3	3	1	4	2	3	4	3	3	1	2	4	3	2	2	3	3	3	1	4	2
Q14164;Q9UHD2	Q14164;Q9UHD2	2;1	2;1	2;1	Inhibitor of nuclear factor kappa-B kinase subunit epsilon;Serine/threonine-protein kinase TBK1	IKBKE;TBK1	IKKE_HUMAN Inhibitor of nuclear factor kappa-B kinase subunit epsilon OS=Homo sapiens OX=9606 GN=IKBKE PE=1 SV=1;TBK1_HUMAN Serine/threonine-protein kinase TBK1 OS=Homo sapiens OX=9606 GN=TBK1 PE=1 SV=1	2	2	2	2	0	1	1	2	0	0	1	1	0	0	1	0	2	0	0	1	0	1	1	2	0	0	1	1	0	0	1	0	2	0	0	1	0	1	1	2	0	0
Q14188	Q14188	1	1	1	Transcription factor Dp-2	TFDP2	TFDP2_HUMAN Transcription factor Dp-2 OS=Homo sapiens OX=9606 GN=TFDP2 PE=1 SV=2	1	1	1	1	1	1	1	1	1	1	1	1	1	1	1	1	1	1	1	1	1	1	1	1	1	1	1	1	1	1	1	1	1	1	1	1	1	1	1	1	1	1
Q14203	Q14203	3	3	3	Dynactin subunit 1	DCTN1	DCTN1_HUMAN Dynactin subunit 1 OS=Homo sapiens OX=9606 GN=DCTN1 PE=1 SV=3	1	3	3	3	0	2	1	2	0	2	1	2	0	2	2	1	2	3	2	0	0	2	1	2	0	2	1	2	0	2	2	1	2	3	2	0	0	2	1	2	0	2
Q14204	Q14204	73	73	73	Cytoplasmic dynein 1 heavy chain 1	DYNC1H1	DYHC1_HUMAN Cytoplasmic dynein 1 heavy chain 1 OS=Homo sapiens OX=9606 GN=DYNC1H1 PE=1 SV=5	1	73	73	73	15	47	52	43	21	49	55	61	28	55	52	26	63	56	53	31	15	47	52	43	21	49	55	61	28	55	52	26	63	56	53	31	15	47	52	43	21	49
Q14244	Q14244	1	1	1	Ensconsin	MAP7	MAP7_HUMAN Ensconsin OS=Homo sapiens OX=9606 GN=MAP7 PE=1 SV=1	1	1	1	1	1	1	1	0	0	0	1	1	1	1	1	0	1	1	1	0	1	1	1	0	0	0	1	1	1	1	1	0	1	1	1	0	1	1	1	0	0	0
Q14247	Q14247	5	5	5	Src substrate cortactin	CTTN	SRC8_HUMAN Src substrate cortactin OS=Homo sapiens OX=9606 GN=CTTN PE=1 SV=2	1	5	5	5	1	2	3	3	2	2	4	2	3	2	2	2	4	2	2	2	1	2	3	3	2	2	4	2	3	2	2	2	4	2	2	2	1	2	3	3	2	2
Q14257	Q14257	1	1	1	Reticulocalbin-2	RCN2	RCN2_HUMAN Reticulocalbin-2 OS=Homo sapiens OX=9606 GN=RCN2 PE=1 SV=1	1	1	1	1	0	0	0	0	0	0	1	0	1	1	0	1	1	1	0	0	0	0	0	0	0	0	1	0	1	1	0	1	1	1	0	0	0	0	0	0	0	0
Q14258	Q14258	1	1	1	E3 ubiquitin/ISG15 ligase TRIM25	TRIM25	TRI25_HUMAN E3 ubiquitin/ISG15 ligase TRIM25 OS=Homo sapiens OX=9606 GN=TRIM25 PE=1 SV=2	1	1	1	1	0	0	0	0	0	1	1	0	1	1	0	0	1	0	0	0	0	0	0	0	0	1	1	0	1	1	0	0	1	0	0	0	0	0	0	0	0	1
Q14376	Q14376	1	1	1	UDP-glucose 4-epimerase	GALE	GALE_HUMAN UDP-glucose 4-epimerase OS=Homo sapiens OX=9606 GN=GALE PE=1 SV=2	1	1	1	1	0	0	1	0	0	0	1	1	1	1	0	1	0	0	1	1	0	0	1	0	0	0	1	1	1	1	0	1	0	0	1	1	0	0	1	0	0	0
Q14498	Q14498	1	1	1	RNA-binding protein 39	RBM39	RBM39_HUMAN RNA-binding protein 39 OS=Homo sapiens OX=9606 GN=RBM39 PE=1 SV=2	1	1	1	1	0	0	0	0	0	0	0	0	0	0	0	0	1	0	0	0	0	0	0	0	0	0	0	0	0	0	0	0	1	0	0	0	0	0	0	0	0	0
Q14534	Q14534	1	1	1	Squalene monooxygenase	SQLE	ERG1_HUMAN Squalene monooxygenase OS=Homo sapiens OX=9606 GN=SQLE PE=1 SV=3	1	1	1	1	0	1	1	0	0	1	1	1	0	0	0	0	0	0	0	0	0	1	1	0	0	1	1	1	0	0	0	0	0	0	0	0	0	1	1	0	0	1
Q14566	Q14566	1	1	1	DNA replication licensing factor MCM6	MCM6	MCM6_HUMAN DNA replication licensing factor MCM6 OS=Homo sapiens OX=9606 GN=MCM6 PE=1 SV=1	1	1	1	1	0	1	1	0	0	1	1	1	1	1	1	1	1	1	1	0	0	1	1	0	0	1	1	1	1	1	1	1	1	1	1	0	0	1	1	0	0	1
Q14677	Q14677	2	2	2	Clathrin interactor 1	CLINT1	EPN4_HUMAN Clathrin interactor 1 OS=Homo sapiens OX=9606 GN=CLINT1 PE=1 SV=1	1	2	2	2	1	1	1	0	1	1	0	1	1	0	1	0	1	2	1	1	1	1	1	0	1	1	0	1	1	0	1	0	1	2	1	1	1	1	1	0	1	1
Q14697	Q14697	5	5	5	Neutral alpha-glucosidase AB	GANAB	GANAB_HUMAN Neutral alpha-glucosidase AB OS=Homo sapiens OX=9606 GN=GANAB PE=1 SV=3	1	5	5	5	1	3	2	0	0	0	2	1	2	2	2	1	5	2	4	1	1	3	2	0	0	0	2	1	2	2	2	1	5	2	4	1	1	3	2	0	0	0
Q14764	Q14764	16	16	16	Major vault protein	MVP	MVP_HUMAN Major vault protein OS=Homo sapiens OX=9606 GN=MVP PE=1 SV=4	1	16	16	16	4	8	11	12	9	13	11	6	6	10	8	7	14	10	12	8	4	8	11	12	9	13	11	6	6	10	8	7	14	10	12	8	4	8	11	12	9	13
Q14847	Q14847	4	4	4	LIM and SH3 domain protein 1	LASP1	LASP1_HUMAN LIM and SH3 domain protein 1 OS=Homo sapiens OX=9606 GN=LASP1 PE=1 SV=2	1	4	4	4	0	4	3	2	1	4	4	3	2	4	4	3	4	3	3	0	0	4	3	2	1	4	4	3	2	4	4	3	4	3	3	0	0	4	3	2	1	4
Q14914	Q14914	3	3	3	Prostaglandin reductase 1	PTGR1	PTGR1_HUMAN Prostaglandin reductase 1 OS=Homo sapiens OX=9606 GN=PTGR1 PE=1 SV=2	1	3	3	3	0	0	0	0	0	0	0	0	0	0	0	0	0	0	3	0	0	0	0	0	0	0	0	0	0	0	0	0	0	0	3	0	0	0	0	0	0	0
Q14974	Q14974	17	17	17	Importin subunit beta-1	KPNB1	IMB1_HUMAN Importin subunit beta-1 OS=Homo sapiens OX=9606 GN=KPNB1 PE=1 SV=2	1	17	17	17	8	10	11	13	10	10	14	12	12	15	13	9	12	13	12	9	8	10	11	13	10	10	14	12	12	15	13	9	12	13	12	9	8	10	11	13	10	10
Q15003	Q15003	1	1	1	Condensin complex subunit 2	NCAPH	CND2_HUMAN Condensin complex subunit 2 OS=Homo sapiens OX=9606 GN=NCAPH PE=1 SV=3	1	1	1	1	0	0	0	0	0	0	0	0	0	1	0	0	1	0	0	0	0	0	0	0	0	0	0	0	0	1	0	0	1	0	0	0	0	0	0	0	0	0
Q15019	Q15019	2	2	2	Septin-2	43710	SEPT2_HUMAN Septin-2 OS=Homo sapiens OX=9606 GN=SEPT2 PE=1 SV=1	1	2	2	2	0	1	1	2	0	2	2	1	1	1	1	1	2	1	2	0	0	1	1	2	0	2	2	1	1	1	1	1	2	1	2	0	0	1	1	2	0	2
Q15021	Q15021	5	5	5	Condensin complex subunit 1	NCAPD2	CND1_HUMAN Condensin complex subunit 1 OS=Homo sapiens OX=9606 GN=NCAPD2 PE=1 SV=3	1	5	5	5	0	1	2	2	1	2	1	1	2	2	3	2	4	2	3	0	0	1	2	2	1	2	1	1	2	2	3	2	4	2	3	0	0	1	2	2	1	2
Q15041	Q15041	1	1	1	ADP-ribosylation factor-like protein 6-interacting protein 1	ARL6IP1	AR6P1_HUMAN ADP-ribosylation factor-like protein 6-interacting protein 1 OS=Homo sapiens OX=9606 GN=ARL6IP1 PE=1 SV=2	1	1	1	1	0	0	0	1	1	0	0	0	0	1	0	1	0	0	0	1	0	0	0	1	1	0	0	0	0	1	0	1	0	0	0	1	0	0	0	1	1	0
Q15042	Q15042	1	1	1	Rab3 GTPase-activating protein catalytic subunit	RAB3GAP1	RB3GP_HUMAN Rab3 GTPase-activating protein catalytic subunit OS=Homo sapiens OX=9606 GN=RAB3GAP1 PE=1 SV=3	1	1	1	1	0	0	0	0	1	0	0	0	0	1	0	0	1	0	0	0	0	0	0	0	1	0	0	0	0	1	0	0	1	0	0	0	0	0	0	0	1	0
Q15046	Q15046	1	1	1	Lysine--tRNA ligase	KARS	SYK_HUMAN Lysine--tRNA ligase OS=Homo sapiens OX=9606 GN=KARS PE=1 SV=3	1	1	1	1	0	1	1	1	1	1	1	1	1	1	1	1	1	1	1	1	0	1	1	1	1	1	1	1	1	1	1	1	1	1	1	1	0	1	1	1	1	1
Q15084	Q15084	2	2	2	Protein disulfide-isomerase A6	PDIA6	PDIA6_HUMAN Protein disulfide-isomerase A6 OS=Homo sapiens OX=9606 GN=PDIA6 PE=1 SV=1	1	2	2	2	1	1	1	1	1	1	1	1	2	1	0	1	1	1	1	1	1	1	1	1	1	1	1	1	2	1	0	1	1	1	1	1	1	1	1	1	1	1
Q15102	Q15102	1	1	1	Platelet-activating factor acetylhydrolase IB subunit gamma	PAFAH1B3	PA1B3_HUMAN Platelet-activating factor acetylhydrolase IB subunit gamma OS=Homo sapiens OX=9606 GN=PAFAH1B3 PE=1 SV=1	1	1	1	1	0	0	0	0	0	0	1	0	0	0	1	0	1	0	0	0	0	0	0	0	0	0	1	0	0	0	1	0	1	0	0	0	0	0	0	0	0	0
Q15165	Q15165	3	3	3	Serum paraoxonase/arylesterase 2	PON2	PON2_HUMAN Serum paraoxonase/arylesterase 2 OS=Homo sapiens OX=9606 GN=PON2 PE=1 SV=4	1	3	3	3	1	2	2	2	0	2	2	1	1	2	2	1	2	1	1	0	1	2	2	2	0	2	2	1	1	2	2	1	2	1	1	0	1	2	2	2	0	2
Q15185	Q15185	4	4	4	Prostaglandin E synthase 3	PTGES3	TEBP_HUMAN Prostaglandin E synthase 3 OS=Homo sapiens OX=9606 GN=PTGES3 PE=1 SV=1	1	4	4	4	0	0	0	0	0	1	0	0	0	0	0	0	4	0	0	0	0	0	0	0	0	1	0	0	0	0	0	0	4	0	0	0	0	0	0	0	0	1
Q15233;P23246	Q15233	3;1	3;1	3;1	Non-POU domain-containing octamer-binding protein	NONO	NONO_HUMAN Non-POU domain-containing octamer-binding protein OS=Homo sapiens OX=9606 GN=NONO PE=1 SV=4	2	3	3	3	0	0	1	1	1	1	1	0	1	1	2	0	2	2	2	0	0	0	1	1	1	1	1	0	1	1	2	0	2	2	2	0	0	0	1	1	1	1
Q15287	Q15287	1	1	1	RNA-binding protein with serine-rich domain 1	RNPS1	RNPS1_HUMAN RNA-binding protein with serine-rich domain 1 OS=Homo sapiens OX=9606 GN=RNPS1 PE=1 SV=1	1	1	1	1	0	0	0	0	1	0	0	0	0	0	0	0	0	0	0	0	0	0	0	0	1	0	0	0	0	0	0	0	0	0	0	0	0	0	0	0	1	0
Q15293	Q15293	7	7	7	Reticulocalbin-1	RCN1	RCN1_HUMAN Reticulocalbin-1 OS=Homo sapiens OX=9606 GN=RCN1 PE=1 SV=1	1	7	7	7	1	3	1	0	0	5	0	2	3	1	1	0	7	1	0	2	1	3	1	0	0	5	0	2	3	1	1	0	7	1	0	2	1	3	1	0	0	5
Q15365	Q15365	6	6	4	Poly(rC)-binding protein 1	PCBP1	PCBP1_HUMAN Poly(rC)-binding protein 1 OS=Homo sapiens OX=9606 GN=PCBP1 PE=1 SV=2	1	6	6	4	2	3	5	5	4	4	5	5	5	6	6	6	5	6	5	6	2	3	5	5	4	4	5	5	5	6	6	6	5	6	5	6	2	2	3	3	3	2
Q15366;P57721	Q15366;P57721	5;3	3;1	3;1	Poly(rC)-binding protein 2;Poly(rC)-binding protein 3	PCBP2;PCBP3	PCBP2_HUMAN Poly(rC)-binding protein 2 OS=Homo sapiens OX=9606 GN=PCBP2 PE=1 SV=1;PCBP3_HUMAN Poly(rC)-binding protein 3 OS=Homo sapiens OX=9606 GN=PCBP3 PE=2 SV=2	2	5	3	3	1	3	5	4	2	3	5	3	3	5	4	3	5	5	5	2	1	2	3	2	1	1	3	1	1	3	2	1	3	3	3	0	1	2	3	2	1	1
Q15369	Q15369	1	1	1	Transcription elongation factor B polypeptide 1	TCEB1	ELOC_HUMAN Elongin-C OS=Homo sapiens OX=9606 GN=ELOC PE=1 SV=1	1	1	1	1	0	0	0	0	0	0	0	0	0	0	0	0	1	0	0	0	0	0	0	0	0	0	0	0	0	0	0	0	1	0	0	0	0	0	0	0	0	0
Q15399;Q9Y2C9	Q15399;Q9Y2C9	1;1	1;1	1;1	Toll-like receptor 1;Toll-like receptor 6	TLR1;TLR6	TLR1_HUMAN Toll-like receptor 1 OS=Homo sapiens OX=9606 GN=TLR1 PE=1 SV=3;TLR6_HUMAN Toll-like receptor 6 OS=Homo sapiens OX=9606 GN=TLR6 PE=1 SV=2	2	1	1	1	1	1	0	1	1	1	1	0	0	1	0	0	1	0	1	0	1	1	0	1	1	1	1	0	0	1	0	0	1	0	1	0	1	1	0	1	1	1
Q15427	Q15427	1	1	1	Splicing factor 3B subunit 4	SF3B4	SF3B4_HUMAN Splicing factor 3B subunit 4 OS=Homo sapiens OX=9606 GN=SF3B4 PE=1 SV=1	1	1	1	1	0	0	0	0	0	0	1	0	0	0	1	1	1	0	0	0	0	0	0	0	0	0	1	0	0	0	1	1	1	0	0	0	0	0	0	0	0	0
Q15428	Q15428	1	1	1	Splicing factor 3A subunit 2	SF3A2	SF3A2_HUMAN Splicing factor 3A subunit 2 OS=Homo sapiens OX=9606 GN=SF3A2 PE=1 SV=2	1	1	1	1	1	0	0	0	1	1	1	1	1	1	1	0	0	0	0	0	1	0	0	0	1	1	1	1	1	1	1	0	0	0	0	0	1	0	0	0	1	1
Q15436	Q15436	3	3	3	Protein transport protein Sec23A	SEC23A	SC23A_HUMAN Protein transport protein Sec23A OS=Homo sapiens OX=9606 GN=SEC23A PE=1 SV=2	1	3	3	3	0	2	0	1	0	1	1	0	0	0	0	0	3	0	0	0	0	2	0	1	0	1	1	0	0	0	0	0	3	0	0	0	0	2	0	1	0	1
Q15437	Q15437	1	1	1	Protein transport protein Sec23B	SEC23B	SC23B_HUMAN Protein transport protein Sec23B OS=Homo sapiens OX=9606 GN=SEC23B PE=1 SV=2	1	1	1	1	0	1	1	0	0	0	1	0	0	0	1	0	1	0	1	1	0	1	1	0	0	0	1	0	0	0	1	0	1	0	1	1	0	1	1	0	0	0
Q15459	Q15459	3	3	3	Splicing factor 3A subunit 1	SF3A1	SF3A1_HUMAN Splicing factor 3A subunit 1 OS=Homo sapiens OX=9606 GN=SF3A1 PE=1 SV=1	1	3	3	3	1	1	0	1	1	0	2	1	2	1	1	2	1	0	1	0	1	1	0	1	1	0	2	1	2	1	1	2	1	0	1	0	1	1	0	1	1	0
Q15555	Q15555	1	1	1	Microtubule-associated protein RP/EB family member 2	MAPRE2	MARE2_HUMAN Microtubule-associated protein RP/EB family member 2 OS=Homo sapiens OX=9606 GN=MAPRE2 PE=1 SV=1	1	1	1	1	0	0	1	0	0	0	1	0	0	1	1	0	1	1	0	0	0	0	1	0	0	0	1	0	0	1	1	0	1	1	0	0	0	0	1	0	0	0
Q15629	Q15629	2	2	2	Translocating chain-associated membrane protein 1	TRAM1	TRAM1_HUMAN Translocating chain-associated membrane protein 1 OS=Homo sapiens OX=9606 GN=TRAM1 PE=1 SV=3	1	2	2	2	0	1	1	2	0	1	2	1	0	0	0	0	1	1	0	1	0	1	1	2	0	1	2	1	0	0	0	0	1	1	0	1	0	1	1	2	0	1
Q15631	Q15631	1	1	1	Translin	TSN	TSN_HUMAN Translin OS=Homo sapiens OX=9606 GN=TSN PE=1 SV=1	1	1	1	1	0	1	0	1	1	0	1	1	0	1	0	0	1	0	0	0	0	1	0	1	1	0	1	1	0	1	0	0	1	0	0	0	0	1	0	1	1	0
Q15645	Q15645	2	2	2	Pachytene checkpoint protein 2 homolog	TRIP13	PCH2_HUMAN Pachytene checkpoint protein 2 homolog OS=Homo sapiens OX=9606 GN=TRIP13 PE=1 SV=2	1	2	2	2	0	0	0	0	0	0	0	0	0	0	1	0	1	0	0	0	0	0	0	0	0	0	0	0	0	0	1	0	1	0	0	0	0	0	0	0	0	0
Q15654	Q15654	1	1	1	Thyroid receptor-interacting protein 6	TRIP6	TRIP6_HUMAN Thyroid receptor-interacting protein 6 OS=Homo sapiens OX=9606 GN=TRIP6 PE=1 SV=3	1	1	1	1	0	0	0	0	0	0	0	0	1	0	1	0	1	1	0	0	0	0	0	0	0	0	0	0	1	0	1	0	1	1	0	0	0	0	0	0	0	0
Q15738	Q15738	4	4	4	Sterol-4-alpha-carboxylate 3-dehydrogenase, decarboxylating	NSDHL	NSDHL_HUMAN Sterol-4-alpha-carboxylate 3-dehydrogenase, decarboxylating OS=Homo sapiens OX=9606 GN=NSDHL PE=1 SV=2	1	4	4	4	2	3	4	3	2	2	3	3	3	3	2	1	3	3	3	2	2	3	4	3	2	2	3	3	3	3	2	1	3	3	3	2	2	3	4	3	2	2
Q15758	Q15758	8	8	8	Neutral amino acid transporter B(0)	SLC1A5	AAAT_HUMAN Neutral amino acid transporter B(0) OS=Homo sapiens OX=9606 GN=SLC1A5 PE=1 SV=2	1	8	8	8	6	8	8	8	8	8	7	7	6	7	8	6	8	6	6	7	6	8	8	8	8	8	7	7	6	7	8	6	8	6	6	7	6	8	8	8	8	8
Q15907;P62491;P57735	Q15907;P62491	9;8;1	9;8;1	9;8;1	Ras-related protein Rab-11B;Ras-related protein Rab-11A	RAB11B;RAB11A	RB11B_HUMAN Ras-related protein Rab-11B OS=Homo sapiens OX=9606 GN=RAB11B PE=1 SV=4;RB11A_HUMAN Ras-related protein Rab-11A OS=Homo sapiens OX=9606 GN=RAB11A PE=1 SV=3	3	9	9	9	6	6	9	8	7	6	8	8	8	8	8	8	7	8	8	7	6	6	9	8	7	6	8	8	8	8	8	8	7	8	8	7	6	6	9	8	7	6
Q15942	Q15942	2	2	2	Zyxin	ZYX	ZYX_HUMAN Zyxin OS=Homo sapiens OX=9606 GN=ZYX PE=1 SV=1	1	2	2	2	0	2	2	1	1	2	1	2	2	2	2	1	2	2	2	2	0	2	2	1	1	2	1	2	2	2	2	1	2	2	2	2	0	2	2	1	1	2
Q16181;Q6ZU15	Q16181	6;1	6;1	6;1	Septin-7	43715	SEPT7_HUMAN Septin-7 OS=Homo sapiens OX=9606 GN=SEPT7 PE=1 SV=2	2	6	6	6	2	3	2	3	1	3	1	4	2	3	2	0	6	3	3	1	2	3	2	3	1	3	1	4	2	3	2	0	6	3	3	1	2	3	2	3	1	3
Q16204	Q16204	2	2	2	Coiled-coil domain-containing protein 6	CCDC6	CCDC6_HUMAN Coiled-coil domain-containing protein 6 OS=Homo sapiens OX=9606 GN=CCDC6 PE=1 SV=2	1	2	2	2	0	1	0	2	1	0	2	0	0	2	0	2	1	1	0	1	0	1	0	2	1	0	2	0	0	2	0	2	1	1	0	1	0	1	0	2	1	0
Q16401	Q16401	1	1	1	26S proteasome non-ATPase regulatory subunit 5	PSMD5	PSMD5_HUMAN 26S proteasome non-ATPase regulatory subunit 5 OS=Homo sapiens OX=9606 GN=PSMD5 PE=1 SV=3	1	1	1	1	0	1	1	1	0	1	1	1	0	0	1	0	1	1	1	0	0	1	1	1	0	1	1	1	0	0	1	0	1	1	1	0	0	1	1	1	0	1
Q16555;Q14195;Q14194	Q16555	7;1;1	7;1;1	7;1;1	Dihydropyrimidinase-related protein 2	DPYSL2	DPYL2_HUMAN Dihydropyrimidinase-related protein 2 OS=Homo sapiens OX=9606 GN=DPYSL2 PE=1 SV=1	3	7	7	7	1	6	4	3	2	4	4	2	5	5	3	2	7	3	3	3	1	6	4	3	2	4	4	2	5	5	3	2	7	3	3	3	1	6	4	3	2	4
Q16563	Q16563	1	1	1	Synaptophysin-like protein 1	SYPL1	SYPL1_HUMAN Synaptophysin-like protein 1 OS=Homo sapiens OX=9606 GN=SYPL1 PE=1 SV=1	1	1	1	1	0	1	1	1	1	1	1	1	1	1	1	0	1	1	1	1	0	1	1	1	1	1	1	1	1	1	1	0	1	1	1	1	0	1	1	1	1	1
Q16630	Q16630	1	1	1	Cleavage and polyadenylation specificity factor subunit 6	CPSF6	CPSF6_HUMAN Cleavage and polyadenylation specificity factor subunit 6 OS=Homo sapiens OX=9606 GN=CPSF6 PE=1 SV=2	1	1	1	1	1	0	1	0	1	0	1	0	0	0	0	1	0	0	0	0	1	0	1	0	1	0	1	0	0	0	0	1	0	0	0	0	1	0	1	0	1	0
Q16658	Q16658	2	2	2	Fascin	FSCN1	FSCN1_HUMAN Fascin OS=Homo sapiens OX=9606 GN=FSCN1 PE=1 SV=3	1	2	2	2	0	2	1	1	0	2	2	1	0	1	1	0	2	0	1	0	0	2	1	1	0	2	2	1	0	1	1	0	2	0	1	0	0	2	1	1	0	2
Q16690	Q16690	1	1	1	Dual specificity protein phosphatase 5	DUSP5	DUS5_HUMAN Dual specificity protein phosphatase 5 OS=Homo sapiens OX=9606 GN=DUSP5 PE=1 SV=2	1	1	1	1	1	1	1	1	1	1	0	1	0	0	0	1	0	0	1	0	1	1	1	1	1	1	0	1	0	0	0	1	0	0	1	0	1	1	1	1	1	1
Q16698	Q16698	3	3	3	2,4-dienoyl-CoA reductase, mitochondrial	DECR1	DECR_HUMAN 2,4-dienoyl-CoA reductase, mitochondrial OS=Homo sapiens OX=9606 GN=DECR1 PE=1 SV=1	1	3	3	3	1	1	1	2	1	3	3	2	1	1	1	0	2	2	2	0	1	1	1	2	1	3	3	2	1	1	1	0	2	2	2	0	1	1	1	2	1	3
Q16719	Q16719	3	3	3	Kynureninase	KYNU	KYNU_HUMAN Kynureninase OS=Homo sapiens OX=9606 GN=KYNU PE=1 SV=1	1	3	3	3	0	1	2	2	0	0	3	2	1	1	0	0	0	0	3	0	0	1	2	2	0	0	3	2	1	1	0	0	0	0	3	0	0	1	2	2	0	0
Q16763	Q16763	1	1	1	Ubiquitin-conjugating enzyme E2 S	UBE2S	UBE2S_HUMAN Ubiquitin-conjugating enzyme E2 S OS=Homo sapiens OX=9606 GN=UBE2S PE=1 SV=2	1	1	1	1	0	0	0	0	0	0	0	0	0	0	0	0	1	0	0	0	0	0	0	0	0	0	0	0	0	0	0	0	1	0	0	0	0	0	0	0	0	0
Q16822	Q16822	1	1	1	Phosphoenolpyruvate carboxykinase [GTP], mitochondrial	PCK2	PCKGM_HUMAN Phosphoenolpyruvate carboxykinase [GTP], mitochondrial OS=Homo sapiens OX=9606 GN=PCK2 PE=1 SV=4	1	1	1	1	0	0	0	0	0	0	0	0	0	0	0	0	1	0	0	0	0	0	0	0	0	0	0	0	0	0	0	0	1	0	0	0	0	0	0	0	0	0
Q16851	Q16851	1	1	1	UTP--glucose-1-phosphate uridylyltransferase	UGP2	UGPA_HUMAN UTP--glucose-1-phosphate uridylyltransferase OS=Homo sapiens OX=9606 GN=UGP2 PE=1 SV=5	1	1	1	1	0	0	0	0	0	0	1	0	0	0	0	0	0	0	0	0	0	0	0	0	0	0	1	0	0	0	0	0	0	0	0	0	0	0	0	0	0	0
Q16881	Q16881	1	1	1	Thioredoxin reductase 1, cytoplasmic	TXNRD1	TRXR1_HUMAN Thioredoxin reductase 1, cytoplasmic OS=Homo sapiens OX=9606 GN=TXNRD1 PE=1 SV=3	1	1	1	1	0	0	0	1	0	0	1	0	0	0	0	0	0	1	1	0	0	0	0	1	0	0	1	0	0	0	0	0	0	1	1	0	0	0	0	1	0	0
Q27J81	Q27J81	7	7	7	Inverted formin-2	INF2	INF2_HUMAN Inverted formin-2 OS=Homo sapiens OX=9606 GN=INF2 PE=1 SV=2	1	7	7	7	2	6	6	4	2	6	7	4	2	5	4	5	7	4	3	5	2	6	6	4	2	6	7	4	2	5	4	5	7	4	3	5	2	6	6	4	2	6
Q2KHR3	Q2KHR3	1	1	1	Glutamine and serine-rich protein 1	QSER1	QSER1_HUMAN Glutamine and serine-rich protein 1 OS=Homo sapiens OX=9606 GN=QSER1 PE=1 SV=3	1	1	1	1	1	0	1	1	1	0	1	0	1	0	1	1	1	0	1	1	1	0	1	1	1	0	1	0	1	0	1	1	1	0	1	1	1	0	1	1	1	0
Q32P28	Q32P28	1	1	1	Prolyl 3-hydroxylase 1	LEPRE1	P3H1_HUMAN Prolyl 3-hydroxylase 1 OS=Homo sapiens OX=9606 GN=P3H1 PE=1 SV=2	1	1	1	1	0	1	0	0	0	0	0	0	1	0	0	0	1	0	0	0	0	1	0	0	0	0	0	0	1	0	0	0	1	0	0	0	0	1	0	0	0	0
Q3ZCM7	Q3ZCM7	10	1	1	Tubulin beta-8 chain	TUBB8	TBB8_HUMAN Tubulin beta-8 chain OS=Homo sapiens OX=9606 GN=TUBB8 PE=1 SV=2	1	10	1	1	8	10	10	9	9	9	9	10	8	9	10	7	10	10	10	9	0	1	1	0	1	0	0	1	0	0	1	0	1	1	1	0	0	1	1	0	1	0
Q3ZCQ8	Q3ZCQ8	3	3	3	Mitochondrial import inner membrane translocase subunit TIM50	TIMM50	TIM50_HUMAN Mitochondrial import inner membrane translocase subunit TIM50 OS=Homo sapiens OX=9606 GN=TIMM50 PE=1 SV=2	1	3	3	3	1	3	2	1	1	3	3	2	2	2	3	1	3	3	2	1	1	3	2	1	1	3	3	2	2	2	3	1	3	3	2	1	1	3	2	1	1	3
Q53FT3	Q53FT3	1	1	1	Protein Hikeshi	C11orf73	HIKES_HUMAN Protein Hikeshi OS=Homo sapiens OX=9606 GN=HIKESHI PE=1 SV=2	1	1	1	1	0	0	0	1	0	0	1	0	0	1	0	0	0	1	0	0	0	0	0	1	0	0	1	0	0	1	0	0	0	1	0	0	0	0	0	1	0	0
Q53GQ0	Q53GQ0	6	6	6	Very-long-chain 3-oxoacyl-CoA reductase	HSD17B12	DHB12_HUMAN Very-long-chain 3-oxoacyl-CoA reductase OS=Homo sapiens OX=9606 GN=HSD17B12 PE=1 SV=2	1	6	6	6	5	6	6	6	6	5	6	6	6	5	6	6	6	6	5	5	5	6	6	6	6	5	6	6	6	5	6	6	6	6	5	5	5	6	6	6	6	5
Q562R1	Q562R1	5	1	1	Beta-actin-like protein 2	ACTBL2	ACTBL_HUMAN Beta-actin-like protein 2 OS=Homo sapiens OX=9606 GN=ACTBL2 PE=1 SV=2	1	5	1	1	5	4	4	5	4	4	4	4	4	5	5	5	4	5	5	4	1	1	0	1	0	0	0	0	1	1	1	1	0	1	1	0	1	1	0	1	0	0
Q58FF8	Q58FF8	6	1	1	Putative heat shock protein HSP 90-beta 2	HSP90AB2P	H90B2_HUMAN Putative heat shock protein HSP 90-beta 2 OS=Homo sapiens OX=9606 GN=HSP90AB2P PE=1 SV=2	1	6	1	1	4	5	5	4	3	4	5	4	4	5	5	2	6	5	6	4	1	1	1	1	0	1	1	1	1	1	1	0	1	1	1	1	1	1	1	1	0	1
Q5JPH6	Q5JPH6	1	1	1	Probable glutamate--tRNA ligase, mitochondrial	EARS2	SYEM_HUMAN Probable glutamate--tRNA ligase, mitochondrial OS=Homo sapiens OX=9606 GN=EARS2 PE=1 SV=2	1	1	1	1	0	0	0	0	0	0	0	1	0	0	0	0	0	0	0	0	0	0	0	0	0	0	0	1	0	0	0	0	0	0	0	0	0	0	0	0	0	0
Q5T4S7	Q5T4S7	3	3	3	E3 ubiquitin-protein ligase UBR4	UBR4	UBR4_HUMAN E3 ubiquitin-protein ligase UBR4 OS=Homo sapiens OX=9606 GN=UBR4 PE=1 SV=1	1	3	3	3	0	0	1	0	1	1	1	1	1	0	1	1	1	2	2	0	0	0	1	0	1	1	1	1	1	0	1	1	1	2	2	0	0	0	1	0	1	1
Q5VU69	Q5VU69	1	1	1	Uncharacterized protein C1orf189	C1orf189	CA189_HUMAN Uncharacterized protein C1orf189 OS=Homo sapiens OX=9606 GN=C1orf189 PE=1 SV=1	1	1	1	1	0	0	0	0	0	0	0	0	1	1	0	0	0	0	0	0	0	0	0	0	0	0	0	0	1	1	0	0	0	0	0	0	0	0	0	0	0	0
Q5VYK3	Q5VYK3	5	5	5	Proteasome-associated protein ECM29 homolog	ECM29	ECM29_HUMAN Proteasome adapter and scaffold protein ECM29 OS=Homo sapiens OX=9606 GN=ECPAS PE=1 SV=2	1	5	5	5	1	2	4	2	2	3	3	4	0	4	5	1	3	4	3	2	1	2	4	2	2	3	3	4	0	4	5	1	3	4	3	2	1	2	4	2	2	3
Q63HN8	Q63HN8	4	4	4	E3 ubiquitin-protein ligase RNF213	RNF213	RN213_HUMAN E3 ubiquitin-protein ligase RNF213 OS=Homo sapiens OX=9606 GN=RNF213 PE=1 SV=3	1	4	4	4	0	1	1	0	1	1	1	2	0	0	1	0	4	0	1	0	0	1	1	0	1	1	1	2	0	0	1	0	4	0	1	0	0	1	1	0	1	1
Q66GS9	Q66GS9	1	1	1	Centrosomal protein of 135 kDa	CEP135	CP135_HUMAN Centrosomal protein of 135 kDa OS=Homo sapiens OX=9606 GN=CEP135 PE=1 SV=2	1	1	1	1	0	0	0	0	0	0	0	0	0	0	1	0	0	0	0	0	0	0	0	0	0	0	0	0	0	0	1	0	0	0	0	0	0	0	0	0	0	0
Q68CZ2	Q68CZ2	2	2	2	Tensin-3	TNS3	TENS3_HUMAN Tensin-3 OS=Homo sapiens OX=9606 GN=TNS3 PE=1 SV=2	1	2	2	2	0	0	0	0	0	1	0	0	0	0	1	0	1	1	0	0	0	0	0	0	0	1	0	0	0	0	1	0	1	1	0	0	0	0	0	0	0	1
Q68E01	Q68E01	1	1	1	Integrator complex subunit 3	INTS3	INT3_HUMAN Integrator complex subunit 3 OS=Homo sapiens OX=9606 GN=INTS3 PE=1 SV=1	1	1	1	1	1	1	1	1	1	1	1	1	1	1	1	1	1	1	1	1	1	1	1	1	1	1	1	1	1	1	1	1	1	1	1	1	1	1	1	1	1	1
Q6DD88	Q6DD88	10	10	10	Atlastin-3	ATL3	ATLA3_HUMAN Atlastin-3 OS=Homo sapiens OX=9606 GN=ATL3 PE=1 SV=1	1	10	10	10	1	5	7	7	3	6	9	7	3	6	8	3	2	6	7	5	1	5	7	7	3	6	9	7	3	6	8	3	2	6	7	5	1	5	7	7	3	6
Q6NUM9	Q6NUM9	1	1	1	All-trans-retinol 13,14-reductase	RETSAT	RETST_HUMAN All-trans-retinol 13,14-reductase OS=Homo sapiens OX=9606 GN=RETSAT PE=1 SV=2	1	1	1	1	0	1	1	1	0	1	1	1	0	0	0	0	0	1	0	0	0	1	1	1	0	1	1	1	0	0	0	0	0	1	0	0	0	1	1	1	0	1
Q6NZI2	Q6NZI2	4	4	4	Polymerase I and transcript release factor	PTRF	CAVN1_HUMAN Caveolae-associated protein 1 OS=Homo sapiens OX=9606 GN=CAVIN1 PE=1 SV=1	1	4	4	4	1	3	3	3	2	4	3	2	2	2	2	3	4	4	2	2	1	3	3	3	2	4	3	2	2	2	2	3	4	4	2	2	1	3	3	3	2	4
Q6P1J9	Q6P1J9	1	1	1	Parafibromin	CDC73	CDC73_HUMAN Parafibromin OS=Homo sapiens OX=9606 GN=CDC73 PE=1 SV=1	1	1	1	1	0	0	0	0	0	0	0	0	0	0	0	0	1	0	0	0	0	0	0	0	0	0	0	0	0	0	0	0	1	0	0	0	0	0	0	0	0	0
Q6P2Q9	Q6P2Q9	2	2	2	Pre-mRNA-processing-splicing factor 8	PRPF8	PRP8_HUMAN Pre-mRNA-processing-splicing factor 8 OS=Homo sapiens OX=9606 GN=PRPF8 PE=1 SV=2	1	2	2	2	0	1	1	1	1	1	1	1	1	1	1	1	2	2	1	0	0	1	1	1	1	1	1	1	1	1	1	1	2	2	1	0	0	1	1	1	1	1
Q6PGP7	Q6PGP7	2	2	2	Tetratricopeptide repeat protein 37	TTC37	TTC37_HUMAN Tetratricopeptide repeat protein 37 OS=Homo sapiens OX=9606 GN=TTC37 PE=1 SV=1	1	2	2	2	0	1	1	1	1	2	1	1	0	1	0	1	1	2	0	1	0	1	1	1	1	2	1	1	0	1	0	1	1	2	0	1	0	1	1	1	1	2
Q6PGQ7	Q6PGQ7	1	1	1	Protein aurora borealis	BORA	BORA_HUMAN Protein aurora borealis OS=Homo sapiens OX=9606 GN=BORA PE=1 SV=2	1	1	1	1	0	0	0	0	0	1	0	1	0	0	1	0	1	1	0	0	0	0	0	0	0	1	0	1	0	0	1	0	1	1	0	0	0	0	0	0	0	1
Q6PIU2	Q6PIU2	4	4	4	Neutral cholesterol ester hydrolase 1	NCEH1	NCEH1_HUMAN Neutral cholesterol ester hydrolase 1 OS=Homo sapiens OX=9606 GN=NCEH1 PE=1 SV=3	1	4	4	4	2	4	4	2	3	4	4	2	3	4	1	4	2	3	1	2	2	4	4	2	3	4	4	2	3	4	1	4	2	3	1	2	2	4	4	2	3	4
Q6PJG6	Q6PJG6	1	1	1	BRCA1-associated ATM activator 1	BRAT1	BRAT1_HUMAN BRCA1-associated ATM activator 1 OS=Homo sapiens OX=9606 GN=BRAT1 PE=1 SV=2	1	1	1	1	0	0	1	1	0	1	1	0	1	1	1	0	1	1	0	0	0	0	1	1	0	1	1	0	1	1	1	0	1	1	0	0	0	0	1	1	0	1
Q6Y7W6	Q6Y7W6	2	2	2	PERQ amino acid-rich with GYF domain-containing protein 2	GIGYF2	GGYF2_HUMAN GRB10-interacting GYF protein 2 OS=Homo sapiens OX=9606 GN=GIGYF2 PE=1 SV=1	1	2	2	2	1	0	0	0	1	0	0	0	0	1	2	0	1	1	2	0	1	0	0	0	1	0	0	0	0	1	2	0	1	1	2	0	1	0	0	0	1	0
Q6YN16	Q6YN16	1	1	1	Hydroxysteroid dehydrogenase-like protein 2	HSDL2	HSDL2_HUMAN Hydroxysteroid dehydrogenase-like protein 2 OS=Homo sapiens OX=9606 GN=HSDL2 PE=1 SV=1	1	1	1	1	1	0	1	1	0	1	1	0	0	1	0	0	1	1	1	0	1	0	1	1	0	1	1	0	0	1	0	0	1	1	1	0	1	0	1	1	0	1
Q709C8	Q709C8	1	1	1	Vacuolar protein sorting-associated protein 13C	VPS13C	VP13C_HUMAN Vacuolar protein sorting-associated protein 13C OS=Homo sapiens OX=9606 GN=VPS13C PE=1 SV=1	1	1	1	1	0	0	0	0	0	0	0	0	0	0	0	0	0	0	1	0	0	0	0	0	0	0	0	0	0	0	0	0	0	0	1	0	0	0	0	0	0	0
Q71U36;Q13748;Q6PEY2	Q71U36;Q13748;Q6PEY2	23;18;13	1;1;1	1;1;1	Tubulin alpha-1A chain;Tubulin alpha-3C/D chain;Tubulin alpha-3E chain	TUBA1A;TUBA3C;TUBA3E	TBA1A_HUMAN Tubulin alpha-1A chain OS=Homo sapiens OX=9606 GN=TUBA1A PE=1 SV=1;TBA3C_HUMAN Tubulin alpha-3C/D chain OS=Homo sapiens OX=9606 GN=TUBA3C PE=1 SV=3;TBA3E_HUMAN Tubulin alpha-3E chain OS=Homo sapiens OX=9606 GN=TUBA3E PE=1 SV=2	3	23	1	1	22	23	23	23	20	21	23	21	20	23	23	22	23	22	22	20	1	1	1	1	1	1	1	1	1	1	1	1	1	1	1	1	1	1	1	1	1	1
Q71UM5	Q71UM5	3	3	1	40S ribosomal protein S27-like	RPS27L	RS27L_HUMAN 40S ribosomal protein S27-like OS=Homo sapiens OX=9606 GN=RPS27L PE=1 SV=3	1	3	3	1	2	2	2	3	2	2	3	2	3	2	1	2	3	3	1	2	2	2	2	3	2	2	3	2	3	2	1	2	3	3	1	2	1	0	0	1	0	1
Q7L0Y3	Q7L0Y3	1	1	1	Mitochondrial ribonuclease P protein 1	TRMT10C	TM10C_HUMAN tRNA methyltransferase 10 homolog C OS=Homo sapiens OX=9606 GN=TRMT10C PE=1 SV=2	1	1	1	1	0	0	0	1	0	0	0	0	0	0	1	0	0	0	0	0	0	0	0	1	0	0	0	0	0	0	1	0	0	0	0	0	0	0	0	1	0	0
Q7L1Q6	Q7L1Q6	6	6	5	Basic leucine zipper and W2 domain-containing protein 1	BZW1	BZW1_HUMAN Basic leucine zipper and W2 domain-containing protein 1 OS=Homo sapiens OX=9606 GN=BZW1 PE=1 SV=1	1	6	6	5	2	5	5	5	3	4	5	2	2	6	5	3	5	5	4	2	2	5	5	5	3	4	5	2	2	6	5	3	5	5	4	2	1	4	4	4	2	3
Q7L576;Q96F07	Q7L576	3;1	3;1	3;1	Cytoplasmic FMR1-interacting protein 1	CYFIP1	CYFP1_HUMAN Cytoplasmic FMR1-interacting protein 1 OS=Homo sapiens OX=9606 GN=CYFIP1 PE=1 SV=1	2	3	3	3	0	2	1	0	1	3	2	2	2	1	2	0	2	1	2	0	0	2	1	0	1	3	2	2	2	1	2	0	2	1	2	0	0	2	1	0	1	3
Q7Z5P9	Q7Z5P9	2	2	2	Mucin-19	MUC19	MUC19_HUMAN Mucin-19 OS=Homo sapiens OX=9606 GN=MUC19 PE=1 SV=3	1	2	2	2	2	1	1	1	1	1	1	1	1	1	1	1	1	1	1	1	2	1	1	1	1	1	1	1	1	1	1	1	1	1	1	1	2	1	1	1	1	1
Q7Z6E9	Q7Z6E9	1	1	1	E3 ubiquitin-protein ligase RBBP6	RBBP6	RBBP6_HUMAN E3 ubiquitin-protein ligase RBBP6 OS=Homo sapiens OX=9606 GN=RBBP6 PE=1 SV=1	1	1	1	1	1	1	1	1	1	1	1	1	1	1	1	1	1	1	1	1	1	1	1	1	1	1	1	1	1	1	1	1	1	1	1	1	1	1	1	1	1	1
Q7Z6Z7	Q7Z6Z7	5	5	5	E3 ubiquitin-protein ligase HUWE1	HUWE1	HUWE1_HUMAN E3 ubiquitin-protein ligase HUWE1 OS=Homo sapiens OX=9606 GN=HUWE1 PE=1 SV=3	1	5	5	5	0	4	2	2	0	2	3	3	3	2	2	2	2	2	3	2	0	4	2	2	0	2	3	3	3	2	2	2	2	2	3	2	0	4	2	2	0	2
Q86VP6	Q86VP6	12	12	12	Cullin-associated NEDD8-dissociated protein 1	CAND1	CAND1_HUMAN Cullin-associated NEDD8-dissociated protein 1 OS=Homo sapiens OX=9606 GN=CAND1 PE=1 SV=2	1	12	12	12	1	8	11	8	4	7	9	9	7	6	6	3	10	8	7	3	1	8	11	8	4	7	9	9	7	6	6	3	10	8	7	3	1	8	11	8	4	7
Q86Y56	Q86Y56	3	3	3	Dynein assembly factor 5, axonemal	DNAAF5	DAAF5_HUMAN Dynein assembly factor 5, axonemal OS=Homo sapiens OX=9606 GN=DNAAF5 PE=1 SV=4	1	3	3	3	0	0	2	1	0	0	3	1	1	1	1	0	2	3	1	0	0	0	2	1	0	0	3	1	1	1	1	0	2	3	1	0	0	0	2	1	0	0
Q8IUG5	Q8IUG5	1	1	1	Unconventional myosin-XVIIIb	MYO18B	MY18B_HUMAN Unconventional myosin-XVIIIb OS=Homo sapiens OX=9606 GN=MYO18B PE=1 SV=2	1	1	1	1	0	0	0	0	0	0	0	0	0	0	0	0	1	0	0	0	0	0	0	0	0	0	0	0	0	0	0	0	1	0	0	0	0	0	0	0	0	0
Q8IUR0	Q8IUR0	1	1	1	Trafficking protein particle complex subunit 5	TRAPPC5	TPPC5_HUMAN Trafficking protein particle complex subunit 5 OS=Homo sapiens OX=9606 GN=TRAPPC5 PE=1 SV=1	1	1	1	1	1	0	1	1	0	1	1	1	1	0	1	1	1	1	1	0	1	0	1	1	0	1	1	1	1	0	1	1	1	1	1	0	1	0	1	1	0	1
Q8IV08	Q8IV08	2	2	2	Phospholipase D3	PLD3	PLD3_HUMAN Phospholipase D3 OS=Homo sapiens OX=9606 GN=PLD3 PE=1 SV=1	1	2	2	2	0	1	1	1	0	0	1	0	0	1	0	0	1	0	0	0	0	1	1	1	0	0	1	0	0	1	0	0	1	0	0	0	0	1	1	1	0	0
Q8IVF2	Q8IVF2	4	4	4	Protein AHNAK2	AHNAK2	AHNK2_HUMAN Protein AHNAK2 OS=Homo sapiens OX=9606 GN=AHNAK2 PE=1 SV=2	1	4	4	4	0	4	4	2	2	4	4	2	3	2	1	1	3	2	2	1	0	4	4	2	2	4	4	2	3	2	1	1	3	2	2	1	0	4	4	2	2	4
Q8IVF4	Q8IVF4	1	1	1	Dynein heavy chain 10, axonemal	DNAH10	DYH10_HUMAN Dynein heavy chain 10, axonemal OS=Homo sapiens OX=9606 GN=DNAH10 PE=1 SV=4	1	1	1	1	1	1	1	1	1	1	1	1	1	1	1	1	1	1	1	0	1	1	1	1	1	1	1	1	1	1	1	1	1	1	1	0	1	1	1	1	1	1
Q8IYT4	Q8IYT4	1	1	1	Katanin p60 ATPase-containing subunit A-like 2	KATNAL2	KATL2_HUMAN Katanin p60 ATPase-containing subunit A-like 2 OS=Homo sapiens OX=9606 GN=KATNAL2 PE=1 SV=3	1	1	1	1	0	0	1	1	0	0	1	1	0	1	1	0	0	1	1	0	0	0	1	1	0	0	1	1	0	1	1	0	0	1	1	0	0	0	1	1	0	0
Q8N163	Q8N163	11	11	11	Cell cycle and apoptosis regulator protein 2	CCAR2	CCAR2_HUMAN Cell cycle and apoptosis regulator protein 2 OS=Homo sapiens OX=9606 GN=CCAR2 PE=1 SV=2	1	11	11	11	4	2	4	3	1	2	3	2	3	7	8	6	5	7	8	3	4	2	4	3	1	2	3	2	3	7	8	6	5	7	8	3	4	2	4	3	1	2
Q8N1B4	Q8N1B4	1	1	1	Vacuolar protein sorting-associated protein 52 homolog	VPS52	VPS52_HUMAN Vacuolar protein sorting-associated protein 52 homolog OS=Homo sapiens OX=9606 GN=VPS52 PE=1 SV=1	1	1	1	1	0	1	1	1	0	0	0	1	1	0	1	1	1	1	1	0	0	1	1	1	0	0	0	1	1	0	1	1	1	1	1	0	0	1	1	1	0	0
Q8N2C7	Q8N2C7	1	1	1	Protein unc-80 homolog	UNC80	UNC80_HUMAN Protein unc-80 homolog OS=Homo sapiens OX=9606 GN=UNC80 PE=1 SV=2	1	1	1	1	0	0	0	0	0	0	1	0	0	0	0	0	0	0	0	0	0	0	0	0	0	0	1	0	0	0	0	0	0	0	0	0	0	0	0	0	0	0
Q8N357	Q8N357	1	1	1	Solute carrier family 35 member F6	SLC35F6	S35F6_HUMAN Solute carrier family 35 member F6 OS=Homo sapiens OX=9606 GN=SLC35F6 PE=1 SV=1	1	1	1	1	1	1	1	1	1	1	1	1	1	1	1	0	1	1	1	0	1	1	1	1	1	1	1	1	1	1	1	0	1	1	1	0	1	1	1	1	1	1
Q8N3C0	Q8N3C0	2	2	2	Activating signal cointegrator 1 complex subunit 3	ASCC3	ASCC3_HUMAN Activating signal cointegrator 1 complex subunit 3 OS=Homo sapiens OX=9606 GN=ASCC3 PE=1 SV=3	1	2	2	2	0	1	1	0	1	2	0	1	0	0	1	0	2	1	0	0	0	1	1	0	1	2	0	1	0	0	1	0	2	1	0	0	0	1	1	0	1	2
Q8N684	Q8N684	1	1	1	Cleavage and polyadenylation specificity factor subunit 7	CPSF7	CPSF7_HUMAN Cleavage and polyadenylation specificity factor subunit 7 OS=Homo sapiens OX=9606 GN=CPSF7 PE=1 SV=1	1	1	1	1	0	1	1	0	1	1	1	1	0	1	1	1	1	0	1	1	0	1	1	0	1	1	1	1	0	1	1	1	1	0	1	1	0	1	1	0	1	1
Q8N6T3	Q8N6T3	1	1	1	ADP-ribosylation factor GTPase-activating protein 1	ARFGAP1	ARFG1_HUMAN ADP-ribosylation factor GTPase-activating protein 1 OS=Homo sapiens OX=9606 GN=ARFGAP1 PE=1 SV=2	1	1	1	1	0	1	1	0	0	1	1	1	0	0	1	1	1	1	1	1	0	1	1	0	0	1	1	1	0	0	1	1	1	1	1	1	0	1	1	0	0	1
Q8NBQ5	Q8NBQ5	2	2	2	Estradiol 17-beta-dehydrogenase 11	HSD17B11	DHB11_HUMAN Estradiol 17-beta-dehydrogenase 11 OS=Homo sapiens OX=9606 GN=HSD17B11 PE=1 SV=3	1	2	2	2	0	1	1	0	0	1	1	1	0	0	0	0	0	1	1	0	0	1	1	0	0	1	1	1	0	0	0	0	0	1	1	0	0	1	1	0	0	1
Q8NBS9	Q8NBS9	4	4	4	Thioredoxin domain-containing protein 5	TXNDC5	TXND5_HUMAN Thioredoxin domain-containing protein 5 OS=Homo sapiens OX=9606 GN=TXNDC5 PE=1 SV=2	1	4	4	4	0	2	1	0	0	2	0	1	3	0	1	0	4	0	1	0	0	2	1	0	0	2	0	1	3	0	1	0	4	0	1	0	0	2	1	0	0	2
Q8NC51	Q8NC51	1	1	1	Plasminogen activator inhibitor 1 RNA-binding protein	SERBP1	PAIRB_HUMAN Plasminogen activator inhibitor 1 RNA-binding protein OS=Homo sapiens OX=9606 GN=SERBP1 PE=1 SV=2	1	1	1	1	0	0	1	0	0	0	0	1	1	1	1	0	1	0	1	0	0	0	1	0	0	0	0	1	1	1	1	0	1	0	1	0	0	0	1	0	0	0
Q8NC74	Q8NC74	1	1	1	RBBP8 N-terminal-like protein	RBBP8NL	RB8NL_HUMAN RBBP8 N-terminal-like protein OS=Homo sapiens OX=9606 GN=RBBP8NL PE=2 SV=3	1	1	1	1	1	1	1	1	0	1	0	0	1	1	1	1	1	1	1	1	1	1	1	1	0	1	0	0	1	1	1	1	1	1	1	1	1	1	1	1	0	1
Q8ND25	Q8ND25	1	1	1	E3 ubiquitin-protein ligase ZNRF1	ZNRF1	ZNRF1_HUMAN E3 ubiquitin-protein ligase ZNRF1 OS=Homo sapiens OX=9606 GN=ZNRF1 PE=1 SV=2	1	1	1	1	1	1	1	1	1	0	1	1	1	0	1	1	1	1	1	1	1	1	1	1	1	0	1	1	1	0	1	1	1	1	1	1	1	1	1	1	1	0
Q8ND56	Q8ND56	1	1	1	Protein LSM14 homolog A	LSM14A	LS14A_HUMAN Protein LSM14 homolog A OS=Homo sapiens OX=9606 GN=LSM14A PE=1 SV=3	1	1	1	1	1	1	1	1	1	1	1	1	1	1	1	1	1	1	1	1	1	1	1	1	1	1	1	1	1	1	1	1	1	1	1	1	1	1	1	1	1	1
Q8NEZ2	Q8NEZ2	1	1	1	Vacuolar protein sorting-associated protein 37A	VPS37A	VP37A_HUMAN Vacuolar protein sorting-associated protein 37A OS=Homo sapiens OX=9606 GN=VPS37A PE=1 SV=1	1	1	1	1	0	0	0	0	0	0	0	0	1	0	0	0	1	0	0	0	0	0	0	0	0	0	0	0	1	0	0	0	1	0	0	0	0	0	0	0	0	0
Q8NF37	Q8NF37	2	2	2	Lysophosphatidylcholine acyltransferase 1	LPCAT1	PCAT1_HUMAN Lysophosphatidylcholine acyltransferase 1 OS=Homo sapiens OX=9606 GN=LPCAT1 PE=1 SV=2	1	2	2	2	0	1	2	2	1	1	2	2	1	2	2	0	2	1	2	0	0	1	2	2	1	1	2	2	1	2	2	0	2	1	2	0	0	1	2	2	1	1
Q8NHH9	Q8NHH9	2	2	2	Atlastin-2	ATL2	ATLA2_HUMAN Atlastin-2 OS=Homo sapiens OX=9606 GN=ATL2 PE=1 SV=2	1	2	2	2	0	1	2	2	1	2	1	1	2	1	2	1	2	2	2	1	0	1	2	2	1	2	1	1	2	1	2	1	2	2	2	1	0	1	2	2	1	2
Q8TBZ2	Q8TBZ2	1	1	1	MYCBP-associated protein	MYCBPAP	MYBPP_HUMAN MYCBP-associated protein OS=Homo sapiens OX=9606 GN=MYCBPAP PE=1 SV=2	1	1	1	1	0	0	0	0	0	0	1	0	0	1	0	0	0	0	1	0	0	0	0	0	0	0	1	0	0	1	0	0	0	0	1	0	0	0	0	0	0	0
Q8TC12	Q8TC12	3	3	3	Retinol dehydrogenase 11	RDH11	RDH11_HUMAN Retinol dehydrogenase 11 OS=Homo sapiens OX=9606 GN=RDH11 PE=1 SV=2	1	3	3	3	1	3	3	3	2	2	3	2	1	3	3	2	3	3	2	2	1	3	3	3	2	2	3	2	1	3	3	2	3	3	2	2	1	3	3	3	2	2
Q8TCG1	Q8TCG1	2	2	2	Protein CIP2A	KIAA1524	CIP2A_HUMAN Protein CIP2A OS=Homo sapiens OX=9606 GN=CIP2A PE=1 SV=2	1	2	2	2	1	0	1	0	0	0	1	1	0	1	1	1	1	1	0	0	1	0	1	0	0	0	1	1	0	1	1	1	1	1	0	0	1	0	1	0	0	0
Q8TEQ6	Q8TEQ6	2	2	2	Gem-associated protein 5	GEMIN5	GEMI5_HUMAN Gem-associated protein 5 OS=Homo sapiens OX=9606 GN=GEMIN5 PE=1 SV=3	1	2	2	2	0	0	1	0	0	0	1	0	0	1	0	0	2	1	0	1	0	0	1	0	0	0	1	0	0	1	0	0	2	1	0	1	0	0	1	0	0	0
Q8TEX9	Q8TEX9	8	8	8	Importin-4	IPO4	IPO4_HUMAN Importin-4 OS=Homo sapiens OX=9606 GN=IPO4 PE=1 SV=2	1	8	8	8	2	5	7	6	3	3	6	6	4	5	5	2	8	5	6	4	2	5	7	6	3	3	6	6	4	5	5	2	8	5	6	4	2	5	7	6	3	3
Q8WUM4	Q8WUM4	6	6	6	Programmed cell death 6-interacting protein	PDCD6IP	PDC6I_HUMAN Programmed cell death 6-interacting protein OS=Homo sapiens OX=9606 GN=PDCD6IP PE=1 SV=1	1	6	6	6	1	2	3	2	1	1	2	2	4	4	1	2	5	4	3	1	1	2	3	2	1	1	2	2	4	4	1	2	5	4	3	1	1	2	3	2	1	1
Q8WWC4	Q8WWC4	1	1	1	Uncharacterized protein C2orf47, mitochondrial	C2orf47	MAIP1_HUMAN m-AAA protease-interacting protein 1, mitochondrial OS=Homo sapiens OX=9606 GN=MAIP1 PE=1 SV=1	1	1	1	1	1	1	1	0	1	1	1	0	0	0	0	1	1	0	1	1	1	1	1	0	1	1	1	0	0	0	0	1	1	0	1	1	1	1	1	0	1	1
Q8WWY3	Q8WWY3	1	1	1	U4/U6 small nuclear ribonucleoprotein Prp31	PRPF31	PRP31_HUMAN U4/U6 small nuclear ribonucleoprotein Prp31 OS=Homo sapiens OX=9606 GN=PRPF31 PE=1 SV=2	1	1	1	1	0	0	0	0	0	0	0	0	0	0	0	0	1	0	0	1	0	0	0	0	0	0	0	0	0	0	0	0	1	0	0	1	0	0	0	0	0	0
Q8WX93	Q8WX93	1	1	1	Palladin	PALLD	PALLD_HUMAN Palladin OS=Homo sapiens OX=9606 GN=PALLD PE=1 SV=3	1	1	1	1	0	0	0	0	0	0	0	1	0	0	0	0	0	1	0	0	0	0	0	0	0	0	0	1	0	0	0	0	0	1	0	0	0	0	0	0	0	0
Q8WXH0	Q8WXH0	1	1	1	Nesprin-2	SYNE2	SYNE2_HUMAN Nesprin-2 OS=Homo sapiens OX=9606 GN=SYNE2 PE=1 SV=3	1	1	1	1	0	0	0	1	1	1	1	1	0	0	0	1	0	0	0	1	0	0	0	1	1	1	1	1	0	0	0	1	0	0	0	1	0	0	0	1	1	1
Q92499	Q92499	2	2	2	ATP-dependent RNA helicase DDX1	DDX1	DDX1_HUMAN ATP-dependent RNA helicase DDX1 OS=Homo sapiens OX=9606 GN=DDX1 PE=1 SV=2	1	2	2	2	0	1	1	1	1	1	0	0	1	1	0	1	2	1	0	0	0	1	1	1	1	1	0	0	1	1	0	1	2	1	0	0	0	1	1	1	1	1
Q92538	Q92538	2	2	2	Golgi-specific brefeldin A-resistance guanine nucleotide exchange factor 1	GBF1	GBF1_HUMAN Golgi-specific brefeldin A-resistance guanine nucleotide exchange factor 1 OS=Homo sapiens OX=9606 GN=GBF1 PE=1 SV=2	1	2	2	2	0	1	0	0	0	0	1	0	0	0	1	0	1	1	0	1	0	1	0	0	0	0	1	0	0	0	1	0	1	1	0	1	0	1	0	0	0	0
Q92572	Q92572	1	1	1	AP-3 complex subunit sigma-1	AP3S1	AP3S1_HUMAN AP-3 complex subunit sigma-1 OS=Homo sapiens OX=9606 GN=AP3S1 PE=1 SV=1	1	1	1	1	0	0	0	0	0	0	1	1	0	0	0	0	1	0	0	0	0	0	0	0	0	0	1	1	0	0	0	0	1	0	0	0	0	0	0	0	0	0
Q92575	Q92575	2	2	2	UBX domain-containing protein 4	UBXN4	UBXN4_HUMAN UBX domain-containing protein 4 OS=Homo sapiens OX=9606 GN=UBXN4 PE=1 SV=2	1	2	2	2	0	2	1	1	2	1	1	1	1	1	2	2	1	2	1	1	0	2	1	1	2	1	1	1	1	1	2	2	1	2	1	1	0	2	1	1	2	1
Q92598	Q92598	1	1	1	Heat shock protein 105 kDa	HSPH1	HS105_HUMAN Heat shock protein 105 kDa OS=Homo sapiens OX=9606 GN=HSPH1 PE=1 SV=1	1	1	1	1	0	0	0	0	0	0	0	1	0	1	0	0	1	0	0	0	0	0	0	0	0	0	0	1	0	1	0	0	1	0	0	0	0	0	0	0	0	0
Q92614	Q92614	1	1	1	Unconventional myosin-XVIIIa	MYO18A	MY18A_HUMAN Unconventional myosin-XVIIIa OS=Homo sapiens OX=9606 GN=MYO18A PE=1 SV=3	1	1	1	1	0	0	0	0	0	0	0	0	0	0	0	0	1	0	0	0	0	0	0	0	0	0	0	0	0	0	0	0	1	0	0	0	0	0	0	0	0	0
Q92616	Q92616	42	42	42	Translational activator GCN1	GCN1L1	GCN1_HUMAN eIF-2-alpha kinase activator GCN1 OS=Homo sapiens OX=9606 GN=GCN1 PE=1 SV=6	1	42	42	42	8	16	25	26	15	18	26	23	16	22	23	9	26	24	24	12	8	16	25	26	15	18	26	23	16	22	23	9	26	24	24	12	8	16	25	26	15	18
Q92618	Q92618	1	1	1	Zinc finger protein 516	ZNF516	ZN516_HUMAN Zinc finger protein 516 OS=Homo sapiens OX=9606 GN=ZNF516 PE=1 SV=1	1	1	1	1	0	0	0	0	0	0	0	1	0	0	0	0	0	0	0	0	0	0	0	0	0	0	0	1	0	0	0	0	0	0	0	0	0	0	0	0	0	0
Q92734	Q92734	2	2	2	Protein TFG	TFG	TFG_HUMAN Protein TFG OS=Homo sapiens OX=9606 GN=TFG PE=1 SV=2	1	2	2	2	1	1	1	2	0	1	2	1	1	2	1	1	1	1	2	1	1	1	1	2	0	1	2	1	1	2	1	1	1	1	2	1	1	1	1	2	0	1
Q92888	Q92888	5	5	5	Rho guanine nucleotide exchange factor 1	ARHGEF1	ARHG1_HUMAN Rho guanine nucleotide exchange factor 1 OS=Homo sapiens OX=9606 GN=ARHGEF1 PE=1 SV=2	1	5	5	5	1	2	1	0	0	3	3	2	3	1	2	0	5	2	1	1	1	2	1	0	0	3	3	2	3	1	2	0	5	2	1	1	1	2	1	0	0	3
Q92973;O14787	Q92973	11;2	11;2	11;2	Transportin-1	TNPO1	TNPO1_HUMAN Transportin-1 OS=Homo sapiens OX=9606 GN=TNPO1 PE=1 SV=2	2	11	11	11	2	6	8	4	2	3	6	6	5	7	6	2	4	7	5	5	2	6	8	4	2	3	6	6	5	7	6	2	4	7	5	5	2	6	8	4	2	3
Q969U7	Q969U7	1	1	1	Proteasome assembly chaperone 2	PSMG2	PSMG2_HUMAN Proteasome assembly chaperone 2 OS=Homo sapiens OX=9606 GN=PSMG2 PE=1 SV=1	1	1	1	1	0	0	0	0	0	0	1	0	0	1	1	0	0	0	0	0	0	0	0	0	0	0	1	0	0	1	1	0	0	0	0	0	0	0	0	0	0	0
Q969Z0	Q969Z0	1	1	1	Protein TBRG4	TBRG4	FAKD4_HUMAN FAST kinase domain-containing protein 4 OS=Homo sapiens OX=9606 GN=TBRG4 PE=1 SV=1	1	1	1	1	0	1	1	0	0	0	1	0	1	1	1	1	1	1	1	0	0	1	1	0	0	0	1	0	1	1	1	1	1	1	1	0	0	1	1	0	0	0
Q96A65	Q96A65	4	4	4	Exocyst complex component 4	EXOC4	EXOC4_HUMAN Exocyst complex component 4 OS=Homo sapiens OX=9606 GN=EXOC4 PE=1 SV=1	1	4	4	4	0	2	0	0	0	0	0	1	0	0	1	0	4	2	0	2	0	2	0	0	0	0	0	1	0	0	1	0	4	2	0	2	0	2	0	0	0	0
Q96AG4	Q96AG4	4	4	4	Leucine-rich repeat-containing protein 59	LRRC59	LRC59_HUMAN Leucine-rich repeat-containing protein 59 OS=Homo sapiens OX=9606 GN=LRRC59 PE=1 SV=1	1	4	4	4	1	2	2	3	3	1	2	2	3	3	3	2	3	3	2	3	1	2	2	3	3	1	2	2	3	3	3	2	3	3	2	3	1	2	2	3	3	1
Q96AJ1	Q96AJ1	1	1	1	Clusterin-associated protein 1	CLUAP1	CLUA1_HUMAN Clusterin-associated protein 1 OS=Homo sapiens OX=9606 GN=CLUAP1 PE=1 SV=4	1	1	1	1	1	1	1	1	1	1	1	1	1	1	1	1	1	1	1	1	1	1	1	1	1	1	1	1	1	1	1	1	1	1	1	1	1	1	1	1	1	1
Q96BM9	Q96BM9	3	3	2	ADP-ribosylation factor-like protein 8A	ARL8A	ARL8A_HUMAN ADP-ribosylation factor-like protein 8A OS=Homo sapiens OX=9606 GN=ARL8A PE=1 SV=1	1	3	3	2	1	3	3	3	3	2	3	3	1	3	1	1	2	2	3	3	1	3	3	3	3	2	3	3	1	3	1	1	2	2	3	3	0	2	2	2	2	1
Q96F86	Q96F86	2	2	2	Enhancer of mRNA-decapping protein 3	EDC3	EDC3_HUMAN Enhancer of mRNA-decapping protein 3 OS=Homo sapiens OX=9606 GN=EDC3 PE=1 SV=1	1	2	2	2	0	0	0	0	0	0	0	0	1	0	0	0	1	0	0	0	0	0	0	0	0	0	0	0	1	0	0	0	1	0	0	0	0	0	0	0	0	0
Q96FW1	Q96FW1	5	5	5	Ubiquitin thioesterase OTUB1	OTUB1	OTUB1_HUMAN Ubiquitin thioesterase OTUB1 OS=Homo sapiens OX=9606 GN=OTUB1 PE=1 SV=2	1	5	5	5	0	3	2	1	0	4	1	1	3	0	0	0	5	2	2	0	0	3	2	1	0	4	1	1	3	0	0	0	5	2	2	0	0	3	2	1	0	4
Q96G23	Q96G23	2	2	2	Ceramide synthase 2	CERS2	CERS2_HUMAN Ceramide synthase 2 OS=Homo sapiens OX=9606 GN=CERS2 PE=1 SV=1	1	2	2	2	0	1	1	1	0	1	1	1	0	0	0	0	0	1	0	0	0	1	1	1	0	1	1	1	0	0	0	0	0	1	0	0	0	1	1	1	0	1
Q96I99	Q96I99	1	1	1	Succinyl-CoA ligase [GDP-forming] subunit beta, mitochondrial	SUCLG2	SUCB2_HUMAN Succinate--CoA ligase [GDP-forming] subunit beta, mitochondrial OS=Homo sapiens OX=9606 GN=SUCLG2 PE=1 SV=2	1	1	1	1	0	0	1	0	0	1	0	1	0	0	1	0	1	1	1	0	0	0	1	0	0	1	0	1	0	0	1	0	1	1	1	0	0	0	1	0	0	1
Q96KA5	Q96KA5	1	1	1	Cleft lip and palate transmembrane protein 1-like protein	CLPTM1L	CLP1L_HUMAN Cleft lip and palate transmembrane protein 1-like protein OS=Homo sapiens OX=9606 GN=CLPTM1L PE=1 SV=1	1	1	1	1	0	0	0	0	0	0	1	1	0	0	0	0	0	0	0	0	0	0	0	0	0	0	1	1	0	0	0	0	0	0	0	0	0	0	0	0	0	0
Q96M27	Q96M27	1	1	1	Protein PRRC1	PRRC1	PRRC1_HUMAN Protein PRRC1 OS=Homo sapiens OX=9606 GN=PRRC1 PE=1 SV=1	1	1	1	1	1	1	1	1	1	0	1	0	0	1	1	1	1	0	0	1	1	1	1	1	1	0	1	0	0	1	1	1	1	0	0	1	1	1	1	1	1	0
Q96MU8	Q96MU8	1	1	1	Kremen protein 1	KREMEN1	KREM1_HUMAN Kremen protein 1 OS=Homo sapiens OX=9606 GN=KREMEN1 PE=1 SV=3	1	1	1	1	0	0	0	0	0	0	0	1	0	0	0	0	0	0	0	0	0	0	0	0	0	0	0	1	0	0	0	0	0	0	0	0	0	0	0	0	0	0
Q96P70	Q96P70	7	7	7	Importin-9	IPO9	IPO9_HUMAN Importin-9 OS=Homo sapiens OX=9606 GN=IPO9 PE=1 SV=3	1	7	7	7	1	4	7	3	3	4	6	7	5	5	6	5	5	6	5	1	1	4	7	3	3	4	6	7	5	5	6	5	5	6	5	1	1	4	7	3	3	4
Q96QK1	Q96QK1	13	13	13	Vacuolar protein sorting-associated protein 35	VPS35	VPS35_HUMAN Vacuolar protein sorting-associated protein 35 OS=Homo sapiens OX=9606 GN=VPS35 PE=1 SV=2	1	13	13	13	0	6	4	5	0	8	4	2	7	1	4	0	13	2	2	0	0	6	4	5	0	8	4	2	7	1	4	0	13	2	2	0	0	6	4	5	0	8
Q96RQ3	Q96RQ3	5	5	5	Methylcrotonoyl-CoA carboxylase subunit alpha, mitochondrial	MCCC1	MCCA_HUMAN Methylcrotonoyl-CoA carboxylase subunit alpha, mitochondrial OS=Homo sapiens OX=9606 GN=MCCC1 PE=1 SV=3	1	5	5	5	4	1	2	3	4	2	1	3	1	2	3	3	1	2	4	4	4	1	2	3	4	2	1	3	1	2	3	3	1	2	4	4	4	1	2	3	4	2
Q96T76	Q96T76	1	1	1	MMS19 nucleotide excision repair protein homolog	MMS19	MMS19_HUMAN MMS19 nucleotide excision repair protein homolog OS=Homo sapiens OX=9606 GN=MMS19 PE=1 SV=2	1	1	1	1	0	0	1	0	0	0	0	0	0	0	0	0	0	0	0	0	0	0	1	0	0	0	0	0	0	0	0	0	0	0	0	0	0	0	1	0	0	0
Q96TA1	Q96TA1	1	1	1	Niban-like protein 1	FAM129B	NIBL1_HUMAN Niban-like protein 1 OS=Homo sapiens OX=9606 GN=FAM129B PE=1 SV=3	1	1	1	1	0	1	0	1	0	1	1	1	0	0	1	1	1	1	0	0	0	1	0	1	0	1	1	1	0	0	1	1	1	1	0	0	0	1	0	1	0	1
Q99460	Q99460	4	4	4	26S proteasome non-ATPase regulatory subunit 1	PSMD1	PSMD1_HUMAN 26S proteasome non-ATPase regulatory subunit 1 OS=Homo sapiens OX=9606 GN=PSMD1 PE=1 SV=2	1	4	4	4	0	0	3	1	0	0	3	2	1	2	3	2	0	1	3	0	0	0	3	1	0	0	3	2	1	2	3	2	0	1	3	0	0	0	3	1	0	0
Q99536	Q99536	11	11	11	Synaptic vesicle membrane protein VAT-1 homolog	VAT1	VAT1_HUMAN Synaptic vesicle membrane protein VAT-1 homolog OS=Homo sapiens OX=9606 GN=VAT1 PE=1 SV=2	1	11	11	11	4	10	10	9	7	9	10	8	8	8	8	8	8	8	8	7	4	10	10	9	7	9	10	8	8	8	8	8	8	8	8	7	4	10	10	9	7	9
Q99614	Q99614	1	1	1	Tetratricopeptide repeat protein 1	TTC1	TTC1_HUMAN Tetratricopeptide repeat protein 1 OS=Homo sapiens OX=9606 GN=TTC1 PE=1 SV=1	1	1	1	1	1	0	0	1	1	1	1	1	0	1	1	0	1	1	1	0	1	0	0	1	1	1	1	1	0	1	1	0	1	1	1	0	1	0	0	1	1	1
Q99714	Q99714	6	6	6	3-hydroxyacyl-CoA dehydrogenase type-2	HSD17B10	HCD2_HUMAN 3-hydroxyacyl-CoA dehydrogenase type-2 OS=Homo sapiens OX=9606 GN=HSD17B10 PE=1 SV=3	1	6	6	6	3	6	5	4	4	5	5	3	3	5	5	3	5	5	5	4	3	6	5	4	4	5	5	3	3	5	5	3	5	5	5	4	3	6	5	4	4	5
Q99733	Q99733	2	2	2	Nucleosome assembly protein 1-like 4	NAP1L4	NP1L4_HUMAN Nucleosome assembly protein 1-like 4 OS=Homo sapiens OX=9606 GN=NAP1L4 PE=1 SV=1	1	2	2	2	0	0	0	0	0	1	0	0	0	0	0	0	2	0	0	0	0	0	0	0	0	1	0	0	0	0	0	0	2	0	0	0	0	0	0	0	0	1
Q99805	Q99805	1	1	1	Transmembrane 9 superfamily member 2	TM9SF2	TM9S2_HUMAN Transmembrane 9 superfamily member 2 OS=Homo sapiens OX=9606 GN=TM9SF2 PE=1 SV=1	1	1	1	1	0	0	0	0	1	0	1	0	0	0	0	0	0	0	0	0	0	0	0	0	1	0	1	0	0	0	0	0	0	0	0	0	0	0	0	0	1	0
Q99829	Q99829	3	3	3	Copine-1	CPNE1	CPNE1_HUMAN Copine-1 OS=Homo sapiens OX=9606 GN=CPNE1 PE=1 SV=1	1	3	3	3	0	1	1	0	0	1	0	1	0	0	0	1	3	0	0	0	0	1	1	0	0	1	0	1	0	0	0	1	3	0	0	0	0	1	1	0	0	1
Q99832	Q99832	18	18	18	T-complex protein 1 subunit eta	CCT7	TCPH_HUMAN T-complex protein 1 subunit eta OS=Homo sapiens OX=9606 GN=CCT7 PE=1 SV=2	1	18	18	18	5	6	13	10	5	6	15	17	3	14	17	10	10	16	15	6	5	6	13	10	5	6	15	17	3	14	17	10	10	16	15	6	5	6	13	10	5	6
Q99873;Q9NR22	Q99873;Q9NR22	3;2	3;2	3;2	Protein arginine N-methyltransferase 1;Protein arginine N-methyltransferase 8	PRMT1;PRMT8	ANM1_HUMAN Protein arginine N-methyltransferase 1 OS=Homo sapiens OX=9606 GN=PRMT1 PE=1 SV=3;ANM8_HUMAN Protein arginine N-methyltransferase 8 OS=Homo sapiens OX=9606 GN=PRMT8 PE=1 SV=2	2	3	3	3	0	0	0	0	0	1	0	0	0	0	1	1	1	2	0	0	0	0	0	0	0	1	0	0	0	0	1	1	1	2	0	0	0	0	0	0	0	1
Q9BQ67	Q9BQ67	2	2	2	Glutamate-rich WD repeat-containing protein 1	GRWD1	GRWD1_HUMAN Glutamate-rich WD repeat-containing protein 1 OS=Homo sapiens OX=9606 GN=GRWD1 PE=1 SV=1	1	2	2	2	1	1	1	1	1	2	1	1	1	1	1	1	2	1	1	0	1	1	1	1	1	2	1	1	1	1	1	1	2	1	1	0	1	1	1	1	1	2
Q9BQE3	Q9BQE3	24	24	3	Tubulin alpha-1C chain	TUBA1C	TBA1C_HUMAN Tubulin alpha-1C chain OS=Homo sapiens OX=9606 GN=TUBA1C PE=1 SV=1	1	24	24	3	21	22	23	23	21	21	24	22	18	23	23	21	23	23	22	20	21	22	23	23	21	21	24	22	18	23	23	21	23	23	22	20	1	1	2	2	2	2
Q9BQE5	Q9BQE5	5	5	5	Apolipoprotein L2	APOL2	APOL2_HUMAN Apolipoprotein L2 OS=Homo sapiens OX=9606 GN=APOL2 PE=1 SV=1	1	5	5	5	3	4	3	3	3	4	3	2	3	4	3	2	4	3	2	3	3	4	3	3	3	4	3	2	3	4	3	2	4	3	2	3	3	4	3	3	3	4
Q9BRQ8	Q9BRQ8	4	4	4	Apoptosis-inducing factor 2	AIFM2	AIFM2_HUMAN Apoptosis-inducing factor 2 OS=Homo sapiens OX=9606 GN=AIFM2 PE=1 SV=1	1	4	4	4	2	2	3	2	0	3	2	3	3	2	3	2	3	2	0	0	2	2	3	2	0	3	2	3	3	2	3	2	3	2	0	0	2	2	3	2	0	3
Q9BRX2	Q9BRX2	2	2	2	Protein pelota homolog	PELO	PELO_HUMAN Protein pelota homolog OS=Homo sapiens OX=9606 GN=PELO PE=1 SV=2	1	2	2	2	0	1	1	0	1	1	0	1	0	1	1	0	2	1	1	0	0	1	1	0	1	1	0	1	0	1	1	0	2	1	1	0	0	1	1	0	1	1
Q9BRX8	Q9BRX8	2	2	2	Redox-regulatory protein FAM213A	FAM213A	F213A_HUMAN Redox-regulatory protein FAM213A OS=Homo sapiens OX=9606 GN=FAM213A PE=1 SV=3	1	2	2	2	0	1	1	1	0	0	2	1	1	2	2	0	2	1	1	1	0	1	1	1	0	0	2	1	1	2	2	0	2	1	1	1	0	1	1	1	0	0
Q9BSJ8	Q9BSJ8	6	6	6	Extended synaptotagmin-1	ESYT1	ESYT1_HUMAN Extended synaptotagmin-1 OS=Homo sapiens OX=9606 GN=ESYT1 PE=1 SV=1	1	6	6	6	1	3	6	3	2	2	5	3	2	4	4	3	3	4	3	3	1	3	6	3	2	2	5	3	2	4	4	3	3	4	3	3	1	3	6	3	2	2
Q9BT22	Q9BT22	1	1	1	Chitobiosyldiphosphodolichol beta-mannosyltransferase	ALG1	ALG1_HUMAN Chitobiosyldiphosphodolichol beta-mannosyltransferase OS=Homo sapiens OX=9606 GN=ALG1 PE=1 SV=2	1	1	1	1	0	0	1	0	0	1	0	1	1	0	0	0	1	0	0	0	0	0	1	0	0	1	0	1	1	0	0	0	1	0	0	0	0	0	1	0	0	1
Q9BU20	Q9BU20	1	1	1	REM2- and Rab-like small GTPase 1	RSG1	RSG1_HUMAN REM2- and Rab-like small GTPase 1 OS=Homo sapiens OX=9606 GN=RSG1 PE=1 SV=2	1	1	1	1	0	0	1	0	0	0	1	0	0	0	0	0	0	0	0	0	0	0	1	0	0	0	1	0	0	0	0	0	0	0	0	0	0	0	1	0	0	0
Q9BUF5	Q9BUF5	18	6	6	Tubulin beta-6 chain	TUBB6	TBB6_HUMAN Tubulin beta-6 chain OS=Homo sapiens OX=9606 GN=TUBB6 PE=1 SV=1	1	18	6	6	9	15	14	16	13	15	17	14	10	13	14	12	16	16	13	12	1	4	2	4	3	4	5	2	1	2	3	2	4	4	1	1	1	4	2	4	3	4
Q9BUP3	Q9BUP3	1	1	1	Oxidoreductase HTATIP2	HTATIP2	HTAI2_HUMAN Oxidoreductase HTATIP2 OS=Homo sapiens OX=9606 GN=HTATIP2 PE=1 SV=2	1	1	1	1	0	1	1	0	0	1	1	0	0	1	1	0	1	1	0	0	0	1	1	0	0	1	1	0	0	1	1	0	1	1	0	0	0	1	1	0	0	1
Q9BVJ7	Q9BVJ7	1	1	1	Dual specificity protein phosphatase 23	DUSP23	DUS23_HUMAN Dual specificity protein phosphatase 23 OS=Homo sapiens OX=9606 GN=DUSP23 PE=1 SV=1	1	1	1	1	0	0	0	1	0	0	1	0	0	0	0	0	1	0	0	0	0	0	0	1	0	0	1	0	0	0	0	0	1	0	0	0	0	0	0	1	0	0
Q9Y6Q5;Q9BXS5	Q9Y6Q5;Q9BXS5	1;1	1;1	1;1	AP-1 complex subunit mu-2;AP-1 complex subunit mu-1	AP1M2;AP1M1	AP1M2_HUMAN AP-1 complex subunit mu-2 OS=Homo sapiens OX=9606 GN=AP1M2 PE=1 SV=4;AP1M1_HUMAN AP-1 complex subunit mu-1 OS=Homo sapiens OX=9606 GN=AP1M1 PE=1 SV=3	2	1	1	1	0	0	0	0	0	1	0	0	0	0	0	0	0	0	0	0	0	0	0	0	0	1	0	0	0	0	0	0	0	0	0	0	0	0	0	0	0	1
Q9BXT5	Q9BXT5	1	1	1	Testis-expressed sequence 15 protein	TEX15	TEX15_HUMAN Testis-expressed protein 15 OS=Homo sapiens OX=9606 GN=TEX15 PE=2 SV=2	1	1	1	1	0	1	1	1	1	1	1	1	1	1	1	1	1	1	1	1	0	1	1	1	1	1	1	1	1	1	1	1	1	1	1	1	0	1	1	1	1	1
Q9BY42	Q9BY42	2	2	2	Protein RTF2 homolog	RTFDC1	RTF2_HUMAN Protein RTF2 homolog OS=Homo sapiens OX=9606 GN=RTFDC1 PE=1 SV=3	1	2	2	2	0	0	0	0	0	1	0	0	1	1	0	0	2	0	1	0	0	0	0	0	0	1	0	0	1	1	0	0	2	0	1	0	0	0	0	0	0	1
Q9BY44	Q9BY44	1	1	1	Eukaryotic translation initiation factor 2A;Eukaryotic translation initiation factor 2A, N-terminally processed	EIF2A	EIF2A_HUMAN Eukaryotic translation initiation factor 2A OS=Homo sapiens OX=9606 GN=EIF2A PE=1 SV=3	1	1	1	1	0	0	0	0	0	1	0	0	0	0	0	0	1	0	0	0	0	0	0	0	0	1	0	0	0	0	0	0	1	0	0	0	0	0	0	0	0	1
Q9BZF3	Q9BZF3	1	1	1	Oxysterol-binding protein-related protein 6	OSBPL6	OSBL6_HUMAN Oxysterol-binding protein-related protein 6 OS=Homo sapiens OX=9606 GN=OSBPL6 PE=1 SV=1	1	1	1	1	0	0	0	0	0	0	1	0	0	1	1	0	0	0	1	0	0	0	0	0	0	0	1	0	0	1	1	0	0	0	1	0	0	0	0	0	0	0
Q9BZH6	Q9BZH6	1	1	1	WD repeat-containing protein 11	WDR11	WDR11_HUMAN WD repeat-containing protein 11 OS=Homo sapiens OX=9606 GN=WDR11 PE=1 SV=1	1	1	1	1	0	1	1	0	1	1	1	1	0	0	1	1	1	1	1	0	0	1	1	0	1	1	1	1	0	0	1	1	1	1	1	0	0	1	1	0	1	1
Q9BZQ8	Q9BZQ8	1	1	1	Protein Niban	FAM129A	NIBAN_HUMAN Protein Niban OS=Homo sapiens OX=9606 GN=FAM129A PE=1 SV=1	1	1	1	1	0	0	0	0	1	0	0	0	0	0	0	0	0	0	0	0	0	0	0	0	1	0	0	0	0	0	0	0	0	0	0	0	0	0	0	0	1	0
Q9BZX2;Q9HA47	Q9BZX2;Q9HA47	1;1	1;1	1;1	Uridine-cytidine kinase 2;Uridine-cytidine kinase 1	UCK2;UCK1	UCK2_HUMAN Uridine-cytidine kinase 2 OS=Homo sapiens OX=9606 GN=UCK2 PE=1 SV=1;UCK1_HUMAN Uridine-cytidine kinase 1 OS=Homo sapiens OX=9606 GN=UCK1 PE=1 SV=1	2	1	1	1	0	0	1	0	0	0	1	0	0	1	0	0	0	1	0	0	0	0	1	0	0	0	1	0	0	1	0	0	0	1	0	0	0	0	1	0	0	0
Q9C005	Q9C005	1	1	1	Protein dpy-30 homolog	DPY30	DPY30_HUMAN Protein dpy-30 homolog OS=Homo sapiens OX=9606 GN=DPY30 PE=1 SV=1	1	1	1	1	1	0	1	1	1	1	0	1	1	1	1	1	1	1	1	1	1	0	1	1	1	1	0	1	1	1	1	1	1	1	1	1	1	0	1	1	1	1
Q9GZS3	Q9GZS3	1	1	1	WD repeat-containing protein 61;WD repeat-containing protein 61, N-terminally processed	WDR61	WDR61_HUMAN WD repeat-containing protein 61 OS=Homo sapiens OX=9606 GN=WDR61 PE=1 SV=1	1	1	1	1	0	0	1	0	0	1	1	0	0	1	0	1	1	1	0	0	0	0	1	0	0	1	1	0	0	1	0	1	1	1	0	0	0	0	1	0	0	1
Q9GZT3	Q9GZT3	3	3	3	SRA stem-loop-interacting RNA-binding protein, mitochondrial	SLIRP	SLIRP_HUMAN SRA stem-loop-interacting RNA-binding protein, mitochondrial OS=Homo sapiens OX=9606 GN=SLIRP PE=1 SV=1	1	3	3	3	0	0	2	2	0	2	2	1	2	2	2	1	3	2	2	1	0	0	2	2	0	2	2	1	2	2	2	1	3	2	2	1	0	0	2	2	0	2
Q9H0D6	Q9H0D6	1	1	1	5-3 exoribonuclease 2	XRN2	XRN2_HUMAN 5-3 exoribonuclease 2 OS=Homo sapiens OX=9606 GN=XRN2 PE=1 SV=1	1	1	1	1	0	1	0	0	1	1	0	1	1	1	1	0	1	1	1	0	0	1	0	0	1	1	0	1	1	1	1	0	1	1	1	0	0	1	0	0	1	1
Q9H0U4;Q92928;P62820;P51153;Q92930;P59190	Q9H0U4;Q92928;P62820	4;3;3;1;1;1	3;2;2;0;0;0	3;2;2;0;0;0	Ras-related protein Rab-1B;Putative Ras-related protein Rab-1C;Ras-related protein Rab-1A	RAB1B;RAB1C;RAB1A	RAB1B_HUMAN Ras-related protein Rab-1B OS=Homo sapiens OX=9606 GN=RAB1B PE=1 SV=1;RAB1C_HUMAN Putative Ras-related protein Rab-1C OS=Homo sapiens OX=9606 GN=RAB1C PE=5 SV=2;RAB1A_HUMAN Ras-related protein Rab-1A OS=Homo sapiens OX=9606 GN=RAB1A PE=1 SV=3	6	4	3	3	4	4	4	4	4	4	4	4	4	4	3	3	4	4	4	4	3	3	3	3	3	3	3	3	3	3	2	2	3	3	3	3	3	3	3	3	3	3
Q9H2M9	Q9H2M9	5	5	5	Rab3 GTPase-activating protein non-catalytic subunit	RAB3GAP2	RBGPR_HUMAN Rab3 GTPase-activating protein non-catalytic subunit OS=Homo sapiens OX=9606 GN=RAB3GAP2 PE=1 SV=1	1	5	5	5	2	3	3	3	2	1	2	2	1	3	1	1	4	1	1	3	2	3	3	3	2	1	2	2	1	3	1	1	4	1	1	3	2	3	3	3	2	1
Q9H3H5	Q9H3H5	1	1	1	UDP-N-acetylglucosamine--dolichyl-phosphate N-acetylglucosaminephosphotransferase	DPAGT1	GPT_HUMAN UDP-N-acetylglucosamine--dolichyl-phosphate N-acetylglucosaminephosphotransferase OS=Homo sapiens OX=9606 GN=DPAGT1 PE=1 SV=2	1	1	1	1	0	1	1	1	1	1	1	1	0	1	1	0	1	1	1	1	0	1	1	1	1	1	1	1	0	1	1	0	1	1	1	1	0	1	1	1	1	1
Q9H3N1	Q9H3N1	2	2	2	Thioredoxin-related transmembrane protein 1	TMX1	TMX1_HUMAN Thioredoxin-related transmembrane protein 1 OS=Homo sapiens OX=9606 GN=TMX1 PE=1 SV=1	1	2	2	2	1	0	2	2	1	1	2	2	2	2	1	0	1	2	1	2	1	0	2	2	1	1	2	2	2	2	1	0	1	2	1	2	1	0	2	2	1	1
Q9H3U1	Q9H3U1	5	5	5	Protein unc-45 homolog A	UNC45A	UN45A_HUMAN Protein unc-45 homolog A OS=Homo sapiens OX=9606 GN=UNC45A PE=1 SV=1	1	5	5	5	1	2	3	2	2	1	4	1	0	1	1	1	4	2	1	2	1	2	3	2	2	1	4	1	0	1	1	1	4	2	1	2	1	2	3	2	2	1
Q9H4G0	Q9H4G0	2	2	2	Band 4.1-like protein 1	EPB41L1	E41L1_HUMAN Band 4.1-like protein 1 OS=Homo sapiens OX=9606 GN=EPB41L1 PE=1 SV=2	1	2	2	2	0	0	0	0	0	1	0	1	0	1	1	0	1	2	1	0	0	0	0	0	0	1	0	1	0	1	1	0	1	2	1	0	0	0	0	0	0	1
Q9H5I1	Q9H5I1	1	1	1	Histone-lysine N-methyltransferase SUV39H2	SUV39H2	SUV92_HUMAN Histone-lysine N-methyltransferase SUV39H2 OS=Homo sapiens OX=9606 GN=SUV39H2 PE=1 SV=2	1	1	1	1	1	1	1	1	1	1	1	1	1	1	1	1	1	1	1	1	1	1	1	1	1	1	1	1	1	1	1	1	1	1	1	1	1	1	1	1	1	1
Q9H7Z7	Q9H7Z7	3	3	3	Prostaglandin E synthase 2;Prostaglandin E synthase 2 truncated form	PTGES2	PGES2_HUMAN Prostaglandin E synthase 2 OS=Homo sapiens OX=9606 GN=PTGES2 PE=1 SV=1	1	3	3	3	0	1	1	2	0	1	1	1	0	3	1	1	3	1	3	2	0	1	1	2	0	1	1	1	0	3	1	1	3	1	3	2	0	1	1	2	0	1
Q9HAV4	Q9HAV4	4	4	4	Exportin-5	XPO5	XPO5_HUMAN Exportin-5 OS=Homo sapiens OX=9606 GN=XPO5 PE=1 SV=1	1	4	4	4	0	2	3	3	1	1	3	3	3	2	2	1	2	4	1	0	0	2	3	3	1	1	3	3	3	2	2	1	2	4	1	0	0	2	3	3	1	1
Q9HC77	Q9HC77	1	1	1	Centromere protein J	CENPJ	CENPJ_HUMAN Centromere protein J OS=Homo sapiens OX=9606 GN=CENPJ PE=1 SV=2	1	1	1	1	0	0	0	0	0	1	0	1	0	0	0	0	0	0	1	0	0	0	0	0	0	1	0	1	0	0	0	0	0	0	1	0	0	0	0	0	0	1
Q9HCC0	Q9HCC0	10	10	10	Methylcrotonoyl-CoA carboxylase beta chain, mitochondrial	MCCC2	MCCB_HUMAN Methylcrotonoyl-CoA carboxylase beta chain, mitochondrial OS=Homo sapiens OX=9606 GN=MCCC2 PE=1 SV=1	1	10	10	10	6	4	8	8	7	9	7	9	4	5	7	6	6	6	5	8	6	4	8	8	7	9	7	9	4	5	7	6	6	6	5	8	6	4	8	8	7	9
Q9HD26	Q9HD26	1	1	1	Golgi-associated PDZ and coiled-coil motif-containing protein	GOPC	GOPC_HUMAN Golgi-associated PDZ and coiled-coil motif-containing protein OS=Homo sapiens OX=9606 GN=GOPC PE=1 SV=1	1	1	1	1	0	0	0	0	0	0	0	0	0	0	0	0	1	0	0	0	0	0	0	0	0	0	0	0	0	0	0	0	1	0	0	0	0	0	0	0	0	0
Q9HDC9	Q9HDC9	10	10	10	Adipocyte plasma membrane-associated protein	APMAP	APMAP_HUMAN Adipocyte plasma membrane-associated protein OS=Homo sapiens OX=9606 GN=APMAP PE=1 SV=2	1	10	10	10	6	10	10	9	7	8	9	9	7	10	10	8	9	9	8	6	6	10	10	9	7	8	9	9	7	10	10	8	9	9	8	6	6	10	10	9	7	8
Q9NP72	Q9NP72	1	1	1	Ras-related protein Rab-18	RAB18	RAB18_HUMAN Ras-related protein Rab-18 OS=Homo sapiens OX=9606 GN=RAB18 PE=1 SV=1	1	1	1	1	0	1	1	1	1	1	1	1	0	0	1	0	0	1	1	1	0	1	1	1	1	1	1	1	0	0	1	0	0	1	1	1	0	1	1	1	1	1
Q9NPQ8	Q9NPQ8	1	1	1	Synembryn-A	RIC8A	RIC8A_HUMAN Synembryn-A OS=Homo sapiens OX=9606 GN=RIC8A PE=1 SV=3	1	1	1	1	1	1	1	1	1	1	1	1	0	1	1	0	1	0	1	1	1	1	1	1	1	1	1	1	0	1	1	0	1	0	1	1	1	1	1	1	1	1
Q9NQC3	Q9NQC3	5	5	5	Reticulon-4	RTN4	RTN4_HUMAN Reticulon-4 OS=Homo sapiens OX=9606 GN=RTN4 PE=1 SV=2	1	5	5	5	5	4	5	5	5	5	5	5	5	4	3	4	5	5	5	2	5	4	5	5	5	5	5	5	5	4	3	4	5	5	5	2	5	4	5	5	5	5
Q9NR12	Q9NR12	1	1	1	PDZ and LIM domain protein 7	PDLIM7	PDLI7_HUMAN PDZ and LIM domain protein 7 OS=Homo sapiens OX=9606 GN=PDLIM7 PE=1 SV=1	1	1	1	1	1	1	1	1	1	1	1	1	1	1	1	1	1	1	0	1	1	1	1	1	1	1	1	1	1	1	1	1	1	1	0	1	1	1	1	1	1	1
Q9NR31;Q9Y6B6	Q9NR31	3;1	3;1	3;1	GTP-binding protein SAR1a	SAR1A	SAR1A_HUMAN GTP-binding protein SAR1a OS=Homo sapiens OX=9606 GN=SAR1A PE=1 SV=1	2	3	3	3	3	2	2	2	2	2	3	2	2	3	3	2	2	2	2	2	3	2	2	2	2	2	3	2	2	3	3	2	2	2	2	2	3	2	2	2	2	2
Q9NRL2	Q9NRL2	1	1	1	Bromodomain adjacent to zinc finger domain protein 1A	BAZ1A	BAZ1A_HUMAN Bromodomain adjacent to zinc finger domain protein 1A OS=Homo sapiens OX=9606 GN=BAZ1A PE=1 SV=2	1	1	1	1	0	0	1	0	0	1	1	1	1	0	0	0	0	1	1	0	0	0	1	0	0	1	1	1	1	0	0	0	0	1	1	0	0	0	1	0	0	1
Q9NRX4	Q9NRX4	1	1	1	14 kDa phosphohistidine phosphatase	PHPT1	PHP14_HUMAN 14 kDa phosphohistidine phosphatase OS=Homo sapiens OX=9606 GN=PHPT1 PE=1 SV=1	1	1	1	1	0	1	0	0	0	0	0	0	1	0	1	0	1	1	0	0	0	1	0	0	0	0	0	0	1	0	1	0	1	1	0	0	0	1	0	0	0	0
Q9NSI6	Q9NSI6	2	2	2	Bromodomain and WD repeat-containing protein 1	BRWD1	BRWD1_HUMAN Bromodomain and WD repeat-containing protein 1 OS=Homo sapiens OX=9606 GN=BRWD1 PE=1 SV=4	1	2	2	2	1	1	1	1	1	1	2	1	1	1	1	1	1	2	1	1	1	1	1	1	1	1	2	1	1	1	1	1	1	2	1	1	1	1	1	1	1	1
Q9NTJ3	Q9NTJ3	4	4	4	Structural maintenance of chromosomes protein 4	SMC4	SMC4_HUMAN Structural maintenance of chromosomes protein 4 OS=Homo sapiens OX=9606 GN=SMC4 PE=1 SV=2	1	4	4	4	1	0	0	0	1	1	1	1	0	2	0	0	2	0	1	0	1	0	0	0	1	1	1	1	0	2	0	0	2	0	1	0	1	0	0	0	1	1
Q9NTK5	Q9NTK5	1	1	1	Obg-like ATPase 1	OLA1	OLA1_HUMAN Obg-like ATPase 1 OS=Homo sapiens OX=9606 GN=OLA1 PE=1 SV=2	1	1	1	1	1	1	1	1	0	1	1	1	1	1	1	0	1	1	1	0	1	1	1	1	0	1	1	1	1	1	1	0	1	1	1	0	1	1	1	1	0	1
Q9NTZ6	Q9NTZ6	4	4	4	RNA-binding protein 12	RBM12	RBM12_HUMAN RNA-binding protein 12 OS=Homo sapiens OX=9606 GN=RBM12 PE=1 SV=1	1	4	4	4	2	1	1	0	0	0	0	0	0	0	0	3	2	2	0	1	2	1	1	0	0	0	0	0	0	0	0	3	2	2	0	1	2	1	1	0	0	0
Q9NU19	Q9NU19	1	1	1	TBC1 domain family member 22B	TBC1D22B	TB22B_HUMAN TBC1 domain family member 22B OS=Homo sapiens OX=9606 GN=TBC1D22B PE=1 SV=3	1	1	1	1	1	1	1	1	1	1	1	1	1	1	1	1	1	1	0	1	1	1	1	1	1	1	1	1	1	1	1	1	1	1	0	1	1	1	1	1	1	1
Q9NUM4	Q9NUM4	1	1	1	Transmembrane protein 106B	TMEM106B	T106B_HUMAN Transmembrane protein 106B OS=Homo sapiens OX=9606 GN=TMEM106B PE=1 SV=2	1	1	1	1	0	0	0	0	0	0	0	1	0	0	0	0	0	0	0	0	0	0	0	0	0	0	0	1	0	0	0	0	0	0	0	0	0	0	0	0	0	0
Q9NVJ2	Q9NVJ2	2	1	1	ADP-ribosylation factor-like protein 8B	ARL8B	ARL8B_HUMAN ADP-ribosylation factor-like protein 8B OS=Homo sapiens OX=9606 GN=ARL8B PE=1 SV=1	1	2	1	1	2	2	2	2	2	2	2	2	1	2	1	1	2	2	2	2	1	1	1	1	1	1	1	1	1	1	1	1	1	1	1	1	1	1	1	1	1	1
Q9NWU2	Q9NWU2	1	1	1	Glucose-induced degradation protein 8 homolog	GID8	GID8_HUMAN Glucose-induced degradation protein 8 homolog OS=Homo sapiens OX=9606 GN=GID8 PE=1 SV=1	1	1	1	1	0	1	0	1	0	0	1	1	1	1	1	1	0	0	0	0	0	1	0	1	0	0	1	1	1	1	1	1	0	0	0	0	0	1	0	1	0	0
Q9NZB2	Q9NZB2	1	1	1	Constitutive coactivator of PPAR-gamma-like protein 1	FAM120A	F120A_HUMAN Constitutive coactivator of PPAR-gamma-like protein 1 OS=Homo sapiens OX=9606 GN=FAM120A PE=1 SV=2	1	1	1	1	1	1	1	0	1	1	0	1	1	0	1	0	1	1	1	1	1	1	1	0	1	1	0	1	1	0	1	0	1	1	1	1	1	1	1	0	1	1
Q9NZI8	Q9NZI8	4	4	4	Insulin-like growth factor 2 mRNA-binding protein 1	IGF2BP1	IF2B1_HUMAN Insulin-like growth factor 2 mRNA-binding protein 1 OS=Homo sapiens OX=9606 GN=IGF2BP1 PE=1 SV=2	1	4	4	4	0	1	0	0	0	1	0	0	1	1	0	0	4	0	0	0	0	1	0	0	0	1	0	0	1	1	0	0	4	0	0	0	0	1	0	0	0	1
Q9NZL4	Q9NZL4	2	2	2	Hsp70-binding protein 1	HSPBP1	HPBP1_HUMAN Hsp70-binding protein 1 OS=Homo sapiens OX=9606 GN=HSPBP1 PE=1 SV=1	1	2	2	2	0	0	1	1	1	1	1	1	1	2	1	1	1	1	1	1	0	0	1	1	1	1	1	1	1	2	1	1	1	1	1	1	0	0	1	1	1	1
Q9NZM1	Q9NZM1	9	9	9	Myoferlin	MYOF	MYOF_HUMAN Myoferlin OS=Homo sapiens OX=9606 GN=MYOF PE=1 SV=1	1	9	9	9	0	3	2	3	0	2	5	5	1	3	3	0	2	0	2	1	0	3	2	3	0	2	5	5	1	3	3	0	2	0	2	1	0	3	2	3	0	2
Q9NZN4	Q9NZN4	2	2	2	EH domain-containing protein 2	EHD2	EHD2_HUMAN EH domain-containing protein 2 OS=Homo sapiens OX=9606 GN=EHD2 PE=1 SV=2	1	2	2	2	0	0	1	2	0	1	1	1	0	1	1	1	1	0	2	1	0	0	1	2	0	1	1	1	0	1	1	1	1	0	2	1	0	0	1	2	0	1
Q9P035	Q9P035	2	2	2	Very-long-chain (3R)-3-hydroxyacyl-CoA dehydratase 3	HACD3	HACD3_HUMAN Very-long-chain (3R)-3-hydroxyacyl-CoA dehydratase 3 OS=Homo sapiens OX=9606 GN=HACD3 PE=1 SV=2	1	2	2	2	0	0	0	0	0	0	1	2	0	0	0	0	1	1	0	0	0	0	0	0	0	0	1	2	0	0	0	0	1	1	0	0	0	0	0	0	0	0
Q9P260	Q9P260	1	1	1	LisH domain and HEAT repeat-containing protein KIAA1468	KIAA1468	K1468_HUMAN LisH domain and HEAT repeat-containing protein KIAA1468 OS=Homo sapiens OX=9606 GN=KIAA1468 PE=1 SV=2	1	1	1	1	0	0	1	0	0	0	0	0	0	0	0	0	0	0	0	0	0	0	1	0	0	0	0	0	0	0	0	0	0	0	0	0	0	0	1	0	0	0
Q9P2J5	Q9P2J5	4	4	4	Leucine--tRNA ligase, cytoplasmic	LARS	SYLC_HUMAN Leucine--tRNA ligase, cytoplasmic OS=Homo sapiens OX=9606 GN=LARS PE=1 SV=2	1	4	4	4	0	3	4	2	0	2	2	1	1	1	0	0	3	2	2	0	0	3	4	2	0	2	2	1	1	1	0	0	3	2	2	0	0	3	4	2	0	2
Q9P2P6	Q9P2P6	1	1	1	StAR-related lipid transfer protein 9	STARD9	STAR9_HUMAN StAR-related lipid transfer protein 9 OS=Homo sapiens OX=9606 GN=STARD9 PE=1 SV=3	1	1	1	1	1	1	1	1	1	1	1	1	1	1	1	1	1	1	1	1	1	1	1	1	1	1	1	1	1	1	1	1	1	1	1	1	1	1	1	1	1	1
Q9P2R7	Q9P2R7	1	1	1	Succinyl-CoA ligase [ADP-forming] subunit beta, mitochondrial	SUCLA2	SUCB1_HUMAN Succinate--CoA ligase [ADP-forming] subunit beta, mitochondrial OS=Homo sapiens OX=9606 GN=SUCLA2 PE=1 SV=3	1	1	1	1	0	0	0	0	0	0	0	0	0	0	1	0	0	1	1	0	0	0	0	0	0	0	0	0	0	0	1	0	0	1	1	0	0	0	0	0	0	0
Q9P2X7	Q9P2X7	1	1	1	Deleted in esophageal cancer 1	43800	DEC1_HUMAN Deleted in esophageal cancer 1 OS=Homo sapiens OX=9606 GN=DEC1 PE=2 SV=1	1	1	1	1	1	1	0	1	0	0	1	1	1	1	1	1	1	1	1	1	1	1	0	1	0	0	1	1	1	1	1	1	1	1	1	1	1	1	0	1	0	0
Q9UBB4	Q9UBB4	2	2	2	Ataxin-10	ATXN10	ATX10_HUMAN Ataxin-10 OS=Homo sapiens OX=9606 GN=ATXN10 PE=1 SV=1	1	2	2	2	0	1	1	1	0	1	0	0	1	1	0	1	0	0	0	0	0	1	1	1	0	1	0	0	1	1	0	1	0	0	0	0	0	1	1	1	0	1
Q9UBE0	Q9UBE0	1	1	1	SUMO-activating enzyme subunit 1;SUMO-activating enzyme subunit 1, N-terminally processed	SAE1	SAE1_HUMAN SUMO-activating enzyme subunit 1 OS=Homo sapiens OX=9606 GN=SAE1 PE=1 SV=1	1	1	1	1	0	1	0	0	1	1	0	1	1	0	0	0	1	0	1	0	0	1	0	0	1	1	0	1	1	0	0	0	1	0	1	0	0	1	0	0	1	1
Q9UBI6	Q9UBI6	1	1	1	Guanine nucleotide-binding protein G(I)/G(S)/G(O) subunit gamma-12	GNG12	GBG12_HUMAN Guanine nucleotide-binding protein G(I)/G(S)/G(O) subunit gamma-12 OS=Homo sapiens OX=9606 GN=GNG12 PE=1 SV=3	1	1	1	1	1	1	1	1	1	1	1	0	1	1	1	1	1	1	1	1	1	1	1	1	1	1	1	0	1	1	1	1	1	1	1	1	1	1	1	1	1	1
Q9UBQ5	Q9UBQ5	2	2	2	Eukaryotic translation initiation factor 3 subunit K	EIF3K	EIF3K_HUMAN Eukaryotic translation initiation factor 3 subunit K OS=Homo sapiens OX=9606 GN=EIF3K PE=1 SV=1	1	2	2	2	0	1	1	1	0	0	0	0	0	2	0	0	0	0	0	0	0	1	1	1	0	0	0	0	0	2	0	0	0	0	0	0	0	1	1	1	0	0
Q9UBS4	Q9UBS4	1	1	1	DnaJ homolog subfamily B member 11	DNAJB11	DJB11_HUMAN DnaJ homolog subfamily B member 11 OS=Homo sapiens OX=9606 GN=DNAJB11 PE=1 SV=1	1	1	1	1	0	1	1	1	1	1	1	0	0	1	1	1	1	0	0	0	0	1	1	1	1	1	1	0	0	1	1	1	1	0	0	0	0	1	1	1	1	1
Q9UBT2	Q9UBT2	1	1	1	SUMO-activating enzyme subunit 2	UBA2	SAE2_HUMAN SUMO-activating enzyme subunit 2 OS=Homo sapiens OX=9606 GN=UBA2 PE=1 SV=2	1	1	1	1	0	1	0	0	0	1	0	0	0	1	1	0	1	1	1	0	0	1	0	0	0	1	0	0	0	1	1	0	1	1	1	0	0	1	0	0	0	1
Q9UGF5	Q9UGF5	1	1	1	Olfactory receptor 14J1	OR14J1	O14J1_HUMAN Olfactory receptor 14J1 OS=Homo sapiens OX=9606 GN=OR14J1 PE=2 SV=1	1	1	1	1	1	0	0	0	0	0	0	0	0	0	0	1	0	1	0	1	1	0	0	0	0	0	0	0	0	0	0	1	0	1	0	1	1	0	0	0	0	0
Q9UGR2	Q9UGR2	1	1	1	Zinc finger CCCH domain-containing protein 7B	ZC3H7B	Z3H7B_HUMAN Zinc finger CCCH domain-containing protein 7B OS=Homo sapiens OX=9606 GN=ZC3H7B PE=1 SV=1	1	1	1	1	1	0	1	1	0	1	1	1	0	1	1	0	1	0	0	1	1	0	1	1	0	1	1	1	0	1	1	0	1	0	0	1	1	0	1	1	0	1
Q9UHB9	Q9UHB9	2	2	2	Signal recognition particle subunit SRP68	SRP68	SRP68_HUMAN Signal recognition particle subunit SRP68 OS=Homo sapiens OX=9606 GN=SRP68 PE=1 SV=2	1	2	2	2	0	0	0	0	0	0	0	0	0	0	0	0	2	0	0	0	0	0	0	0	0	0	0	0	0	0	0	0	2	0	0	0	0	0	0	0	0	0
Q9UHD8	Q9UHD8	4	4	4	Septin-9	43717	SEPT9_HUMAN Septin-9 OS=Homo sapiens OX=9606 GN=SEPT9 PE=1 SV=2	1	4	4	4	0	1	1	2	0	1	4	0	1	2	1	0	3	2	3	1	0	1	1	2	0	1	4	0	1	2	1	0	3	2	3	1	0	1	1	2	0	1
Q9UHG3	Q9UHG3	6	6	6	Prenylcysteine oxidase 1	PCYOX1	PCYOX_HUMAN Prenylcysteine oxidase 1 OS=Homo sapiens OX=9606 GN=PCYOX1 PE=1 SV=3	1	6	6	6	1	4	5	4	4	3	4	3	1	3	2	3	1	3	3	3	1	4	5	4	4	3	4	3	1	3	2	3	1	3	3	3	1	4	5	4	4	3
Q9UI10	Q9UI10	1	1	1	Translation initiation factor eIF-2B subunit delta	EIF2B4	EI2BD_HUMAN Translation initiation factor eIF-2B subunit delta OS=Homo sapiens OX=9606 GN=EIF2B4 PE=1 SV=2	1	1	1	1	0	0	0	0	0	0	1	0	0	0	0	0	1	0	0	0	0	0	0	0	0	0	1	0	0	0	0	0	1	0	0	0	0	0	0	0	0	0
Q9UI12	Q9UI12	2	2	2	V-type proton ATPase subunit H	ATP6V1H	VATH_HUMAN V-type proton ATPase subunit H OS=Homo sapiens OX=9606 GN=ATP6V1H PE=1 SV=1	1	2	2	2	1	2	2	0	1	2	2	1	1	1	1	1	1	1	1	1	1	2	2	0	1	2	2	1	1	1	1	1	1	1	1	1	1	2	2	0	1	2
Q9UI26	Q9UI26	3	3	3	Importin-11	IPO11	IPO11_HUMAN Importin-11 OS=Homo sapiens OX=9606 GN=IPO11 PE=1 SV=1	1	3	3	3	1	1	3	3	2	2	3	3	2	3	3	2	2	3	3	2	1	1	3	3	2	2	3	3	2	3	3	2	2	3	3	2	1	1	3	3	2	2
Q9UIA9;Q9H2T7	Q9UIA9	5;1	5;1	5;1	Exportin-7	XPO7	XPO7_HUMAN Exportin-7 OS=Homo sapiens OX=9606 GN=XPO7 PE=1 SV=3	2	5	5	5	0	1	3	2	0	1	2	2	1	1	2	1	2	1	1	1	0	1	3	2	0	1	2	2	1	1	2	1	2	1	1	1	0	1	3	2	0	1
Q9UIQ6	Q9UIQ6	1	1	1	Leucyl-cystinyl aminopeptidase;Leucyl-cystinyl aminopeptidase, pregnancy serum form	LNPEP	LCAP_HUMAN Leucyl-cystinyl aminopeptidase OS=Homo sapiens OX=9606 GN=LNPEP PE=1 SV=3	1	1	1	1	0	0	1	1	0	1	1	1	1	1	1	1	0	1	0	1	0	0	1	1	0	1	1	1	1	1	1	1	0	1	0	1	0	0	1	1	0	1
Q9UJX3	Q9UJX3	1	1	1	Anaphase-promoting complex subunit 7	ANAPC7	APC7_HUMAN Anaphase-promoting complex subunit 7 OS=Homo sapiens OX=9606 GN=ANAPC7 PE=1 SV=4	1	1	1	1	0	0	0	0	0	0	0	0	1	0	0	0	0	0	0	0	0	0	0	0	0	0	0	0	1	0	0	0	0	0	0	0	0	0	0	0	0	0
Q9UJY1	Q9UJY1	3	3	3	Heat shock protein beta-8	HSPB8	HSPB8_HUMAN Heat shock protein beta-8 OS=Homo sapiens OX=9606 GN=HSPB8 PE=1 SV=1	1	3	3	3	1	3	3	3	3	1	3	2	2	2	2	3	3	2	1	2	1	3	3	3	3	1	3	2	2	2	2	3	3	2	1	2	1	3	3	3	3	1
Q9UL25	Q9UL25	2	2	2	Ras-related protein Rab-21	RAB21	RAB21_HUMAN Ras-related protein Rab-21 OS=Homo sapiens OX=9606 GN=RAB21 PE=1 SV=3	1	2	2	2	1	1	2	0	2	0	0	0	1	1	1	0	0	0	0	1	1	1	2	0	2	0	0	0	1	1	1	0	0	0	0	1	1	1	2	0	2	0
Q9UL42	Q9UL42	1	1	1	Paraneoplastic antigen Ma2	PNMA2	PNMA2_HUMAN Paraneoplastic antigen Ma2 OS=Homo sapiens OX=9606 GN=PNMA2 PE=1 SV=2	1	1	1	1	0	0	1	0	0	0	0	0	0	0	0	0	0	0	0	0	0	0	1	0	0	0	0	0	0	0	0	0	0	0	0	0	0	0	1	0	0	0
Q9UL46	Q9UL46	6	6	6	Proteasome activator complex subunit 2	PSME2	PSME2_HUMAN Proteasome activator complex subunit 2 OS=Homo sapiens OX=9606 GN=PSME2 PE=1 SV=4	1	6	6	6	1	3	5	4	4	3	5	5	5	4	5	4	4	5	4	4	1	3	5	4	4	3	5	5	5	4	5	4	4	5	4	4	1	3	5	4	4	3
Q9ULD2	Q9ULD2	1	1	1	Microtubule-associated tumor suppressor 1	MTUS1	MTUS1_HUMAN Microtubule-associated tumor suppressor 1 OS=Homo sapiens OX=9606 GN=MTUS1 PE=1 SV=2	1	1	1	1	0	0	0	0	0	0	0	0	0	0	0	0	1	0	1	0	0	0	0	0	0	0	0	0	0	0	0	0	1	0	1	0	0	0	0	0	0	0
Q9UNF1;Q12816	Q9UNF1	8;1	8;1	8;1	Melanoma-associated antigen D2	MAGED2	MAGD2_HUMAN Melanoma-associated antigen D2 OS=Homo sapiens OX=9606 GN=MAGED2 PE=1 SV=2	2	8	8	8	3	6	6	3	3	5	3	5	4	4	4	1	4	4	7	3	3	6	6	3	3	5	3	5	4	4	4	1	4	4	7	3	3	6	6	3	3	5
Q9UNM6	Q9UNM6	5	5	5	26S proteasome non-ATPase regulatory subunit 13	PSMD13	PSD13_HUMAN 26S proteasome non-ATPase regulatory subunit 13 OS=Homo sapiens OX=9606 GN=PSMD13 PE=1 SV=2	1	5	5	5	0	2	3	3	0	3	4	4	2	4	4	0	3	4	3	0	0	2	3	3	0	3	4	4	2	4	4	0	3	4	3	0	0	2	3	3	0	3
Q9UPY5	Q9UPY5	1	1	1	Cystine/glutamate transporter	SLC7A11	XCT_HUMAN Cystine/glutamate transporter OS=Homo sapiens OX=9606 GN=SLC7A11 PE=1 SV=1	1	1	1	1	0	1	1	1	1	1	1	1	1	0	1	0	1	1	1	1	0	1	1	1	1	1	1	1	1	0	1	0	1	1	1	1	0	1	1	1	1	1
Q9Y230	Q9Y230	2	2	2	RuvB-like 2	RUVBL2	RUVB2_HUMAN RuvB-like 2 OS=Homo sapiens OX=9606 GN=RUVBL2 PE=1 SV=3	1	2	2	2	1	1	1	1	0	1	1	2	1	1	1	1	1	1	1	1	1	1	1	1	0	1	1	2	1	1	1	1	1	1	1	1	1	1	1	1	0	1
Q9Y262	Q9Y262	2	2	2	Eukaryotic translation initiation factor 3 subunit L	EIF3L	EIF3L_HUMAN Eukaryotic translation initiation factor 3 subunit L OS=Homo sapiens OX=9606 GN=EIF3L PE=1 SV=1	1	2	2	2	0	1	2	1	0	1	1	0	1	1	0	0	0	2	0	0	0	1	2	1	0	1	1	0	1	1	0	0	0	2	0	0	0	1	2	1	0	1
Q9Y263	Q9Y263	3	3	3	Phospholipase A-2-activating protein	PLAA	PLAP_HUMAN Phospholipase A-2-activating protein OS=Homo sapiens OX=9606 GN=PLAA PE=1 SV=2	1	3	3	3	0	2	1	2	2	2	2	1	1	2	2	1	2	2	1	1	0	2	1	2	2	2	2	1	1	2	2	1	2	2	1	1	0	2	1	2	2	2
Q9Y265	Q9Y265	6	6	6	RuvB-like 1	RUVBL1	RUVB1_HUMAN RuvB-like 1 OS=Homo sapiens OX=9606 GN=RUVBL1 PE=1 SV=1	1	6	6	6	0	2	3	4	1	2	3	3	2	4	3	3	4	3	2	0	0	2	3	4	1	2	3	3	2	4	3	3	4	3	2	0	0	2	3	4	1	2
Q9Y285	Q9Y285	1	1	1	Phenylalanine--tRNA ligase alpha subunit	FARSA	SYFA_HUMAN Phenylalanine--tRNA ligase alpha subunit OS=Homo sapiens OX=9606 GN=FARSA PE=1 SV=3	1	1	1	1	0	1	1	1	0	0	1	1	0	1	0	0	1	0	1	0	0	1	1	1	0	0	1	1	0	1	0	0	1	0	1	0	0	1	1	1	0	0
Q9Y287	Q9Y287	1	1	1	Integral membrane protein 2B;BRI2, membrane form;BRI2 intracellular domain;BRI2C, soluble form;Bri23 peptide	ITM2B	ITM2B_HUMAN Integral membrane protein 2B OS=Homo sapiens OX=9606 GN=ITM2B PE=1 SV=1	1	1	1	1	0	1	1	1	1	1	1	1	1	1	1	0	1	1	1	1	0	1	1	1	1	1	1	1	1	1	1	0	1	1	1	1	0	1	1	1	1	1
Q9Y2A7	Q9Y2A7	1	1	1	Nck-associated protein 1	NCKAP1	NCKP1_HUMAN Nck-associated protein 1 OS=Homo sapiens OX=9606 GN=NCKAP1 PE=1 SV=1	1	1	1	1	0	0	0	0	0	0	0	0	0	0	0	0	1	0	0	0	0	0	0	0	0	0	0	0	0	0	0	0	1	0	0	0	0	0	0	0	0	0
Q9Y2Q3	Q9Y2Q3	2	2	2	Glutathione S-transferase kappa 1	GSTK1	GSTK1_HUMAN Glutathione S-transferase kappa 1 OS=Homo sapiens OX=9606 GN=GSTK1 PE=1 SV=3	1	2	2	2	0	0	1	1	0	2	1	1	1	1	1	1	1	1	1	0	0	0	1	1	0	2	1	1	1	1	1	1	1	1	1	0	0	0	1	1	0	2
Q9Y2Z9	Q9Y2Z9	1	1	1	Ubiquinone biosynthesis monooxygenase COQ6, mitochondrial	COQ6	COQ6_HUMAN Ubiquinone biosynthesis monooxygenase COQ6, mitochondrial OS=Homo sapiens OX=9606 GN=COQ6 PE=1 SV=2	1	1	1	1	1	1	1	1	1	1	1	1	0	1	1	0	1	0	1	0	1	1	1	1	1	1	1	1	0	1	1	0	1	0	1	0	1	1	1	1	1	1
Q9Y305	Q9Y305	5	5	5	Acyl-coenzyme A thioesterase 9, mitochondrial	ACOT9	ACOT9_HUMAN Acyl-coenzyme A thioesterase 9, mitochondrial OS=Homo sapiens OX=9606 GN=ACOT9 PE=1 SV=2	1	5	5	5	0	3	2	2	1	3	5	3	2	2	1	1	3	2	2	1	0	3	2	2	1	3	5	3	2	2	1	1	3	2	2	1	0	3	2	2	1	3
Q9Y394	Q9Y394	6	6	6	Dehydrogenase/reductase SDR family member 7	DHRS7	DHRS7_HUMAN Dehydrogenase/reductase SDR family member 7 OS=Homo sapiens OX=9606 GN=DHRS7 PE=1 SV=1	1	6	6	6	1	4	4	6	3	4	6	5	2	4	3	3	3	4	4	3	1	4	4	6	3	4	6	5	2	4	3	3	3	4	4	3	1	4	4	6	3	4
Q9Y3F4	Q9Y3F4	1	1	1	Serine-threonine kinase receptor-associated protein	STRAP	STRAP_HUMAN Serine-threonine kinase receptor-associated protein OS=Homo sapiens OX=9606 GN=STRAP PE=1 SV=1	1	1	1	1	0	0	0	0	0	0	0	0	0	0	0	0	1	1	0	0	0	0	0	0	0	0	0	0	0	0	0	0	1	1	0	0	0	0	0	0	0	0
Q9Y490	Q9Y490	6	6	6	Talin-1	TLN1	TLN1_HUMAN Talin-1 OS=Homo sapiens OX=9606 GN=TLN1 PE=1 SV=3	1	6	6	6	0	3	3	4	1	3	3	4	0	1	1	0	5	2	3	0	0	3	3	4	1	3	3	4	0	1	1	0	5	2	3	0	0	3	3	4	1	3
Q9Y570	Q9Y570	1	1	1	Protein phosphatase methylesterase 1	PPME1	PPME1_HUMAN Protein phosphatase methylesterase 1 OS=Homo sapiens OX=9606 GN=PPME1 PE=1 SV=3	1	1	1	1	0	1	0	0	0	0	1	0	0	0	0	0	1	0	0	0	0	1	0	0	0	0	1	0	0	0	0	0	1	0	0	0	0	1	0	0	0	0
Q9Y5J5	Q9Y5J5	1	1	1	Pleckstrin homology-like domain family A member 3	PHLDA3	PHLA3_HUMAN Pleckstrin homology-like domain family A member 3 OS=Homo sapiens OX=9606 GN=PHLDA3 PE=1 SV=1	1	1	1	1	0	0	0	1	1	1	0	0	0	1	1	1	1	0	0	1	0	0	0	1	1	1	0	0	0	1	1	1	1	0	0	1	0	0	0	1	1	1
Q9Y5L0	Q9Y5L0	3	3	3	Transportin-3	TNPO3	TNPO3_HUMAN Transportin-3 OS=Homo sapiens OX=9606 GN=TNPO3 PE=1 SV=3	1	3	3	3	0	2	0	2	1	0	2	0	0	1	2	0	0	1	1	1	0	2	0	2	1	0	2	0	0	1	2	0	0	1	1	1	0	2	0	2	1	0
Q9Y617	Q9Y617	7	7	7	Phosphoserine aminotransferase	PSAT1	SERC_HUMAN Phosphoserine aminotransferase OS=Homo sapiens OX=9606 GN=PSAT1 PE=1 SV=2	1	7	7	7	0	4	0	0	0	1	0	0	3	0	1	0	7	0	3	0	0	4	0	0	0	1	0	0	3	0	1	0	7	0	3	0	0	4	0	0	0	1
Q9Y678	Q9Y678	13	13	10	Coatomer subunit gamma-1	COPG1	COPG1_HUMAN Coatomer subunit gamma-1 OS=Homo sapiens OX=9606 GN=COPG1 PE=1 SV=1	1	13	13	10	3	8	9	12	5	9	9	8	9	9	9	9	12	9	8	9	3	8	9	12	5	9	9	8	9	9	9	9	12	9	8	9	2	6	7	9	4	6
Q9Y696	Q9Y696	1	1	1	Chloride intracellular channel protein 4	CLIC4	CLIC4_HUMAN Chloride intracellular channel protein 4 OS=Homo sapiens OX=9606 GN=CLIC4 PE=1 SV=4	1	1	1	1	0	1	1	1	0	1	1	1	1	0	0	0	0	0	1	0	0	1	1	1	0	1	1	1	1	0	0	0	0	0	1	0	0	1	1	1	0	1
Q9Y6E2	Q9Y6E2	3	2	2	Basic leucine zipper and W2 domain-containing protein 2	BZW2	BZW2_HUMAN Basic leucine zipper and W2 domain-containing protein 2 OS=Homo sapiens OX=9606 GN=BZW2 PE=1 SV=1	1	3	2	2	1	2	1	2	1	1	3	0	1	2	3	1	3	2	1	2	0	1	0	1	0	0	2	0	0	1	2	0	2	1	0	2	0	1	0	1	0	0
Q9Y6G5	Q9Y6G5	1	1	1	COMM domain-containing protein 10	COMMD10	COMDA_HUMAN COMM domain-containing protein 10 OS=Homo sapiens OX=9606 GN=COMMD10 PE=1 SV=1	1	1	1	1	0	1	1	1	0	1	1	1	0	0	0	0	1	0	0	0	0	1	1	1	0	1	1	1	0	0	0	0	1	0	0	0	0	1	1	1	0	1
Q9Y6G9	Q9Y6G9	4	4	4	Cytoplasmic dynein 1 light intermediate chain 1	DYNC1LI1	DC1L1_HUMAN Cytoplasmic dynein 1 light intermediate chain 1 OS=Homo sapiens OX=9606 GN=DYNC1LI1 PE=1 SV=3	1	4	4	4	1	2	3	3	1	3	4	1	2	3	2	1	4	2	1	2	1	2	3	3	1	3	4	1	2	3	2	1	4	2	1	2	1	2	3	3	1	3
Q9Y6N5	Q9Y6N5	9	9	9	Sulfide:quinone oxidoreductase, mitochondrial	SQRDL	SQOR_HUMAN Sulfide:quinone oxidoreductase, mitochondrial OS=Homo sapiens OX=9606 GN=SQOR PE=1 SV=1	1	9	9	9	2	7	7	8	2	6	6	7	4	5	6	4	9	7	5	4	2	7	7	8	2	6	6	7	4	5	6	4	9	7	5	4	2	7	7	8	2	6
Q9Y6Y8	Q9Y6Y8	4	4	4	SEC23-interacting protein	SEC23IP	S23IP_HUMAN SEC23-interacting protein OS=Homo sapiens OX=9606 GN=SEC23IP PE=1 SV=1	1	4	4	4	0	2	2	2	3	4	2	2	3	2	3	4	2	3	3	3	0	2	2	2	3	4	2	2	3	2	3	4	2	3	3	3	0	2	2	2	3	4
REV__CON__P00761	REV__CON__P00761	1	1	1				1	1	1	1	1	0	0	0	0	0	0	0	1	0	0	0	1	0	0	1	1	0	0	0	0	0	0	0	1	0	0	0	1	0	0	1	1	0	0	0	0	0
REV__O14682	REV__O14682	1	1	1			ENC1_HUMAN Ectoderm-neural cortex protein 1 OS=Homo sapiens OX=9606 GN=ENC1 PE=1 SV=2	1	1	1	1	0	0	0	0	0	0	1	0	0	0	0	0	0	0	0	0	0	0	0	0	0	0	1	0	0	0	0	0	0	0	0	0	0	0	0	0	0	0
REV__P07195	REV__P07195	1	1	1			LDHB_HUMAN L-lactate dehydrogenase B chain OS=Homo sapiens OX=9606 GN=LDHB PE=1 SV=2	1	1	1	1	0	0	0	0	0	0	0	1	0	0	0	0	0	1	0	0	0	0	0	0	0	0	0	1	0	0	0	0	0	1	0	0	0	0	0	0	0	0
REV__P17213	REV__P17213	1	1	1			BPI_HUMAN Bactericidal permeability-increasing protein OS=Homo sapiens OX=9606 GN=BPI PE=1 SV=4	1	1	1	1	1	1	0	0	0	1	1	1	1	1	1	0	1	0	0	1	1	1	0	0	0	1	1	1	1	1	1	0	1	0	0	1	1	1	0	0	0	1
REV__P20711	REV__P20711	1	1	1			DDC_HUMAN Aromatic-L-amino-acid decarboxylase OS=Homo sapiens OX=9606 GN=DDC PE=1 SV=2	1	1	1	1	1	1	1	1	1	1	1	1	1	1	1	1	1	0	1	0	1	1	1	1	1	1	1	1	1	1	1	1	1	0	1	0	1	1	1	1	1	1
REV__P27824	REV__P27824	1	1	1			CALX_HUMAN Calnexin OS=Homo sapiens OX=9606 GN=CANX PE=1 SV=2	1	1	1	1	0	0	0	0	0	0	0	1	0	1	0	1	1	0	0	1	0	0	0	0	0	0	0	1	0	1	0	1	1	0	0	1	0	0	0	0	0	0
REV__P49748	REV__P49748	1	1	1			ACADV_HUMAN Very long-chain specific acyl-CoA dehydrogenase, mitochondrial OS=Homo sapiens OX=9606 GN=ACADVL PE=1 SV=1	1	1	1	1	0	1	0	0	0	0	0	1	0	0	0	0	0	0	0	0	0	1	0	0	0	0	0	1	0	0	0	0	0	0	0	0	0	1	0	0	0	0
REV__Q14980	REV__Q14980	2	2	2			NUMA1_HUMAN Nuclear mitotic apparatus protein 1 OS=Homo sapiens OX=9606 GN=NUMA1 PE=1 SV=2	1	2	2	2	0	1	1	1	1	1	1	1	0	2	1	0	1	1	0	0	0	1	1	1	1	1	1	1	0	2	1	0	1	1	0	0	0	1	1	1	1	1
REV__Q7Z5N4	REV__Q7Z5N4	1	1	1			SDK1_HUMAN Protein sidekick-1 OS=Homo sapiens OX=9606 GN=SDK1 PE=2 SV=3	1	1	1	1	0	1	0	0	1	0	0	0	0	0	0	0	0	0	0	0	0	1	0	0	1	0	0	0	0	0	0	0	0	0	0	0	0	1	0	0	1	0
REV__Q8NC67;REV__Q8TDF5	REV__Q8NC67;REV__Q8TDF5	1;1	1;1	1;1			NETO2_HUMAN Neuropilin and tolloid-like protein 2 OS=Homo sapiens OX=9606 GN=NETO2 PE=1 SV=1;NETO1_HUMAN Neuropilin and tolloid-like protein 1 OS=Homo sapiens OX=9606 GN=NETO1 PE=2 SV=2	2	1	1	1	0	1	1	1	1	1	1	1	1	1	1	0	0	1	1	1	0	1	1	1	1	1	1	1	1	1	1	0	0	1	1	1	0	1	1	1	1	1
REV__Q8WXI7	REV__Q8WXI7	1	1	1			MUC16_HUMAN Mucin-16 OS=Homo sapiens OX=9606 GN=MUC16 PE=1 SV=3	1	1	1	1	1	0	1	1	1	1	1	1	0	1	1	1	1	1	1	1	1	0	1	1	1	1	1	1	0	1	1	1	1	1	1	1	1	0	1	1	1	1
REV__Q9NZ09	REV__Q9NZ09	1	1	1			UBAP1_HUMAN Ubiquitin-associated protein 1 OS=Homo sapiens OX=9606 GN=UBAP1 PE=1 SV=1	1	1	1	1	0	1	0	0	0	0	0	1	0	0	0	1	0	0	0	0	0	1	0	0	0	0	0	1	0	0	0	1	0	0	0	0	0	1	0	0	0	0
REV__Q9P246	REV__Q9P246	1	1	1			STIM2_HUMAN Stromal interaction molecule 2 OS=Homo sapiens OX=9606 GN=STIM2 PE=1 SV=2	1	1	1	1	1	1	1	0	1	0	0	1	1	0	0	0	0	0	1	0	1	1	1	0	1	0	0	1	1	0	0	0	0	0	1	0	1	1	1	0	1	0
Type ! to start highlighting.
[truncated: 71 more columns]

## Sheet: Table S2
Table S2 The HDAC1 K-CLASP Hit Proteins
Raw intensity values from MaxQuant label-free quantitation were used, with possible contaminants and the reverse peptides removed.
Enrichment values were calculated by dividing the intensities of proteints in the WT + AA + UV (3, wild type peptide, ATP-arylazide and UV treated) sample by the intensities of either WT + AA + No UV (1, wild type peptide, ATP-arylazide and No UV treated sample), WT + ATP + UV (2, wild type peptide, ATP and UV treated), or Mut + AA + UV (4, mutant peptide, ATP-arylazide and UV treated) samples.
The protein hits showing >1.5-fold enrichment in at least 3 out of 4 trials are colorcoded in green.
The kinase (EGFR) is highlighted in yellow.
In cases where more than one Protein ID is shown, the peptides identified were in common to the isoforms shown.
		Trial 1				Trial 1 enrichment			Trial 2				Trial 2 enrichment			Trial 3				Trial 3 enrichment			Trial 4				Trial 4 enrichment
Protein names	Gene names	WT+ AA (1)	WT + ATP + UV (2)	WT + AA + UV (3)	Mut + AA + UV (4)	(3) / (1)	(3) / (2)	(3) / (4)	WT+ AA (1)	WT + ATP + UV (2)	WT + AA + UV (3)	Mut + AA + UV (4)	(3) / (1)	(3) / (2)	(3) / (4)	WT+ AA (1)	WT + ATP + UV (2)	WT + AA + UV (3)	Mut + AA + UV (4)	(3) / (1)	(3) / (2)	(3) / (4)	WT+ AA (1)	WT + ATP + UV (2)	WT + AA + UV (3)	Mut + AA + UV (4)	(3) / (1)	(3) / (2)	(3) / (4)	Total trials
DNA replication licensing factor MCM7	MCM7	0	755410	2658300	1720500	∞	3.51902	1.54507	0	2678200	4834400	1407700	∞	1.80509	3.43425	205270	0	1268900	0	6.18161	∞	∞	0	0	2653600	1569400	∞	∞	1.69084	4
The 53 hits proteins (rows 11-34) showing >1.5-fold enrichment in at least 3+A11 out of 4 trials are colorcoded in yellow and orange.	HSD17B7	0	0	477010	0	∞	∞	∞	0	323270	485040	0	∞	1.50042	∞	0	0	315210	0	∞	∞	∞	0	0	686840	0	∞	∞	∞	4
Dynein assembly factor 5, axonemal	DNAAF5	0	470220	941130	608670	∞	2.00147	1.54621	0	993860	2616400	520190	∞	2.63256	5.0297	0	0	2181200	549220	∞	∞	3.97145	0	0	4023700	1294700	∞	∞	3.10782	4
BAG family molecular chaperone regulator 2	BAG2	900990	964000	989130	0	1.09783	1.02607	∞	0	0	770100	0	∞	∞	∞	0	0	518820	0	∞	∞	∞	0	725860	1447900	664180	∞	1.99474	2.17998	3
Guanine nucleotide-binding protein subunit alpha-14;Guanine nucleotide-binding protein subunit alpha-11	GNA14;GNA11	0	0	2225100	1245800	∞	∞	1.78608	1096100	860830	2251200	0	2.05383	2.61515	∞	0	0	2333700	0	∞	∞	∞	2948200	1504800	0	3051800	0	0	0	3
Epidermal growth factor receptor	EGFR	503250	194460	2024500	1262800	4.02285	10.4109	1.60318	0	0	2504500	182660	∞	∞	13.7113	538120	898190	1596600	1762200	2.967	1.77757	0.906027	0	224870	3234500	118940	∞	14.3839	27.1944	3
Sodium/potassium-transporting ATPase subunit alpha-1	ATP1A1	486190	35127	3033300	1278300	6.23892	86.3524	2.37292	1201000	2546100	3889400	2207500	3.23847	1.52759	1.7619	2069500	4248400	6841600	6161200	3.30592	1.61039	1.11043	1159100	2087000	11575000	4774900	9.9862	5.54624	2.42413	3
Prosaposin;Saposin-A;Saposin-B-Val;Saposin-B;Saposin-C;Saposin-D	PSAP	6311600	14638000	15394000	20829000	2.439	1.05165	0.739066	11193000	8159200	26965000	14478000	2.40909	3.30486	1.86248	1348400	10543000	41658000	15139000	30.8944	3.95125	2.7517	6624200	17446000	35478000	17671000	5.35582	2.03359	2.0077	3
X-ray repair cross-complementing protein 5	XRCC5	0	1098700	3531900	311530	∞	3.21462	11.3373	1492900	7570100	3547100	1200100	2.37598	0.468567	2.95567	437600	2686500	4309700	2276200	9.84849	1.60421	1.89337	599680	1253900	6871700	2853100	11.4589	5.48026	2.4085	3
CD44 antigen	CD44	95704	244240	1574500	959710	16.4518	6.44653	1.6406	135540	173390	3078000	958690	22.7092	17.7519	3.21063	175250	199850	987100	2473600	5.63252	4.9392	0.399054	181480	228070	2660300	1185900	14.6589	11.6644	2.24328	3
CD9 antigen	CD9	0	0	584520	0	∞	∞	∞	0	0	517900	0	∞	∞	∞	131400	0	0	732490	0	0	0	0	0	1146300	0	∞	∞	∞	3
NADPH:adrenodoxin oxidoreductase, mitochondrial	FDXR	549080	555790	3163600	1722000	5.76164	5.69208	1.83717	1403500	2750200	5878500	3054900	4.18846	2.13748	1.92429	1987800	1869500	9329300	10937000	4.69328	4.99026	0.853004	4083200	524790	18729000	12154000	4.58684	35.6886	1.54097	3
Heat shock 70 kDa protein 4	HSPA4	0	0	94101	59887	∞	∞	1.57131	0	130990	82854	94330	∞	0.632522	0.878342	0	79742	124040	0	∞	1.55552	∞	0	18254	1246200	599710	∞	68.27	2.078	3
Myosin-10	MYH10	0	0	698470	0	∞	∞	∞	0	497650	6357600	703380	∞	12.7752	9.03864	0	0	0	0	0	0	0	0	1213100	5925300	3337400	∞	4.88443	1.77542	3
T-complex protein 1 subunit epsilon	CCT5	3057200	2420100	76400000	50586000	24.9902	31.5689	1.5103	17588000	4669700	66403000	34592000	3.77547	14.22	1.91961	3727000	9627900	49088000	54511000	13.1709	5.09852	0.900515	4871700	5551900	88848000	54599000	18.2376	16.0032	1.62728	3
T-complex protein 1 subunit theta	CCT8	1105100	1380300	74638000	49721000	67.5396	54.0738	1.50114	8547100	3370000	84366000	34665000	9.87072	25.0344	2.43375	3785800	5472900	51528000	63907000	13.6109	9.41512	0.806297	4884600	5292500	101660000	49702000	20.8123	19.2083	2.04539	3
Myosin light polypeptide 6	MYL6	1480000	25957000	54880000	34685000	37.0811	2.11427	1.58224	9326300	35775000	63950000	26698000	6.85695	1.78756	2.39531	9610400	36744000	49399000	36127000	5.14016	1.34441	1.36737	11756000	38072000	186360000	65981000	15.8523	4.89494	2.82445	3
Nuclear factor NF-kappa-B p100 subunit;Nuclear factor NF-kappa-B p52 subunit	NFKB2	0	131710	100240	0	∞	0.761066	∞	56083	0	112370	31967	2.00364	∞	3.51519	0	0	142060	39338	∞	∞	3.61127	0	131740	1086400	216490	∞	8.24655	5.01825	3
Poly(rC)-binding protein 1	PCBP1	6133700	14166000	36021000	23358000	5.87264	2.54278	1.54213	16292000	15182000	28608000	14670000	1.75595	1.88434	1.9501	8946800	6418000	16576000	20961000	1.85273	2.58274	0.790802	5755200	11488000	35651000	18040000	6.19457	3.10333	1.97622	3
Protein CIP2A	KIAA1524	1552900	0	3096500	3797000	1.99401	∞	0.815512	1644400	0	3323700	0	2.02122	∞	∞	0	0	2763000	0	∞	∞	∞	0	0	3362500	1187000	∞	∞	2.83277	3
Gem-associated protein 5	GEMIN5	0	0	839480	0	∞	∞	∞	0	1895500	1094200	0	∞	0.577262	∞	206970	0	644530	0	3.11412	∞	∞	0	0	1153000	0	∞	∞	∞	3
WD repeat-containing protein 61;WD repeat-containing protein 61, N-terminally processed	WDR61	0	0	435190	0	∞	∞	∞	419720	775550	2585800	0	6.16077	3.33415	∞	0	0	1539300	0	∞	∞	∞	0	694630	566280	0	∞	0.815225	∞	3
Thioredoxin-related transmembrane protein 1	TMX1	763800	4220300	4175000	1775100	5.46609	0.989266	2.35198	0	1551700	9428900	1834900	∞	6.0765	5.13865	2722900	0	4712500	2198800	1.73069	∞	2.14321	1131400	1854300	11253000	4277800	9.94608	6.0686	2.63056	3
Eukaryotic translation initiation factor 3 subunit L	EIF3L	0	0	949530	0	∞	∞	∞	0	0	805100	0	∞	∞	∞	0	467570	1359300	923590	∞	2.90716	1.47176	0	872220	1561300	0	∞	1.79003	∞	3
Putative PRAME family member 26;PRAME family member 6;PRAME family member 5;PRAME family member 9/15;PRAME family member 11;PRAME family member 4;PRAME family member 25	LOC101929983;PRAMEF26;PRAMEF6;PRAMEF5;PRAMEF9;PRAMEF11;PRAMEF4;PRAMEF25	2260400	3808700	4817100	4717700	2.13108	1.26476	1.02107	4461200	2573200	8521400	4582500	1.91011	3.3116	1.85955	2073900	3809200	10849000	6033200	5.23121	2.8481	1.79822	3775500	5045400	13309000	17417000	3.5251	2.63785	0.764138	2
Ras-related protein Rab-27B	RAB27B	0	0	0	0	0	0	0	0	0	1075500	0	∞	∞	∞	958710	418940	3133400	3628800	3.26835	7.47935	0.863481	1635800	2271600	7817700	1750600	4.77913	3.44149	4.46573	2
Procollagen-lysine,2-oxoglutarate 5-dioxygenase 2	PLOD2	0	0	1118700	0	∞	∞	∞	0	829010	1192200	0	∞	1.4381	∞	348780	0	0	912570	0	0	0	0	0	2672400	0	∞	∞	∞	2
Myosin regulatory light chain 12A;Myosin regulatory light chain 12B;Myosin regulatory light polypeptide 9	MYL12A;MYL12B;MYL9	5188600	8805500	26978000	18854000	5.19948	3.06377	1.43089	3140500	16632000	54215000	14755000	17.2632	3.25968	3.67435	4911700	13582000	25464000	17291000	5.18436	1.87483	1.47267	6773000	27311000	115110000	37173000	16.9954	4.21479	3.0966	2
Eukaryotic translation initiation factor 3 subunit D	EIF3D	0	0	809850	0	∞	∞	∞	0	1760500	0	0	0	0	0	0	0	0	703640	0	0	0	0	390810	1109600	0	∞	2.83923	∞	2
Prolyl 4-hydroxylase subunit alpha-2	P4HA2	1030900	250920	2805900	2055700	2.7218	11.1824	1.36494	5436600	1536700	2750400	2740900	0.505904	1.78981	1.00347	231750	280940	1824400	627750	7.87228	6.49391	2.90625	1122200	0	2311500	0	2.05979	∞	∞	2
Synaptogyrin-2	SYNGR2	994760	0	3481300	1620700	3.49964	∞	2.14802	1744400	1925800	1497100	1910300	0.858232	0.777391	0.783699	2030700	1456200	4277300	4653000	2.10632	2.9373	0.919256	2780100	4516700	8303600	1625600	2.9868	1.83842	5.10802	2
Dynamin-like 120 kDa protein, mitochondrial;Dynamin-like 120 kDa protein, form S1	OPA1	0	0	85574	33139	∞	∞	2.58227	0	148880	68948	51487	∞	0.463111	1.33913	25410	43423	0	0	0	0	0	0	0	137750	78251	∞	∞	1.76036	2
Mannose-P-dolichol utilization defect 1 protein	MPDU1	0	0	0	0	0	0	0	373750	0	693400	0	1.85525	∞	∞	0	0	1765800	0	∞	∞	∞	0	1183600	0	0	0	0	0	2
Splicing factor 3B subunit 1	SF3B1	2230700	4280000	1674100	4557600	0.750482	0.391145	0.367321	961420	4689600	7265100	3617000	7.55663	1.54919	2.0086	1315800	1632300	2793800	0	2.12327	1.71157	∞	0	1548900	1051900	0	∞	0.679127	∞	2
Structural maintenance of chromosomes protein 2	SMC2	0	0	657960	0	∞	∞	∞	0	1105800	952250	763780	∞	0.861141	1.24676	0	0	0	0	0	0	0	0	0	822960	0	∞	∞	∞	2
Protein transport protein Sec24B	SEC24B	0	0	2015700	920280	∞	∞	2.19031	669890	3267700	0	1489500	0	0	0	0	6634400	1062600	0	∞	0.160165	∞	0	0	1412600	0	∞	∞	∞	2
Serine/threonine-protein kinase OSR1	OXSR1	12545	34897	68278	27666	5.44265	1.95656	2.46794	50365	339920	72375	44474	1.43701	0.212918	1.62736	0	133760	46966	57372	∞	0.351121	0.818622	84028	94540	1066300	56402	12.6898	11.2788	18.9054	2
Cleft lip and palate transmembrane protein 1	CLPTM1	0	0	237990	0	∞	∞	∞	0	312660	0	0	0	0	0	0	0	0	712730	0	0	0	0	0	1977600	0	∞	∞	∞	2
Glutamate dehydrogenase 2, mitochondrial;Glutamate dehydrogenase 1, mitochondrial	GLUD2;GLUD1	0	0	970100	1024000	∞	∞	0.947363	0	2090200	0	1270200	0	0	0	201280	857680	3073400	1924200	15.2693	3.58339	1.59724	0	0	2787900	0	∞	∞	∞	2
Ferritin heavy chain;Ferritin heavy chain, N-terminally processed	FTH1	0	120830	1078500	95223	∞	8.92576	11.326	0	69000	954210	889860	∞	13.8291	1.07231	0	51114	2547800	2451400	∞	49.8454	1.03932	0	93867	4795800	1151700	∞	51.0914	4.16411	2
Aldehyde dehydrogenase, mitochondrial	ALDH2	0	1266800	2222700	907930	∞	1.75458	2.4481	0	2473600	2084100	2496100	∞	0.842537	0.834943	0	2759100	2815000	2572900	∞	1.02026	1.0941	0	1002100	4488200	1994400	∞	4.47879	2.2504	2
Protein S100-A6	S100A6	1368300	2727100	4046100	4835400	2.95703	1.48366	0.836766	1947900	3063400	22782000	10913000	11.6957	7.43683	2.0876	1279100	3290300	16981000	11873000	13.2757	5.16093	1.43022	1718800	4760800	22712000	11223000	13.2139	4.77063	2.0237	2
Bifunctional glutamate/proline--tRNA ligase;Glutamate--tRNA ligase;Proline--tRNA ligase	EPRS	371970	16074000	22100000	16859000	59.4134	1.37489	1.31087	8138100	32274000	31147000	17756000	3.82731	0.96508	1.75417	1824800	11988000	30402000	12725000	16.6605	2.53604	2.38916	2032100	15064000	41072000	23210000	20.2116	2.7265	1.76958	2
Galectin-1	LGALS1	0	1349900	3944800	3191300	∞	2.92229	1.23611	872500	2745200	5331400	3172600	6.11049	1.94208	1.68045	1623000	5623500	10650000	8495500	6.56192	1.89384	1.2536	751450	5933700	14868000	6829100	19.7857	2.50569	2.17715	2
Clathrin light chain B	CLTB	0	129840	505490	77850	∞	3.89318	6.49313	0	244800	112720	90825	∞	0.460458	1.24107	37671	118690	530130	144450	14.0726	4.46651	3.66999	74591	548730	347540	267600	4.65928	0.633353	1.29873	2
Annexin A4	ANXA4	0	1357200	0	0	0	0	0	0	0	1978900	0	∞	∞	∞	0	0	0	0	0	0	0	0	0	1648000	0	∞	∞	∞	2
Heme oxygenase 1	HMOX1	1804000	0	11017000	6768700	6.10698	∞	1.62764	4763600	7456200	14349000	9387500	3.01222	1.92444	1.52852	835550	4869200	12854000	16825000	15.3839	2.63986	0.763982	8740100	17334000	15629000	27625000	1.78819	0.901638	0.565756	2
Proliferating cell nuclear antigen	PCNA	0	3828400	5252600	3192600	∞	1.37201	1.64524	2129600	5835600	5352600	3831500	2.51343	0.917232	1.397	1344900	2264900	7093800	3603600	5.27459	3.13206	1.96853	1489600	3038700	10631000	2283100	7.13682	3.49854	4.65639	2
Inosine-5-monophosphate dehydrogenase 2	IMPDH2	0	1101700	8946500	9222600	∞	8.12063	0.970063	111830	2109500	11653000	3759100	104.203	5.52406	3.09994	47775	2316600	11914000	12621000	249.377	5.14288	0.943982	103390	943850	22736000	10938000	219.905	24.0886	2.07862	2
Prolyl 4-hydroxylase subunit alpha-1	P4HA1	2154600	2385300	3725100	1256600	1.72891	1.56169	2.96443	2218200	1227300	1540300	1335600	0.694392	1.25503	1.15326	51195	0	134080	524110	2.61901	∞	0.255824	536900	1539400	2426800	0	4.52002	1.57646	∞	2
Aspartate--tRNA ligase, cytoplasmic	DARS	679440	12645000	23807000	13067000	35.0391	1.88272	1.82192	5769500	22951000	27186000	14880000	4.71202	1.18452	1.82702	3298300	9794400	18896000	22955000	5.72901	1.92927	0.823176	1946100	14407000	41314000	20530000	21.2291	2.86763	2.01237	2
Carbonyl reductase [NADPH] 1	CBR1	0	0	604210	0	∞	∞	∞	0	2028800	890540	1054400	∞	0.438949	0.844594	0	2769700	1145600	877010	∞	0.413619	1.30626	0	0	1612100	0	∞	∞	∞	2
Heat shock 70 kDa protein 6;Putative heat shock 70 kDa protein 7	HSPA6;HSPA7	2916500	0	27031000	6153000	9.2683	∞	4.39314	0	35345000	24050000	9086000	∞	0.680436	2.64693	19340000	44524000	34220000	22109000	1.76939	0.768574	1.54779	0	1492600	56046000	1269300	∞	37.5492	44.155	2
Calpain-2 catalytic subunit	CAPN2	0	4293300	7047300	1118900	∞	1.64146	6.29842	923870	8591300	7376700	6150000	7.98456	0.858624	1.19946	1049800	13654000	8886000	4162500	8.46447	0.650798	2.13477	2643100	3789300	8823000	3688200	3.33813	2.3284	2.39222	2
T-complex protein 1 subunit alpha	TCP1	4162700	1440400	99764000	67354000	23.9662	69.2613	1.48119	25738000	16107000	100380000	56478000	3.90007	6.23207	1.77733	6093800	8998600	82899000	86194000	13.6038	9.21243	0.961772	3944300	6719300	127920000	47730000	32.4316	19.0377	2.68008	2
Protein S100-A4	S100A4	47662	1402500	4418100	2555300	92.6965	3.15016	1.72899	1371500	1909500	2980700	2664200	2.17331	1.56098	1.1188	956200	1549200	6060400	8443400	6.338	3.91195	0.717768	1053000	2313400	12006000	4204800	11.4017	5.18976	2.85531	2
Thioredoxin-dependent peroxide reductase, mitochondrial	PRDX3	0	4429900	2251600	743260	∞	0.508273	3.02936	0	9350700	1538100	0	∞	0.16449	∞	0	2397900	5281200	2394800	∞	2.20243	2.20528	0	2370200	6616400	0	∞	2.79149	∞	2
Heterogeneous nuclear ribonucleoprotein H;Heterogeneous nuclear ribonucleoprotein H, N-terminally processed;Heterogeneous nuclear ribonucleoprotein H2	HNRNPH1;HNRNPH2	0	0	3402100	0	∞	∞	∞	1588900	10341000	0	0	0	0	0	28176	0	2542700	2574700	90.2435	∞	0.987571	0	0	2354300	0	∞	∞	∞	2
Sepiapterin reductase	SPR	0	0	900440	715070	∞	∞	1.25923	0	0	0	833530	0	0	0	0	0	1034900	0	∞	∞	∞	0	0	880190	0	∞	∞	∞	2
Myosin-9	MYH9	10047000	52747000	194780000	139090000	19.3869	3.69272	1.40039	15641000	102970000	328210000	130310000	20.984	3.18743	2.51869	31285000	131930000	149350000	88705000	4.77385	1.13204	1.68367	22151000	126890000	605350000	334090000	27.3283	4.77067	1.81194	2
Rod cGMP-specific 3,5-cyclic phosphodiesterase subunit beta	PDE6B	100810	0	672180	36250	6.66779	∞	18.5429	355320	652020	493170	461800	1.38796	0.756373	1.06793	208550	311290	525330	444780	2.51896	1.68759	1.1811	89919	327400	576420	322400	6.41044	1.7606	1.7879	2
26S protease regulatory subunit 7	PSMC2	0	146990	367450	0	∞	2.49983	∞	0	0	852340	252570	∞	∞	3.37467	0	120080	106430	819350	∞	0.886326	0.129896	0	29179	1373700	967960	∞	47.0784	1.41917	2
ADP-ribosylation factor-like protein 2	ARL2	0	0	743370	0	∞	∞	∞	0	0	871490	0	∞	∞	∞	0	0	809860	1311300	∞	∞	0.617601	0	0	854960	662090	∞	∞	1.2913	2
Transaldolase	TALDO1	0	0	0	579660	0	0	0	0	0	0	2056000	0	0	0	0	0	984270	0	∞	∞	∞	0	0	1284000	0	∞	∞	∞	2
V-type proton ATPase catalytic subunit A	ATP6V1A	0	1818700	3419400	2876900	∞	1.88013	1.18857	0	1251400	2729700	1727300	∞	2.18132	1.58033	1265500	2854900	7750600	5010200	6.12454	2.71484	1.54696	0	3440800	4598800	2015300	∞	1.33655	2.28194	2
ADP-ribosylation factor-like protein 1	ARL1	1452700	2836800	10420000	4392300	7.17285	3.67315	2.37233	3371900	7823600	13971000	6746300	4.14336	1.78575	2.07091	4048900	7607000	7732000	13299000	1.90965	1.01643	0.581397	6458600	8297900	15751000	12166000	2.43876	1.89819	1.29467	2
Glycine--tRNA ligase	GARS	348400	798400	449920	4427000	1.29139	0.563527	0.101631	1021500	1751700	3218400	2823600	3.15066	1.8373	1.13982	0	3340100	5365700	1348800	∞	1.60645	3.97813	0	3636000	8578300	3231600	∞	2.35927	2.65451	2
Signal transducer and activator of transcription 1-alpha/beta	STAT1	1706200	9672000	26455000	34307000	15.5052	2.73522	0.771125	13115000	51631000	43914000	11826000	3.34838	0.850536	3.71334	5837000	17137000	39884000	21169000	6.83296	2.32736	1.88408	5143700	21566000	43525000	20345000	8.46181	2.01822	2.13935	2
Vesicle-fusing ATPase	NSF	508110	461620	2459200	1596700	4.8399	5.32733	1.54018	0	1973600	922730	2186900	∞	0.467536	0.421935	0	1453700	1575100	2013200	∞	1.08351	0.782386	859600	0	1644500	766610	1.9131	∞	2.14516	2
Glutamine--tRNA ligase	QARS	0	1130800	1861400	1305400	∞	1.64609	1.42592	1040800	3388300	2209500	1018300	2.12289	0.652097	2.16979	0	1091300	3489800	1336900	∞	3.19784	2.61037	616260	1159300	2209300	178250	3.58501	1.90572	12.3944	2
CD151 antigen	CD151	377140	0	712450	0	1.88909	∞	∞	0	565410	1130200	800730	∞	1.9989	1.41146	871320	1013300	1948100	2060200	2.2358	1.92253	0.945588	0	1389600	3602900	1389200	∞	2.59276	2.59351	2
T-complex protein 1 subunit gamma	CCT3	2992000	4758600	82979000	53784000	27.7336	17.4377	1.54282	14368000	14727000	51006000	43398000	3.54997	3.46343	1.17531	4181100	7799900	54619000	68400000	13.0633	7.00253	0.798523	5351100	3888000	94083000	43369000	17.582	24.1983	2.16936	2
Dynamin-2	DNM2	0	0	874080	0	∞	∞	∞	0	2630500	2859500	0	∞	1.08706	∞	359360	893690	0	639620	0	0	0	0	0	3022400	1100200	∞	∞	2.74714	2
T-complex protein 1 subunit delta	CCT4	2757800	5545200	70937000	50967000	25.7223	12.7925	1.39182	18047000	6814400	55236000	30939000	3.06067	8.10578	1.78532	5107300	4076900	68587000	56194000	13.4292	16.8233	1.22054	3505300	1194600	107980000	68098000	30.8048	90.3901	1.58566	2
B-cell receptor-associated protein 31	BCAP31	0	0	283040	0	∞	∞	∞	0	0	0	266170	0	0	0	0	0	514020	560940	∞	∞	0.916355	0	341420	2847800	0	∞	8.34105	∞	2
Fatty aldehyde dehydrogenase	ALDH3A2	0	7691500	9486400	8357400	∞	1.23336	1.13509	4972300	4665600	11174000	8798900	2.24725	2.39498	1.26993	1069000	2648000	11377000	4750800	10.6427	4.29645	2.39475	3580700	2888500	18079000	2925200	5.04901	6.25896	6.18043	2
Peroxisomal multifunctional enzyme type 2;(3R)-hydroxyacyl-CoA dehydrogenase;Enoyl-CoA hydratase 2	HSD17B4	0	301240	0	126190	0	0	0	118870	959240	0	0	0	0	0	0	0	290320	0	∞	∞	∞	0	297770	1166300	0	∞	3.91678	∞	2
Trifunctional enzyme subunit beta, mitochondrial;3-ketoacyl-CoA thiolase	HADHB	829660	0	6366400	1800200	7.6735	∞	3.5365	2777000	5068900	5389900	1718100	1.94091	1.06333	3.13713	1033800	6681000	12408000	11446000	12.0023	1.85721	1.08405	4766100	6091700	12398000	6281600	2.60129	2.03523	1.9737	2
Actin-related protein 2/3 complex subunit 4	ARPC4	0	0	898700	0	∞	∞	∞	0	858520	1358000	1580500	∞	1.58179	0.859222	0	1140700	1324000	0	∞	1.16069	∞	0	0	2382800	0	∞	∞	∞	2
40S ribosomal protein S20	RPS20	0	0	2865400	2981300	∞	∞	0.961124	0	1715600	3604400	1089200	∞	2.10096	3.30922	0	0	0	0	0	0	0	1389000	0	7630200	0	5.4933	∞	∞	2
Ras-related protein Rab-8A	RAB8A	98845	119870	236420	144690	2.39183	1.9723	1.63398	0	111420	151920	161840	∞	1.36349	0.938705	0	158990	379840	0	∞	2.38908	∞	86142	128950	0	69556	0	0	0	2
Actin-related protein 3B;Actin-related protein 3;Actin-related protein 3C	ACTR3B;ACTR3;ACTR3C	0	0	2197200	2448600	∞	∞	0.897329	0	415880	1966100	0	∞	4.72757	∞	0	700300	1696200	0	∞	2.4221	∞	0	498030	2052700	2559400	∞	4.12164	0.802024	2
Beta-2-microglobulin;Beta-2-microglobulin form pI 5.3	B2M	0	2758100	1848500	1042100	∞	0.670208	1.77382	0	500480	929840	0	∞	1.8579	∞	0	564910	3399800	974830	∞	6.0183	3.48758	0	829310	4371400	3964800	∞	5.27113	1.10255	2
Small nuclear ribonucleoprotein Sm D1	SNRPD1	4954100	7688100	12531000	12362000	2.52942	1.62992	1.01367	7274800	9608600	16987000	6441900	2.33505	1.7679	2.63695	3817100	5417100	12938000	8211500	3.38948	2.38836	1.5756	4712600	14111000	6245800	21854000	1.32534	0.442619	0.285797	2
Tropomyosin alpha-4 chain;Tropomyosin beta chain	TPM4;TPM2	0	860920	2380500	2903200	∞	2.76507	0.819957	0	0	5617600	2472800	∞	∞	2.27176	0	1164500	2464000	3033200	∞	2.11593	0.812343	0	865130	11623000	3498800	∞	13.435	3.322	2
Actin, alpha skeletal muscle;Actin, alpha cardiac muscle 1;Actin, gamma-enteric smooth muscle;Actin, aortic smooth muscle	ACTA1;ACTC1;ACTG2;ACTA2	12743000	0	30093000	31534000	2.36153	∞	0.954303	11575000	16795000	59890000	17438000	5.17408	3.56594	3.43445	13578000	0	39166000	31128000	2.88452	∞	1.25822	13443000	0	60551000	31643000	4.50428	∞	1.91357	2
T-complex protein 1 subunit beta	CCT2	4916400	6012300	86472000	73820000	17.5885	14.3825	1.17139	27361000	17825000	93260000	50913000	3.4085	5.23198	1.83175	4830400	10552000	75222000	79712000	15.5726	7.1287	0.943672	8850100	10526000	119960000	76652000	13.5546	11.3965	1.565	2
Mothers against decapentaplegic homolog 3;Mothers against decapentaplegic homolog 5;Mothers against decapentaplegic homolog 1;Mothers against decapentaplegic homolog 2;Mothers against decapentaplegic homolog 9	SMAD3;SMAD5;SMAD1;SMAD2;SMAD9	0	0	837840	19049	∞	∞	43.9834	74012	199370	0	22454	0	0	0	45368	0	0	0	0	0	0	0	0	1867600	0	∞	∞	∞	2
ADP-ribosylation factor 5	ARF5	203400	216640	327580	336730	1.61052	1.51209	0.972827	258930	388530	888560	474540	3.43166	2.28698	1.87247	340290	393060	1047200	1286600	3.07738	2.66422	0.813928	359820	367640	2223000	725750	6.17809	6.04668	3.06304	2
Adenylyl cyclase-associated protein 1	CAP1	0	1236500	0	1601800	0	0	0	0	491380	2466000	0	∞	5.01852	∞	0	0	1941300	0	∞	∞	∞	0	1265900	2852800	2325100	∞	2.25357	1.22696	2
Centromere-associated protein E	CENPE	56422000	526490000	392930000	449400000	6.96413	0.74632	0.874344	53709000	53607000	492130000	59190000	9.1629	9.18033	8.31441	47458000	787030000	79277000	691940000	1.67047	0.100729	0.114572	393900000	413010000	710100000	454600000	1.80274	1.71933	1.56203	2
Proteasome activator complex subunit 1	PSME1	0	0	2556500	2102700	∞	∞	1.21582	0	647460	2875200	1175200	∞	4.44074	2.44656	405990	1224800	3258100	4295800	8.02507	2.66011	0.758438	712260	1892500	7534600	1934600	10.5784	3.98129	3.89466	2
Heterogeneous nuclear ribonucleoprotein A0	HNRNPA0	81675	0	1742200	0	21.3309	∞	∞	666290	4961200	2573000	2279600	3.86168	0.518625	1.12871	0	0	3139800	0	∞	∞	∞	0	2850600	3538500	3834900	∞	1.24132	0.92271	2
Transcription intermediary factor 1-beta	TRIM28	0	4752200	11198000	6067600	∞	2.35638	1.84554	0	22834000	12496000	7562500	∞	0.547254	1.65236	0	3247000	7745100	4495400	∞	2.38531	1.72289	0	10361000	9844800	3743500	∞	0.950179	2.62984	2
Ras-related protein Rab-32	RAB32	391140	0	871970	0	2.2293	∞	∞	0	0	506780	0	∞	∞	∞	0	0	1284200	1087700	∞	∞	1.18066	570270	1378800	1892400	1049200	3.31843	1.3725	1.80366	2
Eukaryotic translation initiation factor 3 subunit A	EIF3A	0	265710	290080	3608700	∞	1.09172	0.0803835	163320	5673900	306640	3111800	1.87754	0.054044	0.098541	0	462770	1908500	0	∞	4.12408	∞	40901	171510	3808900	530490	93.1249	22.208	7.17997	2
Src substrate cortactin	CTTN	49071	332260	535880	381290	10.9205	1.61283	1.40544	313230	2412000	507970	475320	1.62172	0.210601	1.06869	196640	370100	2612000	1641700	13.2832	7.05755	1.59103	113960	487970	5907600	234000	51.8392	12.1065	25.2462	2
DNA replication licensing factor MCM6	MCM6	0	51712	95509	70485	∞	1.84694	1.35503	104210	191020	98900	60120	0.949045	0.517747	1.64504	0	33327	53275	0	∞	1.59855	∞	0	39927	88414	39645	∞	2.21439	2.23014	2
Protein disulfide-isomerase A6	PDIA6	1248000	6937000	4530500	0	3.63021	0.653092	∞	0	3458000	5591100	843610	∞	1.61686	6.62759	1640800	2000300	4137200	2407600	2.52145	2.06829	1.71839	4350300	6624300	4579600	5008200	1.05271	0.691333	0.91442	2
Non-POU domain-containing octamer-binding protein	NONO	0	333950	943010	301780	∞	2.82381	3.12483	0	3680000	3393300	2577800	∞	0.922092	1.31636	0	0	422960	331750	∞	∞	1.27494	186990	465780	1033200	0	5.52543	2.21821	∞	2
Microtubule-associated protein RP/EB family member 2	MAPRE2	0	0	473060	477710	∞	∞	0.990266	0	425980	503340	0	∞	1.1816	∞	0	0	325730	0	∞	∞	∞	0	0	1033300	0	∞	∞	∞	2
Translin	TSN	0	0	480860	0	∞	∞	∞	0	914630	0	0	0	0	0	0	890550	0	1100500	0	0	0	302880	0	1773000	678400	5.8538	∞	2.6135	2
Coiled-coil domain-containing protein 6	CCDC6	0	0	528020	0	∞	∞	∞	772550	210200	277380	0	0.359045	1.3196	∞	0	24460	0	237380	0	0	0	75877	0	230050	0	3.03188	∞	∞	2
Inverted formin-2	INF2	42710	2322400	11749000	6656000	275.088	5.05899	1.76517	861110	10501000	14933000	1594000	17.3416	1.42206	9.36826	4212600	13981000	7386100	4964600	1.75334	0.528296	1.48775	80084	6182000	17239000	8418800	215.261	2.78858	2.04768	2
Protein Hikeshi	C11orf73	0	0	376650	0	∞	∞	∞	0	0	365290	0	∞	∞	∞	0	0	0	704880	0	0	0	0	0	0	0	0	0	0	2
E3 ubiquitin-protein ligase UBR4	UBR4	0	845660	0	1973100	0	0	0	1029300	688450	4308400	2782700	4.18576	6.25812	1.54828	0	0	2892000	0	∞	∞	∞	1096700	0	392550	3729900	0.357937	∞	0.105244	2
Proteasome-associated protein ECM29 homolog	ECM29	50032	0	3307600	2646200	66.1097	∞	1.24994	63993	2565600	4278100	1984200	66.8526	1.66749	2.15608	706700	126500	3729700	1070400	5.27763	29.4838	3.4844	1285100	1982000	3365400	4125800	2.61878	1.69798	0.815696	2
Tetratricopeptide repeat protein 37	TTC37	0	0	59546	0	∞	∞	∞	36845	298810	902470	0	24.4937	3.02021	∞	68809	56150	79605	0	1.1569	1.41772	∞	33444	882040	124800	53501	3.73161	0.14149	2.33267	2
Hydroxysteroid dehydrogenase-like protein 2	HSDL2	373510	0	1737400	0	4.65155	∞	∞	0	993890	1191600	1100800	∞	1.19893	1.08249	0	0	1645500	2505300	∞	∞	0.656808	0	1051700	3041200	0	∞	2.8917	∞	2
Basic leucine zipper and W2 domain-containing protein 1	BZW1	2574100	3966700	12007000	7662800	4.66454	3.02695	1.56692	4756500	10419000	15037000	7996200	3.16136	1.44323	1.88052	1031000	8314500	11406000	12164000	11.063	1.37182	0.937685	2712400	6027900	18200000	2543000	6.70992	3.01929	7.1569	2
Solute carrier family 35 member F6	SLC35F6	110090	96907	190400	279830	1.72949	1.96477	0.680413	0	91464	264070	163220	∞	2.88715	1.61788	0	223140	0	740230	0	0	0	167590	211410	690360	442770	4.11934	3.2655	1.55918	2
MYCBP-associated protein	MYCBPAP	0	0	1118400	0	∞	∞	∞	0	0	0	2394600	0	0	0	0	0	0	0	0	0	0	0	0	2832100	0	∞	∞	∞	2
Programmed cell death 6-interacting protein	PDCD6IP	2335800	7268900	7413900	938490	3.17403	1.01995	7.89982	3792800	6037800	7199400	1237600	1.89818	1.19239	5.81723	216770	2012700	9089400	2327200	41.9311	4.51602	3.90572	219420	795150	8117100	1361700	36.9934	10.2083	5.961	2
Golgi-specific brefeldin A-resistance guanine nucleotide exchange factor 1	GBF1	0	0	0	540090	0	0	0	0	523950	958420	0	∞	1.82922	∞	0	2213600	0	0	0	0	0	0	0	2091200	0	∞	∞	∞	2
Protein TFG	TFG	651320	942820	2941300	855380	4.51591	3.11968	3.43859	1626900	577640	1637300	1916800	1.00639	2.83446	0.854184	844930	834020	995730	2274900	1.17848	1.19389	0.437703	0	993590	3778900	1386800	∞	3.80328	2.72491	2
Ceramide synthase 2	CERS2	0	0	0	0	0	0	0	0	0	1057200	0	∞	∞	∞	0	0	688530	1616300	∞	∞	0.425991	0	954110	2133200	967570	∞	2.2358	2.2047	2
Succinyl-CoA ligase [GDP-forming] subunit beta, mitochondrial	SUCLG2	0	0	0	90667	0	0	0	0	118890	1451500	910330	∞	12.2088	1.59448	0	0	1190400	0	∞	∞	∞	0	110950	0	671720	0	0	0	2
Importin-9	IPO9	1958500	3435300	6816200	9237800	3.48032	1.98416	0.73786	2971000	5267900	11728000	6823300	3.94749	2.22631	1.71882	62764	5850600	10817000	5043100	172.344	1.84887	2.14491	1254100	6573800	9078600	14046000	7.23914	1.38103	0.646348	2
Tetratricopeptide repeat protein 1	TTC1	25155	0	99038	62810	3.93711	∞	1.57679	0	106150	57185	50894	∞	0.538719	1.12361	0	0	0	59048	0	0	0	58182	57317	121670	39820	2.0912	2.12276	3.0555	2
Extended synaptotagmin-1	ESYT1	1667900	5312800	7612700	9959900	4.56424	1.4329	0.764335	3339800	6109200	11440000	5671800	3.42535	1.87259	2.017	2776000	16634000	15389000	8287300	5.54359	0.925153	1.85694	3322600	6798200	17990000	9848700	5.41443	2.64629	1.82664	2
REM2- and Rab-like small GTPase 1	RSG1	0	0	0	0	0	0	0	0	0	0	0	0	0	0	0	0	3472500	0	∞	∞	∞	0	0	7186500	0	∞	∞	∞	2
Protein unc-45 homolog A	UNC45A	1264400	0	5502000	3053100	4.35147	∞	1.8021	3699900	11203000	10082000	5532200	2.72494	0.899938	1.82242	266770	6162700	11514000	4289400	43.1608	1.86834	2.68429	2894100	8322000	6243300	11290000	2.15725	0.750216	0.552994	2
Prostaglandin E synthase 2;Prostaglandin E synthase 2 truncated form	PTGES2	0	0	2642100	1017100	∞	∞	2.59768	143340	2046200	1104400	2553500	7.70476	0.539732	0.432504	811180	846490	711270	2154200	0.876834	0.840258	0.330178	0	1039600	2472400	1133000	∞	2.37822	2.18217	2
Ras-related protein Rab-18	RAB18	0	0	0	0	0	0	0	0	0	1264700	728010	∞	∞	1.7372	748770	1167400	0	2197900	0	0	0	888730	1236400	4722400	926590	5.31365	3.81948	5.09654	2
GTP-binding protein SAR1a	SAR1A	7606400	7423800	12013000	12289000	1.57933	1.61817	0.977541	4489700	6699900	11582000	6754500	2.57968	1.72868	1.71471	2718900	4609900	9504000	15202000	3.49553	2.06165	0.625181	7884100	7588900	25502000	8648300	3.23461	3.36043	2.94879	2
Structural maintenance of chromosomes protein 4	SMC4	72279	0	384740	0	5.32298	∞	∞	0	955760	0	0	0	0	0	0	0	0	0	0	0	0	26577	57310	134570	26309	5.0634	2.34811	5.11498	2
Hsp70-binding protein 1	HSPBP1	0	0	6121600	1449100	∞	∞	4.22442	1496500	2834100	2083600	0	1.39232	0.735189	∞	618910	0	1895300	2577700	3.06232	∞	0.735268	829750	1482700	3536200	1431000	4.26177	2.38497	2.47114	2
Importin-11	IPO11	49819	1164900	6378200	6170100	128.027	5.47532	1.03373	1730500	2258600	9248500	4476900	5.34441	4.09479	2.06583	3485300	3333900	6222700	3825200	1.78541	1.86649	1.62676	1346600	105900	3650100	4560300	2.7106	34.4674	0.800408	2
Exportin-7	XPO7	0	1472900	1888700	1646800	∞	1.2823	1.14689	1653300	1811100	2831600	1608400	1.7127	1.56347	1.76051	622410	1837100	2044500	2582800	3.28481	1.1129	0.791583	0	1289100	5661800	3261700	∞	4.39206	1.73584	2
Leucyl-cystinyl aminopeptidase;Leucyl-cystinyl aminopeptidase, pregnancy serum form	LNPEP	0	1207100	1420900	979080	∞	1.17712	1.45126	1213900	0	1845700	0	1.52047	∞	∞	1005600	0	2064000	1373100	2.05251	∞	1.50317	0	883730	3170800	2221600	∞	3.58797	1.42726	2
Proteasome activator complex subunit 2	PSME2	1659900	12618000	26710000	22703000	16.0913	2.11682	1.1765	18428000	6462200	34039000	18759000	1.84713	5.2674	1.81454	8380600	20069000	33656000	21944000	4.01594	1.67701	1.53372	17732000	13002000	33892000	30620000	1.91135	2.60668	1.10686	2
Acyl-coenzyme A thioesterase 9, mitochondrial	ACOT9	0	550140	825330	0	∞	1.50022	∞	63322	2094400	1396700	149040	22.0571	0.666874	9.37131	566070	2052100	1445800	2079600	2.5541	0.704547	0.69523	35727	1069600	3285000	1054500	91.9473	3.07124	3.11522	2
Basic leucine zipper and W2 domain-containing protein 2	BZW2	0	0	1942900	1082200	∞	∞	1.79532	0	1872500	2089400	0	∞	1.11583	∞	428040	624760	0	3896600	0	0	0	0	0	1738300	0	∞	∞	∞	2
		0	0	6638400	3199400	∞	∞	2.07489	0	2621300	4386800	0	∞	1.67352	∞	0	1974200	3294700	3921200	∞	1.66888	0.840227	2234400	3467200	5617800	4015900	2.51423	1.62027	1.39889	2
CCR4-NOT transcription complex subunit 1	CNOT1	0	353760	0	0	0	0	0	0	324980	0	501920	0	0	0	0	0	0	401150	0	0	0	0	0	912010	0	∞	∞	∞	1
Kelch-like protein 33	KLHL33	14193000	0	0	0	0	0	0	16083000	16869000	26412000	18962000	1.64223	1.56571	1.39289	10190000	20546000	22149000	58213000	2.1736	1.07802	0.380482	10173000	19307000	59133000	0	5.81274	3.06278	∞	1
Ras-related protein Rap-1A;Ras-related protein Rap-1b;Ras-related protein Rap-1b-like protein	RAP1A;RAP1B	968530	0	2018000	2517600	2.08357	∞	0.801557	1896700	1441800	2892300	1433700	1.52491	2.00603	2.01737	1435600	3682700	4454800	5952200	3.10309	1.20966	0.748429	5545800	2554400	6918000	8652200	1.24743	2.70827	0.799565	1
Protein FAM127C;Protein FAM127A;Protein FAM127B	FAM127C;FAM127A;FAM127B	601560	6191700	2527900	3567500	4.20224	0.408272	0.708591	319440	25432000	2584200	2681500	8.08978	0.101612	0.963714	0	8403500	1221900	3911800	∞	0.145404	0.312363	0	4402800	7019100	2610700	∞	1.59424	2.68859	1
Eukaryotic translation initiation factor 3 subunit C;Eukaryotic translation initiation factor 3 subunit C-like protein	EIF3C;EIF3CL	0	0	0	0	0	0	0	0	904050	0	0	0	0	0	0	219520	0	0	0	0	0	0	0	698880	0	∞	∞	∞	1
AP-3 complex subunit beta-1	AP3B1	0	0	0	0	0	0	0	0	1253600	0	0	0	0	0	0	0	0	0	0	0	0	0	0	1385600	0	∞	∞	∞	1
26S proteasome non-ATPase regulatory subunit 11	PSMD11	0	2483700	5181400	3988100	∞	2.08616	1.29922	0	7784200	4587200	2552500	∞	0.589296	1.79714	189210	2537900	0	5410000	0	0	0	244370	1120500	8617500	3990300	35.2641	7.69076	2.15961	1
Chloride intracellular channel protein 1	CLIC1	0	0	2017500	1426100	∞	∞	1.4147	0	1289000	1080500	2842100	∞	0.838247	0.380177	0	824890	0	1548500	0	0	0	189000	486630	1904500	1126500	10.0767	3.91365	1.69063	1
Eukaryotic translation initiation factor 3 subunit F	EIF3F	2181900	5514300	6782200	7193200	3.10839	1.22993	0.942863	3917100	9764700	11316000	3969900	2.88887	1.15887	2.85045	2892400	5047300	7773000	5071400	2.68739	1.54003	1.53271	2738100	12264000	10087000	9369400	3.68394	0.822489	1.07659	1
Dynamin-1-like protein	DNM1L	0	0	446730	0	∞	∞	∞	0	802340	0	0	0	0	0	0	2069200	926350	727320	∞	0.447685	1.27365	0	0	1329700	927090	∞	∞	1.43427	1
Probable ubiquitin carboxyl-terminal hydrolase FAF-Y;Probable ubiquitin carboxyl-terminal hydrolase FAF-X	USP9Y;USP9X	75334	0	150360	350890	1.99591	∞	0.42851	0	210570	283490	119010	∞	1.3463	2.38207	0	383160	544330	0	∞	1.42063	∞	117990	191910	432740	215370	3.6676	2.25491	2.00929	1
Importin subunit alpha-3	KPNA4	0	0	0	2747200	0	0	0	0	2047400	1282700	0	∞	0.626502	∞	0	1699400	2596400	1408100	∞	1.52783	1.8439	0	0	0	0	0	0	0	1
Coatomer subunit epsilon	COPE	0	0	1300800	2564600	∞	∞	0.507214	0	3228400	2758300	1596200	∞	0.854386	1.72804	0	1470300	1602200	4305100	∞	1.08971	0.372163	1247800	0	4788100	3181200	3.83723	∞	1.50512	1
Torsin-1A	TOR1A	0	2548900	5596500	4579300	∞	2.19565	1.22213	2850500	3088100	7863900	6052100	2.75878	2.54652	1.29937	2307600	3660900	6417800	2488800	2.78116	1.75307	2.57867	2712900	0	2771100	6558500	1.02145	∞	0.42252	1
Proteasome subunit alpha type-7;Proteasome subunit alpha type-7-like	PSMA7;PSMA8	0	0	569130	772680	∞	∞	0.736566	0	840440	650630	519440	∞	0.774154	1.25256	0	0	414760	0	∞	∞	∞	0	0	0	0	0	0	0	1
Secretory carrier-associated membrane protein 3	SCAMP3	0	0	0	0	0	0	0	0	0	1204300	1855400	∞	∞	0.649078	0	1410200	3618200	3846800	∞	2.56574	0.940574	0	0	5524400	1574000	∞	∞	3.50978	1
Exportin-1	XPO1	9823800	34884000	69269000	56205000	7.05114	1.9857	1.23243	23785000	43595000	80433000	49424000	3.38167	1.84501	1.62741	12480000	51178000	54025000	49008000	4.32893	1.05563	1.10237	21182000	32818000	86606000	65895000	4.08866	2.63898	1.3143	1
Secretory carrier-associated membrane protein 2	SCAMP2	0	0	0	0	0	0	0	0	519820	0	0	0	0	0	0	0	0	0	0	0	0	0	1142100	1969900	0	∞	1.72481	∞	1
Dihydroxyacetone phosphate acyltransferase	GNPAT	0	662510	891290	1534600	∞	1.34532	0.580796	571900	560290	1256200	0	2.19654	2.24205	∞	0	1100400	0	569140	0	0	0	722190	1069000	1985800	2433900	2.74969	1.85762	0.815892	1
Surfeit locus protein 4	SURF4	0	1957000	8041900	6335800	∞	4.1093	1.26928	1728200	2502300	7651800	5928800	4.42761	3.05791	1.29062	484460	9531400	7446200	7936700	15.3701	0.781228	0.938198	5084600	4277100	10489000	6035600	2.0629	2.45236	1.73786	1
26S proteasome non-ATPase regulatory subunit 3	PSMD3	0	3613500	3791300	4304800	∞	1.0492	0.880715	0	7084800	5475100	3748900	∞	0.772795	1.46046	0	4041800	4435400	4550000	∞	1.09738	0.974813	0	2488200	6969300	1651800	∞	2.80094	4.21922	1
Kunitz-type protease inhibitor 2	SPINT2	0	0	1497700	0	∞	∞	∞	0	0	0	0	0	0	0	946410	0	0	0	0	0	0	0	1918800	0	0	0	0	0	1
Tumor protein D54	TPD52L2	0	0	0	0	0	0	0	0	319780	0	0	0	0	0	0	0	0	1621200	0	0	0	0	0	2344500	0	∞	∞	∞	1
Mitochondrial import inner membrane translocase subunit TIM44	TIMM44	55756	0	97577	55153	1.75007	∞	1.76921	0	209870	62264	65957	∞	0.296679	0.944009	60967	97923	52992	112390	0.869192	0.54116	0.471501	0	170400	157370	88268	∞	0.923533	1.78287	1
Alpha-actinin-4	ACTN4	0	4439300	11934000	7955500	∞	2.68826	1.50009	368120	17013000	22860000	5964000	62.0993	1.34368	3.833	459960	22421000	14564000	10820000	31.6636	0.64957	1.34603	753180	3353500	10934000	17292000	14.5171	3.26047	0.632316	1
AP-1 complex subunit gamma-1	AP1G1	0	0	94863	0	∞	∞	∞	0	158870	74155	109070	∞	0.466765	0.679884	0	0	0	101880	0	0	0	0	85674	128300	83336	∞	1.49754	1.53955	1
Cleavage and polyadenylation specificity factor subunit 5	NUDT21	11377000	5247500	21354000	2126300	1.87694	4.06937	10.0428	13152000	14032000	28609000	27781000	2.17526	2.03884	1.0298	13428000	9903500	15870000	13190000	1.18186	1.60246	1.20318	12988000	13646000	8611000	0	0.662997	0.631027	∞	1
Sjoegren syndrome/scleroderma autoantigen 1	SSSCA1	0	0	220710	0	∞	∞	∞	0	650530	0	0	0	0	0	0	0	0	0	0	0	0	0	0	0	0	0	0	0	1
Protein diaphanous homolog 1	DIAPH1	0	0	0	0	0	0	0	0	0	0	786540	0	0	0	0	0	0	0	0	0	0	904290	0	2381100	628770	2.63312	∞	3.78692	1
Exocyst complex component 3	EXOC3	0	0	0	0	0	0	0	0	275330	87063	80069	∞	0.316213	1.08735	0	0	133790	132180	∞	∞	1.01218	0	140090	242270	109260	∞	1.72939	2.21737	1
Perilipin-3	PLIN3	555730	147070	1416000	1431600	2.548	9.62807	0.989103	1623700	2044000	2656700	154600	1.6362	1.29976	17.1843	470280	2294100	6107600	6256000	12.9872	2.66231	0.976279	1133500	1522100	10383000	4306900	9.16012	6.8215	2.41078	1
Catenin delta-1	CTNND1	0	0	1380500	1012400	∞	∞	1.36359	664590	8667900	2765200	1358400	4.16076	0.319016	2.03563	0	0	1135100	2941300	∞	∞	0.385918	0	1180100	3422800	425300	∞	2.90043	8.04797	1
General vesicular transport factor p115	USO1	0	0	1130500	986140	∞	∞	1.14639	0	844330	1223900	0	∞	1.44955	∞	0	944170	0	1046700	0	0	0	0	1404500	2274800	1007000	∞	1.61965	2.25899	1
Filamin-B	FLNB	0	827990	1664700	1866500	∞	2.01053	0.891883	0	4145000	2208500	3003300	∞	0.532811	0.735358	0	1430800	1357000	715710	∞	0.94842	1.89602	0	954220	1457800	106820	∞	1.52774	13.6473	1
Cold shock domain-containing protein E1	CSDE1	0	219980	159940	76369	∞	0.727066	2.09431	0	2558100	145650	90418	∞	0.0569368	1.61085	0	134980	103880	59385	∞	0.769595	1.74926	32738	140530	1191700	92997	36.4011	8.48004	12.8144	1
Isocitrate dehydrogenase [NADP] cytoplasmic	IDH1	0	0	1515400	1402100	∞	∞	1.08081	132710	1442700	1922300	1277000	14.485	1.33243	1.50532	509750	43029	4453700	1114500	8.73703	103.505	3.99614	465200	0	5411800	5189900	11.6333	∞	1.04276	1
PRA1 family protein 3	ARL6IP5	940010	1924900	662820	2259000	0.70512	0.34434	0.293413	607650	0	2847500	2419100	4.68609	∞	1.17709	351920	3188900	3048700	2745100	8.66305	0.956035	1.1106	2499400	2093000	8487100	5159400	3.39565	4.05499	1.64498	1
ATP synthase subunit d, mitochondrial	ATP5H	0	63481	0	51750	0	0	0	0	59402	71316	622260	∞	1.20057	0.114608	0	804560	88212	85388	∞	0.10964	1.03307	71533	110030	1508700	174080	21.091	13.7117	8.6667	1
ATP synthase subunit g, mitochondrial	ATP5L	0	350980	0	0	0	0	0	0	781270	858300	460770	∞	1.0986	1.86275	0	984830	0	1046000	0	0	0	0	0	1696700	0	∞	∞	∞	1
Glutaminase kidney isoform, mitochondrial	GLS	525710	3216300	5179300	2800100	9.85201	1.61033	1.84968	3029700	9546900	14373000	11249000	4.74403	1.50551	1.27771	4085600	11299000	13263000	10497000	3.24628	1.17382	1.2635	4993300	12068000	11963000	6582200	2.39581	0.991299	1.81748	1
Reticulon-3	RTN3	0	731970	4527300	5011400	∞	6.18509	0.9034	1703100	0	3684000	2731100	2.16311	∞	1.34891	312530	2202700	2047300	6550000	6.55073	0.92945	0.312565	0	1143700	11843000	2127600	∞	10.355	5.56637	1
Importin-7	IPO7	4879900	19213000	35384000	29204000	7.25097	1.84167	1.21161	11862000	22056000	45293000	25250000	3.81833	2.05355	1.79378	9035300	29858000	30473000	31996000	3.37266	1.0206	0.9524	8082400	14750000	53285000	41861000	6.59272	3.61254	1.2729	1
Long-chain-fatty-acid--CoA ligase 3	ACSL3	164730	2812000	7076400	6348200	42.9576	2.5165	1.11471	1979900	4888900	7184800	4479900	3.62887	1.46961	1.60379	517070	1424900	5961700	8502300	11.5298	4.18394	0.701187	39071	1245900	16821000	7250900	430.524	13.5011	2.31985	1
Apoptosis-inducing factor 1, mitochondrial	AIFM1	144410	98176	1491400	1421600	10.3275	15.1911	1.0491	405890	1259200	2001000	731850	4.92991	1.5891	2.73417	262680	680200	988830	1292100	3.76439	1.45373	0.765289	195780	916810	1361200	144260	6.9527	1.48471	9.43574	1
Retinal dehydrogenase 1	ALDH1A1	20377000	78123000	224050000	211130000	10.9952	2.86791	1.06119	34923000	102750000	235020000	201820000	6.72966	2.2873	1.1645	17335000	97111000	251910000	247810000	14.5319	2.59404	1.01654	27068000	86182000	405990000	228660000	14.9989	4.71084	1.77552	1
Glutathione reductase, mitochondrial	GSR	0	1499200	5031200	3404700	∞	3.35592	1.47772	0	1621800	3142900	4374100	∞	1.93791	0.718525	0	1012200	3198100	7311500	∞	3.15955	0.437407	0	2549000	9124800	0	∞	3.57976	∞	1
Phosphoglycerate kinase 1	PGK1	0	0	823860	1634500	∞	∞	0.504044	0	810590	2327200	5654300	∞	2.871	0.411581	0	1960600	2718600	2646900	∞	1.38662	1.02709	579510	1238500	5302000	1885400	9.14911	4.28099	2.81214	1
Ornithine aminotransferase, mitochondrial;Ornithine aminotransferase, hepatic form;Ornithine aminotransferase, renal form	OAT	0	0	329740	991330	∞	∞	0.332624	705950	7447400	2385300	2436000	3.37885	0.320286	0.979187	0	392890	0	988210	0	0	0	195480	0	4268200	771840	21.8345	∞	5.5299	1
Keratin, type II cytoskeletal 1	KRT1	121510000	203930000	83286000	155560000	0.685425	0.408405	0.535395	72437000	66458000	70808000	118300000	0.977511	1.06545	0.598546	55477000	117100000	108960000	141560000	1.96406	0.930487	0.769709	69805000	82113000	281260000	128130000	4.02922	3.42528	2.19511	1
Tubulin beta-4A chain	TUBB4A	0	1734300	1974500	3900000	∞	1.1385	0.506282	1559700	1163600	3064100	1724100	1.96454	2.63329	1.77722	564310	4120600	2760200	2147800	4.89128	0.669854	1.28513	0	2914400	2696400	4911300	∞	0.925199	0.54902	1
Glyceraldehyde-3-phosphate dehydrogenase	GAPDH	50097000	103710000	257750000	276530000	5.14502	2.4853	0.932087	50243000	155260000	279520000	261340000	5.56336	1.80033	1.06956	33480000	59397000	309000000	279920000	9.22939	5.20228	1.10389	87255000	76440000	518680000	270940000	5.94442	6.78545	1.91437	1
Dolichyl-diphosphooligosaccharide--protein glycosyltransferase subunit 2	RPN2	0	712840	0	0	0	0	0	445300	490810	1038600	0	2.33236	2.11609	∞	0	0	1119100	790120	∞	∞	1.41637	0	1095500	1132700	0	∞	1.03396	∞	1
Histone H2A type 1-J;Histone H2A type 1-H;Histone H2A.J;Histone H2A type 2-C;Histone H2A type 1-C;Histone H2A type 3;Histone H2A type 2-A;Histone H2A type 1-D;Histone H2A type 1;Histone H2A type 1-B/E;Histone H2A type 1-A;Histone H2AX	HIST1H2AJ;HIST1H2AH;H2AFJ;HIST2H2AC;HIST1H2AC;HIST3H2A;HIST2H2AA3;HIST1H2AD;HIST1H2AG;HIST1H2AB;HIST1H2AA;H2AFX	1498600	0	2781600	999230	1.85613	∞	2.78374	672260	7003700	3514400	779070	5.22774	0.501792	4.51102	568620	1249200	1921700	3621600	3.37959	1.53834	0.530622	873970	3740700	4129200	2219900	4.72465	1.10386	1.86008	1
Sodium/potassium-transporting ATPase subunit beta-1	ATP1B1	0	604660	1526500	899320	∞	2.52456	1.69739	0	690750	0	0	0	0	0	0	1752500	2042600	0	∞	1.16553	∞	1734800	0	4013800	3806600	2.3137	∞	1.05443	1
Protein S100-A8;Protein S100-A8, N-terminally processed	S100A8	0	0	0	5460500	0	0	0	0	0	0	0	0	0	0	0	0	0	0	0	0	0	0	0	861200	0	∞	∞	∞	1
ADP/ATP translocase 2;ADP/ATP translocase 2, N-terminally processed;ADP/ATP translocase 3;ADP/ATP translocase 3, N-terminally processed	SLC25A5;SLC25A6	0	1166000	4477900	4147100	∞	3.84039	1.07977	999140	4386100	4201500	3066700	4.20512	0.957912	1.37004	2516200	3035100	9879700	11682000	3.92644	3.25515	0.84572	1775700	6246400	23245000	9941300	13.0906	3.72134	2.33823	1
Propionyl-CoA carboxylase alpha chain, mitochondrial	PCCA	950470	3931900	1949100	1497100	2.05067	0.495715	1.30192	2283300	1628700	4349300	1862200	1.90483	2.67041	2.33557	2240200	1988500	4726500	4280200	2.10986	2.37692	1.10427	2078400	1091600	1031300	1956800	0.496199	0.94476	0.527034	1
Fatty acid-binding protein, heart	FABP3	0	0	0	0	0	0	0	0	0	874580	0	∞	∞	∞	0	806770	1005400	3592500	∞	1.2462	0.279861	349490	0	1888600	2013000	5.40387	∞	0.938202	1
Integrin beta-1	ITGB1	1555700	7953700	10129000	8225800	6.5109	1.2735	1.23137	2582200	7505900	10398000	9159900	4.0268	1.38531	1.13517	2980700	9683000	14180000	9235500	4.75727	1.46442	1.53538	4839600	10802000	18731000	11318000	3.87036	1.73403	1.65497	1
Cyclin-dependent kinase 1	CDK1	3958100	7781800	6591000	6166100	1.66519	0.846976	1.06891	2273400	15212000	8070900	6139800	3.55015	0.530561	1.31452	944810	3206800	3759000	5564600	3.97858	1.1722	0.67552	1570500	5219900	11682000	4168500	7.4384	2.23797	2.80245	1
ATP synthase subunit beta, mitochondrial	ATP5B	5550200	9416400	18842000	17109000	3.39483	2.00098	1.10129	9215400	22392000	14696000	12158000	1.59472	0.656306	1.20875	10021000	25721000	31119000	46248000	3.10538	1.20987	0.672872	15150000	24633000	58681000	18588000	3.87333	2.38221	3.15693	1
Protein S100-A9	S100A9	0	513830	0	10207000	0	0	0	338630	0	710730	0	2.09884	∞	∞	815650	194440	673320	0	0.825501	3.46287	∞	304140	4143300	0	282390	0	0	0	1
Tropomyosin alpha-3 chain	TPM3	0	0	833260	0	∞	∞	∞	0	0	0	0	0	0	0	0	573550	736840	1216500	∞	1.2847	0.605705	0	0	0	0	0	0	0	1
Epoxide hydrolase 1	EPHX1	10210000	30194000	40663000	28330000	3.98266	1.34672	1.43533	16902000	19974000	39447000	42354000	2.33387	1.97492	0.931364	12237000	44462000	82499000	84112000	6.74177	1.85549	0.980823	24952000	41300000	125700000	76765000	5.03767	3.04358	1.63746	1
Calpain-1 catalytic subunit	CAPN1	0	2937100	1620800	2062500	∞	0.551837	0.785842	1167100	4681500	4454700	2448700	3.8169	0.951554	1.81921	569500	3610700	5631300	5021800	9.88815	1.55961	1.12137	1040900	2147400	7979200	5001700	7.66567	3.71575	1.5953	1
Profilin-1	PFN1	375770	4159100	2158100	1638100	5.74314	0.518886	1.31744	1352900	4075900	1263100	22838000	0.933624	0.309895	0.0553069	473240	950780	3657000	6606000	7.72758	3.84632	0.553588	674810	1060800	10636000	4067000	15.7615	10.0264	2.6152	1
Adenine phosphoribosyltransferase	APRT	3850300	802330	22957000	19399000	5.96239	28.6129	1.18341	4061600	1035200	26742000	20260000	6.5841	25.8327	1.31994	13063000	954560	42739000	17139000	3.27176	44.7735	2.49367	13559000	0	36225000	26907000	2.67166	∞	1.3463	1
4F2 cell-surface antigen heavy chain	SLC3A2	50435000	141090000	182920000	165700000	3.62685	1.29648	1.10392	98927000	130800000	214240000	145060000	2.16564	1.63792	1.47691	56355000	200710000	186530000	200290000	3.30991	0.929351	0.9313	74149000	132370000	367630000	234590000	4.95799	2.77729	1.56712	1
Heat shock protein HSP 90-beta	HSP90AB1	22430000	181290000	249030000	215890000	11.1025	1.37366	1.1535	34825000	456760000	251240000	271420000	7.21436	0.550048	0.92565	19945000	194540000	230910000	171970000	11.5773	1.18695	1.34273	36231000	145290000	331900000	194380000	9.16066	2.2844	1.70748	1
40S ribosomal protein SA	RPSA	691970	1180400	1382200	1219900	1.99749	1.17096	1.13304	0	3545200	1937900	0	∞	0.546626	∞	0	1933000	659150	0	∞	0.340998	∞	0	0	1959100	0	∞	∞	∞	1
Glutathione S-transferase P	GSTP1	0	0	2387200	0	∞	∞	∞	0	1705200	0	5334000	0	0	0	0	1500100	3660400	2831800	∞	2.4401	1.29261	0	0	1659700	3942600	∞	∞	0.420966	1
Clathrin light chain A	CLTA	211630	3586800	7898100	6050300	37.3203	2.20199	1.30541	1758500	11352000	8151800	2538800	4.63566	0.718094	3.21089	1783700	5843700	8985500	8322000	5.03756	1.53764	1.07973	2101100	7203500	16233000	7964000	7.72595	2.25349	2.0383	1
2,3-cyclic-nucleotide 3-phosphodiesterase	CNP	0	0	0	834970	0	0	0	0	716380	723240	0	∞	1.00958	∞	0	0	0	1062000	0	0	0	0	812450	2075800	762710	∞	2.55499	2.72161	1
		0	108730	155510	96072	∞	1.43024	1.61868	0	0	0	0	0	0	0	0	71275	164150	0	∞	2.30305	∞	0	0	0	0	0	0	0	1
HLA class I histocompatibility antigen, A-29 alpha chain;HLA class I histocompatibility antigen, A-74 alpha chain;HLA class I histocompatibility antigen, A-66 alpha chain;HLA class I histocompatibility antigen, A-43 alpha chain;HLA class I histocompatibility antigen, A-34 alpha chain;HLA class I histocompatibility antigen, A-26 alpha chain;HLA class I histocompatibility antigen, A-25 alpha chain;…	HLA-A	0	1080100	2971200	1910200	∞	2.75086	1.55544	0	1710700	2919100	2970900	∞	1.70638	0.982564	0	4731300	4575200	4877400	∞	0.967007	0.938041	0	4282300	6576400	6412800	∞	1.53572	1.02551	1
Thioredoxin	TXN	8184300	15596000	27025000	22564000	3.30205	1.73282	1.1977	10121000	14877000	20514000	24666000	2.02687	1.37891	0.831671	10198000	21727000	31890000	51392000	3.12708	1.46776	0.620525	7168500	23628000	61241000	24221000	8.54307	2.59188	2.52843	1
Microsomal glutathione S-transferase 1	MGST1	0	0	256460	2195900	∞	∞	0.11679	0	0	1263600	1992500	∞	∞	0.634178	801450	3117200	4284600	4239900	5.34606	1.3745	1.01054	1885900	4807600	8949500	3559000	4.74548	1.86153	2.51461	1
60 kDa heat shock protein, mitochondrial	HSPD1	64373000	65344000	205230000	191740000	3.18814	3.14076	1.07036	107820000	76721000	234660000	126110000	2.17641	3.05861	1.86076	40023000	55985000	202360000	182360000	5.05609	3.61454	1.10967	79131000	74142000	272720000	201290000	3.44644	3.67835	1.35486	1
78 kDa glucose-regulated protein	HSPA5	500130	1190300	783780	1256400	1.56715	0.658473	0.62383	199090	2779900	468440	1067300	2.35291	0.16851	0.438902	0	938880	2102300	1137800	∞	2.23916	1.84769	168300	2137000	2580200	259240	15.331	1.20739	9.95294	1
Solute carrier family 2, facilitated glucose transporter member 1	SLC2A1	584480	771390	3451800	2042600	5.90576	4.47478	1.68991	0	3823500	2176200	2873100	∞	0.569164	0.75744	1856600	2896200	5480000	7800100	2.95163	1.89213	0.702555	1436100	1865300	10822000	7403000	7.53569	5.80175	1.46184	1
Glycogen phosphorylase, brain form;Glycogen phosphorylase, muscle form;Glycogen phosphorylase, liver form	PYGB;PYGM;PYGL	0	2746200	998090	1806100	∞	0.363444	0.552622	0	4865000	1751000	855910	∞	0.359918	2.04578	0	4256100	3264300	1877600	∞	0.76697	1.73855	0	4122000	6370100	0	∞	1.54539	∞	1
Glucose-6-phosphate 1-dehydrogenase	G6PD	47286000	114530000	212310000	173320000	4.48991	1.85375	1.22496	97886000	198610000	264600000	262270000	2.70314	1.33226	1.00888	64231000	246990000	279990000	226350000	4.35911	1.13361	1.23698	90944000	186820000	403700000	260110000	4.439	2.1609	1.55204	1
C-1-tetrahydrofolate synthase, cytoplasmic;Methylenetetrahydrofolate dehydrogenase;Methenyltetrahydrofolate cyclohydrolase;Formyltetrahydrofolate synthetase;C-1-tetrahydrofolate synthase, cytoplasmic, N-terminally processed	MTHFD1	0	5981200	5026300	4120500	∞	0.84035	1.21983	3882500	20049000	3119300	6133400	0.803426	0.155584	0.508576	1295400	6619300	4576000	6128700	3.5325	0.691312	0.746651	582980	4799000	10417000	4891300	17.8685	2.17066	2.1297	1
Polyadenylate-binding protein 1	PABPC1	157140	3297000	9952300	4871400	63.334	3.01859	2.04301	9305800	18388000	11613000	8984200	1.24793	0.631553	1.2926	4444900	3322900	3166600	65798	0.712412	0.952963	48.1261	2444200	7820600	8790100	1859800	3.59631	1.12397	4.72637	1
X-ray repair cross-complementing protein 6	XRCC6	0	0	2254800	419820	∞	∞	5.37087	749100	11307000	5282900	1091400	7.05233	0.467224	4.84048	0	5206100	0	0	0	0	0	0	2700300	2179300	0	∞	0.807058	∞	1
Lysosome-associated membrane glycoprotein 2	LAMP2	1593400	3919800	4110400	5176200	2.57964	1.04862	0.794096	2826000	1991100	4857100	3446400	1.71872	2.43941	1.40933	1810000	3333400	6252800	8274000	3.45459	1.8758	0.755717	2507200	4183900	15971000	5212600	6.37005	3.81725	3.06392	1
Ribonuclease inhibitor	RNH1	0	160050	85197	0	∞	0.532315	∞	0	296520	203730	0	∞	0.68707	∞	0	185920	288050	0	∞	1.54932	∞	0	188340	0	105660	0	0	0	1
Protein disulfide-isomerase A4	PDIA4	0	791990	481840	0	∞	0.608392	∞	0	2252900	0	0	0	0	0	0	679190	0	508860	0	0	0	0	812380	1729600	0	∞	2.12905	∞	1
Plastin-3	PLS3	0	39749	836580	51603	∞	21.0466	16.2118	0	102680	909370	1616400	∞	8.85635	0.56259	0	1987000	1456100	2043000	∞	0.732813	0.712726	0	1156900	2781000	2511400	∞	2.40384	1.10735	1
Small nuclear ribonucleoprotein-associated protein N;Small nuclear ribonucleoprotein-associated proteins B and B	SNRPN;SNRPB	0	1678900	0	3164900	0	0	0	1191200	4229900	3673600	0	3.08395	0.868484	∞	0	0	0	2625400	0	0	0	0	763130	3499100	0	∞	4.5852	∞	1
Aldose reductase	AKR1B1	963710	4907200	6301800	6146300	6.5391	1.28419	1.0253	1575600	7437900	6096500	8824600	3.86932	0.819653	0.690853	1168700	9723500	10864000	8359500	9.2958	1.11729	1.2996	729510	6198000	15088000	9228700	20.6824	2.43433	1.6349	1
Poliovirus receptor	PVR	81841	162330	221720	152900	2.70916	1.36586	1.4501	138980	395530	243950	226300	1.75529	0.616767	1.07799	0	258360	347110	218790	∞	1.34351	1.5865	97033	108300	446630	241510	4.60287	4.12401	1.84932	1
Eukaryotic peptide chain release factor GTP-binding subunit ERF3A;Eukaryotic peptide chain release factor GTP-binding subunit ERF3B	GSPT1;GSPT2	0	0	1119800	985400	∞	∞	1.13639	749570	1255700	1319300	0	1.76008	1.05065	∞	0	695300	1318100	1304300	∞	1.89573	1.01058	250080	0	2191800	622100	8.7644	∞	3.52323	1
Nucleoside diphosphate kinase A	NME1	0	0	0	0	0	0	0	0	0	580450	0	∞	∞	∞	0	0	0	0	0	0	0	0	468770	0	0	0	0	0	1
NADPH--cytochrome P450 reductase	POR	0	1676600	1339400	0	∞	0.798879	∞	0	1683000	0	0	0	0	0	0	0	2264100	2792000	∞	∞	0.810924	0	669600	3461600	0	∞	5.16965	∞	1
Probable ATP-dependent RNA helicase DDX5;Probable ATP-dependent RNA helicase DDX17	DDX5;DDX17	720520	0	1055600	0	1.46505	∞	∞	0	2134500	2005300	804500	∞	0.939471	2.4926	0	0	0	1228300	0	0	0	822620	920380	2593500	888270	3.15273	2.81786	2.91972	1
26S protease regulatory subunit 6A	PSMC3	686610	2044100	2865300	2849100	4.17311	1.40174	1.00569	798270	583220	3041000	1938700	3.80949	5.21416	1.56858	0	1128000	1571200	1604900	∞	1.39291	0.979002	1019700	1793100	4102300	4870000	4.02305	2.28783	0.842361	1
60S ribosomal protein L35a	RPL35A	0	1234700	2500500	0	∞	2.02519	∞	0	11855000	2346500	1840700	∞	0.197933	1.27479	297880	1680400	571980	1674400	1.92017	0.340383	0.341603	0	4419400	2443600	1071200	∞	0.552926	2.28118	1
ADP-ribosylation factor 4	ARF4	20997000	26197000	45410000	42336000	2.16269	1.7334	1.07261	19705000	27177000	55289000	37901000	2.80584	2.0344	1.45877	16681000	34633000	67045000	85908000	4.01924	1.93587	0.780428	34181000	44636000	118210000	58884000	3.45835	2.64831	2.00751	1
Cation-dependent mannose-6-phosphate receptor	M6PR	0	758400	0	345930	0	0	0	0	1066800	0	0	0	0	0	0	956170	1386100	1137100	∞	1.44964	1.21898	429690	711350	3710100	0	8.63436	5.21558	∞	1
Cysteine and glycine-rich protein 1	CSRP1	0	0	169510	1791400	∞	∞	0.0946243	54132	2703600	1794200	1688800	33.1449	0.663634	1.06241	0	1794400	2212300	244150	∞	1.23289	9.06123	0	1477500	3608600	0	∞	2.44237	∞	1
Catechol O-methyltransferase	COMT	0	996600	0	0	0	0	0	0	197080	0	0	0	0	0	0	993910	1006000	1095300	∞	1.01216	0.91847	0	0	1014800	0	∞	∞	∞	1
Trifunctional purine biosynthetic protein adenosine-3;Phosphoribosylamine--glycine ligase;Phosphoribosylformylglycinamidine cyclo-ligase;Phosphoribosylglycinamide formyltransferase	GART	492240	2568700	4620200	2998700	9.38607	1.79865	1.54073	745290	7066300	7849300	2677300	10.5319	1.11081	2.9318	316240	3768500	4106600	3822200	12.9857	1.08972	1.07441	0	1772400	4259200	5815900	∞	2.40307	0.732337	1
Nucleoside diphosphate kinase B	NME2	0	3201600	10389000	11154000	∞	3.24494	0.931415	913050	4710600	9187700	10964000	10.0626	1.95043	0.837988	1052100	2820400	10880000	20114000	10.3412	3.85761	0.540917	1781200	4648300	21028000	6382800	11.8055	4.5238	3.29448	1
Beta-crystallin S	CRYGS	0	8398800	0	14619000	0	0	0	0	0	0	8992900	0	0	0	11756000	0	7245200	0	0.616298	∞	∞	10767000	0	17487000	11215000	1.62413	∞	1.55925	1
40S ribosomal protein S3	RPS3	52823000	73324000	90796000	81197000	1.71887	1.23828	1.11822	60982000	64497000	70684000	75983000	1.1591	1.09593	0.930261	27418000	48719000	73753000	115630000	2.68995	1.51384	0.637836	34905000	62690000	130840000	82213000	3.74846	2.0871	1.59148	1
Adenosylhomocysteinase	AHCY	0	0	0	423140	0	0	0	0	0	818440	2241100	∞	∞	0.365196	0	0	2548400	3559200	∞	∞	0.716004	0	0	4894100	0	∞	∞	∞	1
ATP synthase F(0) complex subunit B1, mitochondrial	ATP5F1	0	920570	2579300	2094000	∞	2.80185	1.23176	0	1646700	3390900	2331600	∞	2.05921	1.45432	2496500	3295300	5022000	3689800	2.01162	1.52399	1.36105	2242100	4170700	6560000	2756100	2.92583	1.57288	2.38017	1
DNA replication licensing factor MCM3	MCM3	59791	62335	440660	964430	7.37001	7.06922	0.456912	225810	1349400	206160	224440	0.91298	0.152779	0.918553	116180	0	137240	162740	1.18127	∞	0.843308	0	65956	967200	170110	∞	14.6643	5.68573	1
40S ribosomal protein S12	RPS12	0	0	0	0	0	0	0	0	0	0	0	0	0	0	0	0	0	858790	0	0	0	0	1274800	3009200	0	∞	2.36053	∞	1
ATP synthase subunit alpha, mitochondrial	ATP5A1	2487200	15126000	26688000	25475000	10.7301	1.76438	1.04762	10984000	29077000	27480000	18963000	2.50182	0.945077	1.44914	13900000	39641000	57160000	57332000	4.11223	1.44194	0.997	17527000	40745000	85528000	40641000	4.87979	2.0991	2.10448	1
Integrin alpha-3;Integrin alpha-3 heavy chain;Integrin alpha-3 light chain	ITGA3	0	2123900	998120	1798000	∞	0.469947	0.555128	2160000	1592600	2253800	2707900	1.04343	1.41517	0.832305	1116800	1527000	2441700	4337800	2.18634	1.59902	0.562889	1341200	2668100	5084900	3030400	3.79131	1.90581	1.67796	1
60S ribosomal protein L12	RPL12	0	1994300	2583500	2221200	∞	1.29544	1.16311	0	8638500	1461800	1941700	∞	0.169219	0.752845	364930	2173700	0	2421300	0	0	0	0	2236600	3854800	0	∞	1.72351	∞	1
Protein disulfide-isomerase A3	PDIA3	0	5935600	975530	1310300	∞	0.164352	0.744509	0	21608000	1571500	1876000	∞	0.0727277	0.837687	0	4573800	498870	2269600	∞	0.109071	0.219805	0	724380	1854800	396890	∞	2.56053	4.67334	1
Aldehyde dehydrogenase, dimeric NADP-preferring	ALDH3A1	1069400	8822600	9815900	14539000	9.17889	1.11259	0.675143	3894900	27264000	17145000	19556000	4.40191	0.628851	0.876713	136200	13529000	16519000	10790000	121.285	1.22101	1.53095	1193900	3596800	20046000	3304200	16.7904	5.57329	6.06682	1
DnaJ homolog subfamily A member 1	DNAJA1	1327000	3087900	7013000	4676000	5.28485	2.27112	1.49979	5569000	187530	7558000	4872400	1.35716	40.3029	1.55119	490050	3796300	5033200	7596900	10.2708	1.32582	0.662533	980080	1356600	8114100	1386800	8.27902	5.9812	5.85095	1
14-3-3 protein sigma	SFN	919330	3531300	2745000	2369500	2.98587	0.777334	1.15847	1615800	10414000	2464500	2540600	1.52525	0.236653	0.970046	1003500	5418300	5688800	4322000	5.66896	1.04992	1.31624	1176400	4109400	6367200	2816000	5.41244	1.54942	2.26108	1
G protein-coupled receptor kinase 4	GRK4	117320	247770	137700	260630	1.17371	0.555757	0.528335	85838	0	283510	0	3.30285	∞	∞	58311	185930	158100	134350	2.71132	0.85032	1.17678	100630	126610	251450	641630	2.49876	1.98602	0.391893	1
60S ribosomal protein L9	RPL9	0	0	0	0	0	0	0	0	815080	0	0	0	0	0	0	0	765510	0	∞	∞	∞	0	0	0	0	0	0	0	1
Multidrug resistance-associated protein 1	ABCC1	134670	2609400	3749100	4389800	27.8392	1.43677	0.854048	2295800	6416500	6912600	5223200	3.01098	1.07732	1.32344	1236200	3885800	7806100	5906300	6.31459	2.00888	1.32166	772480	2603800	16462000	10677000	21.3106	6.3223	1.54182	1
Catenin beta-1	CTNNB1	0	0	3918700	1359300	∞	∞	2.88288	1127200	4818600	2948800	4202600	2.61604	0.611962	0.701661	1983900	2920000	2571400	2031600	1.29613	0.880616	1.2657	994760	147800	1582700	3376800	1.59104	10.7084	0.468698	1
Nuclear pore complex protein Nup214	NUP214	1768400	3019900	2212400	0	1.25107	0.732607	∞	2373500	2253500	2068000	0	0.871287	0.917684	∞	766100	0	2475800	0	3.23169	∞	∞	2016400	1895200	0	3819000	0	0	0	1
Monocarboxylate transporter 8	SLC16A2	0	0	1084200	0	∞	∞	∞	0	0	0	0	0	0	0	0	1212800	0	0	0	0	0	0	1916600	2501100	1819900	∞	1.30497	1.37431	1
E3 ubiquitin-protein ligase TRIM23	TRIM23	0	0	785190	0	∞	∞	∞	0	0	0	0	0	0	0	0	0	0	0	0	0	0	0	0	0	0	0	0	0	1
Transgelin-2	TAGLN2	5282400	8716600	6908000	5121400	1.30774	0.792511	1.34885	6255500	3419700	5529500	6384600	0.883942	1.61695	0.866068	4554800	4363400	7284800	5006300	1.59937	1.66952	1.45513	2631700	3956600	7317400	4852800	2.78048	1.84942	1.50787	1
T-complex protein 1 subunit zeta	CCT6A	9021700	11501000	143230000	119040000	15.8762	12.4537	1.20321	34050000	43595000	192910000	108820000	5.66549	4.42505	1.77274	16835000	19597000	138380000	93147000	8.21978	7.06128	1.48561	20282000	23707000	151450000	106510000	7.46721	6.38841	1.42193	1
Signal transducer and activator of transcription 3	STAT3	0	0	2851800	3461500	∞	∞	0.823862	1878800	2913100	4469300	4797200	2.37881	1.53421	0.931648	0	5622300	4762800	3522800	∞	0.847127	1.35199	3106200	3120000	7852100	3675500	2.52788	2.5167	2.13634	1
Trifunctional enzyme subunit alpha, mitochondrial;Long-chain enoyl-CoA hydratase;Long chain 3-hydroxyacyl-CoA dehydrogenase	HADHA	2859800	3610300	8108100	5105700	2.8352	2.24582	1.58805	2306100	5498000	6358100	5600700	2.75708	1.15644	1.13523	2382000	7006400	16978000	16223000	7.12762	2.42321	1.04654	4899200	7316400	27082000	18418000	5.52784	3.70155	1.47041	1
Isoleucine--tRNA ligase, cytoplasmic	IARS	1232300	14907000	24556000	23178000	19.927	1.64728	1.05945	5565600	35090000	34438000	24284000	6.18765	0.981419	1.41814	2614600	20294000	34610000	27622000	13.2372	1.70543	1.25299	3034500	24460000	47709000	30187000	15.7222	1.95049	1.58045	1
Signal transducer and activator of transcription 6	STAT6	0	997390	1426400	1429400	∞	1.43013	0.997901	1242800	0	2497800	1039900	2.00982	∞	2.40196	403810	0	2338100	3576900	5.7901	∞	0.653667	1338700	0	4541000	4769100	3.3921	∞	0.952171	1
Leucine-rich PPR motif-containing protein, mitochondrial	LRPPRC	4803600	15924000	55093000	45745000	11.4691	3.45975	1.20435	23564000	55166000	78767000	33894000	3.34268	1.42782	2.32392	11791000	46747000	32316000	23761000	2.74073	0.691296	1.36004	17294000	24820000	52371000	28110000	3.02828	2.11003	1.86307	1
60S ribosomal protein L35	RPL35	0	2176400	1842500	2236800	∞	0.846582	0.823721	1461400	1878000	0	1292600	0	0	0	0	704320	1919400	0	∞	2.72518	∞	889780	2480000	1442500	0	1.62119	0.581653	∞	1
Matrin-3	MATR3	0	0	2915400	1969100	∞	∞	1.48057	1363300	1667700	2235900	2967900	1.64006	1.34071	0.753361	808980	0	1261600	0	1.55949	∞	∞	0	0	0	0	0	0	0	1
ATP-dependent DNA helicase Q1	RECQL	0	0	480830	0	∞	∞	∞	0	0	0	986300	0	0	0	0	0	0	0	0	0	0	0	0	654800	736390	∞	∞	0.889203	1
Large proline-rich protein BAG6	BAG6	703550	894510	1822900	1323900	2.591	2.03788	1.37692	75537	1087000	1421500	0	18.8186	1.30773	∞	0	17776	1943700	1106800	∞	109.344	1.75614	0	22264	42932	1024900	∞	1.92831	0.041889	1
40S ribosomal protein S5;40S ribosomal protein S5, N-terminally processed	RPS5	5884900	12687000	21294000	15023000	3.61841	1.67841	1.41743	7369000	25320000	14953000	16823000	2.02918	0.590561	0.888843	4035900	12416000	10653000	17367000	2.63956	0.858006	0.613405	11512000	8427300	35484000	16925000	3.08235	4.2106	2.09654	1
Ras GTPase-activating-like protein IQGAP1	IQGAP1	756370	4250700	4454300	4513500	5.88905	1.0479	0.986884	1139900	16729000	7716000	7668800	6.76901	0.461235	1.00615	1114400	15411000	9849100	10434000	8.83803	0.639095	0.943943	966480	7636600	24923000	15586000	25.7874	3.26363	1.59906	1
F-actin-capping protein subunit alpha-1;F-actin-capping protein subunit alpha-2	CAPZA1;CAPZA2	0	2401100	3191000	3043300	∞	1.32897	1.04853	0	3004900	3763500	2562700	∞	1.25245	1.46857	0	0	3167000	4262200	∞	∞	0.743043	723980	3008100	7203900	1682900	9.95041	2.39483	4.28065	1
ATP synthase subunit O, mitochondrial	ATP5O	0	1028700	304190	492890	∞	0.295703	0.617156	0	372990	0	0	0	0	0	0	3277400	2737600	3254800	∞	0.835296	0.841096	778480	2270700	8460500	5409400	10.868	3.72594	1.56404	1
26S proteasome non-ATPase regulatory subunit 8	PSMD8	770570	1933300	7672200	5307800	9.95653	3.96845	1.44546	1513800	4020100	5305800	4255200	3.50495	1.31982	1.2469	1572200	6107000	7171600	3935800	4.56151	1.17432	1.82215	3008700	2598200	17368000	6634600	5.77259	6.68463	2.61779	1
Proteasome subunit beta type-3	PSMB3	0	589470	876700	931470	∞	1.48727	0.9412	0	0	33906	900240	∞	∞	0.0376633	0	27846	0	1147300	0	0	0	0	0	1766300	0	∞	∞	∞	1
Very long-chain specific acyl-CoA dehydrogenase, mitochondrial	ACADVL	0	1409900	0	0	0	0	0	0	0	0	568920	0	0	0	844470	1661400	1912900	0	2.26521	1.15138	∞	316730	0	8519200	1993200	26.8974	∞	4.27413	1
Isocitrate dehydrogenase [NAD] subunit alpha, mitochondrial	IDH3A	2090800	3898600	8678900	9573500	4.15099	2.22616	0.906555	3795100	6475800	9873700	11505000	2.6017	1.52471	0.858209	3235100	6085800	9316800	9743700	2.87991	1.53091	0.956187	3834300	6581100	14934000	6459200	3.89484	2.26923	2.31205	1
Ras-related protein Rab-5C	RAB5C	6192000	7406400	9829300	9762900	1.58742	1.32714	1.0068	7501400	5744600	10202000	8706000	1.36001	1.77593	1.17184	4052200	5888700	10189000	11748000	2.51444	1.73026	0.867297	5157900	6639200	19902000	9447600	3.85855	2.99765	2.10657	1
Ras-related protein Rab-7a	RAB7A	3266100	4721400	5571000	3351800	1.7057	1.17995	1.66209	5237500	5682100	6543900	7153400	1.24943	1.15167	0.914796	5072900	8724300	13110000	19546000	2.58432	1.5027	0.670725	6087500	8011300	22329000	10158000	3.66801	2.78719	2.19817	1
6-phosphogluconate dehydrogenase, decarboxylating	PGD	24652000	7981300	28561000	39220000	1.15857	3.57849	0.728225	25408000	68332000	40075000	61105000	1.57726	0.586475	0.655838	17617000	58339000	38155000	65697000	2.16581	0.654022	0.580772	35496000	39779000	82568000	50941000	2.32612	2.07567	1.62086	1
Heterogeneous nuclear ribonucleoprotein F;Heterogeneous nuclear ribonucleoprotein F, N-terminally processed	HNRNPF	1046600	2954900	1970200	1430500	1.88248	0.666757	1.37728	882110	7293900	2353700	1721000	2.66826	0.322694	1.36764	589670	5265100	2079300	2917200	3.52621	0.394921	0.712773	60528	2494700	5309300	3318600	87.7164	2.12823	1.59986	1
Succinyl-CoA ligase [ADP/GDP-forming] subunit alpha, mitochondrial	SUCLG1	0	0	391960	2220000	∞	∞	0.176559	0	2348500	1645500	1740700	∞	0.70066	0.945309	0	0	488690	1685200	∞	∞	0.289989	0	546900	4669700	645490	∞	8.53849	7.23435	1
Arginine--tRNA ligase, cytoplasmic	RARS	1108500	15031000	21614000	11027000	19.4984	1.43796	1.9601	9830100	33569000	27606000	15812000	2.80831	0.822366	1.74589	1260600	14563000	25383000	17302000	20.1356	1.74298	1.46706	1977600	18102000	43398000	15689000	21.9448	2.39741	2.76614	1
5-AMP-activated protein kinase subunit gamma-1	PRKAG1	0	1012300	999320	2329600	∞	0.987178	0.428966	1187000	3767700	1700500	1359000	1.4326	0.451336	1.25129	0	2991500	4570400	1014900	∞	1.5278	4.5033	0	6840000	2831100	5539300	∞	0.413904	0.511093	1
Exportin-2	CSE1L	37196000	69192000	150230000	116240000	4.03888	2.1712	1.29241	60886000	79287000	190160000	169640000	3.12321	2.39838	1.12096	50243000	108980000	155110000	85598000	3.0872	1.42329	1.81208	48247000	79179000	239200000	78756000	4.95782	3.021	3.03723	1
Transitional endoplasmic reticulum ATPase	VCP	396080	1126000	29031000	25271000	73.2958	25.7824	1.14879	0	4521800	28697000	16591000	∞	6.34637	1.72967	0	4689600	21285000	27034000	∞	4.53877	0.787342	810280	877740	32610000	29324000	40.2453	37.1522	1.11206	1
Eukaryotic translation initiation factor 3 subunit B	EIF3B	133470	388750	1288100	642630	9.65086	3.31344	2.00442	0	3449100	1019200	875780	∞	0.295497	1.16376	0	2145000	2262700	1875500	∞	1.05487	1.20645	124460	2709600	1678900	3492500	13.4895	0.619612	0.480716	1
BH3-interacting domain death agonist;BH3-interacting domain death agonist p15;BH3-interacting domain death agonist p13;BH3-interacting domain death agonist p11	BID	0	371730	0	0	0	0	0	0	0	0	653870	0	0	0	0	975550	1608400	0	∞	1.64871	∞	0	0	1117500	1075100	∞	∞	1.03944	1
Methionine--tRNA ligase, cytoplasmic	MARS	95034	204720	3560800	2449000	37.4687	17.3935	1.45398	192660	8199900	2953500	3069100	15.3301	0.360187	0.962334	341360	1688500	3092800	4725000	9.06023	1.83168	0.654561	55016	170570	7290000	1248600	132.507	42.7391	5.83854	1
Actin, cytoplasmic 1;Actin, cytoplasmic 1, N-terminally processed	ACTB	8203700	1695200	17538000	21507000	2.13782	10.3457	0.815455	7078100	9971600	25549000	13115000	3.60958	2.56218	1.94807	4782400	2728300	19257000	16421000	4.02664	7.05824	1.17271	10373000	4797500	22589000	19594000	2.17767	4.70849	1.15285	1
Eukaryotic initiation factor 4A-I;Eukaryotic initiation factor 4A-II;Eukaryotic initiation factor 4A-II, N-terminally processed	EIF4A1;EIF4A2	491560	12557000	12081000	10818000	24.5769	0.962093	1.11675	3063900	31792000	12835000	8723700	4.18911	0.403718	1.47128	631220	8122900	10930000	9105200	17.3157	1.34558	1.20041	1831200	9397000	19412000	5600200	10.6007	2.06577	3.4663	1
Cell division control protein 42 homolog	CDC42	39572	0	1108100	39968	28.0021	∞	27.7247	1259500	1126500	1411500	1065000	1.12068	1.253	1.32535	1137300	1065300	2265600	1790600	1.99209	2.12672	1.26527	1418800	1213900	0	1302800	0	0	0	1
Ras-related protein Rab-2A;Ras-related protein Rab-2B	RAB2A;RAB2B	1639300	2473800	5507800	4888600	3.35985	2.22645	1.12666	1458200	5067600	6346700	6883100	4.35242	1.25241	0.92207	3119400	5060100	6025400	8352500	1.93159	1.19077	0.721389	4388900	4946700	13570000	3535600	3.09189	2.74324	3.8381	1
Ras-related protein Rab-10	RAB10	14303000	26964000	35980000	41486000	2.51556	1.33437	0.867281	22314000	22715000	39989000	36134000	1.7921	1.76047	1.10669	19021000	40833000	47675000	84911000	2.50644	1.16756	0.56147	29249000	33079000	106900000	69845000	3.65483	3.23166	1.53053	1
Ras-related protein Rab-14	RAB14	163450	208590	0	382030	0	0	0	364620	0	593810	1119200	1.62857	∞	0.530566	60878	332580	215170	482360	3.53445	0.646972	0.446078	279260	558270	1185700	382790	4.24586	2.12388	3.09752	1
Alpha-centractin;Beta-centractin	ACTR1A;ACTR1B	0	736430	2793700	1667400	∞	3.79357	1.67548	889540	3922800	2630400	2439600	2.95703	0.670541	1.07821	619210	4290500	4076200	3596900	6.5829	0.950052	1.13325	1247800	5036500	8860800	7718200	7.10114	1.75932	1.14804	1
ADP-ribosylation factor 1;ADP-ribosylation factor 3	ARF1;ARF3	0	0	2372300	6569600	∞	∞	0.361103	4818800	261070	11021000	6789700	2.28708	42.2147	1.62319	4656600	3134800	8906100	13631000	1.91258	2.84104	0.653371	10379000	11798000	13187000	13775000	1.27055	1.11773	0.957314	1
ATP-binding cassette sub-family E member 1	ABCE1	0	716360	769060	803470	∞	1.07357	0.957173	0	2043800	1301000	775230	∞	0.636559	1.67821	438940	1226300	920180	1529300	2.09637	0.750371	0.6017	0	0	1201000	0	∞	∞	∞	1
40S ribosomal protein S3a	RPS3A	18578000	32593000	22578000	17788000	1.21531	0.692725	1.26928	16653000	29062000	22424000	16178000	1.34654	0.771592	1.38608	6586800	14222000	19165000	26967000	2.90961	1.34756	0.710683	10238000	11819000	30780000	15900000	3.00645	2.60428	1.93585	1
60S ribosomal protein L27	RPL27	904560	1169500	1936000	1162300	2.14027	1.65541	1.66566	1229900	18187000	0	3620500	0	0	0	804450	2727800	1950600	1278500	2.42476	0.715082	1.52569	0	6434600	5494000	980380	∞	0.853822	5.60395	1
Coatomer subunit zeta-1	COPZ1	1215800	1292300	2102300	2392300	1.72915	1.62679	0.878778	550020	7176300	0	2139000	0	0	0	0	2395200	3248800	1327100	∞	1.35638	2.44804	544380	2316100	4980600	1525600	9.14912	2.15043	3.26468	1
Heterogeneous nuclear ribonucleoprotein K	HNRNPK	5006800	16232000	24547000	16133000	4.90273	1.51226	1.52154	25336000	29598000	29251000	10839000	1.15452	0.988276	2.69868	5085400	14478000	12770000	13571000	2.51111	0.882028	0.940977	7127600	16072000	24896000	20399000	3.4929	1.54903	1.22045	1
26S protease regulatory subunit 8	PSMC5	254220	1079000	4099400	5205900	16.1254	3.79926	0.787453	1400700	4079300	7836400	4984500	5.59463	1.92102	1.57215	132030	2344700	6867100	5295600	52.0117	2.92878	1.29676	2117300	4326000	12743000	12935000	6.01851	2.94568	0.985157	1
40S ribosomal protein S15a	RPS15A	4479400	8986200	6348800	7374300	1.41733	0.706506	0.860936	6092300	11682000	8723100	6724500	1.43182	0.746713	1.29721	2112000	4943200	8690900	8437600	4.11501	1.75815	1.03002	2846400	5658500	18170000	4093900	6.3835	3.2111	4.43831	1
40S ribosomal protein S16	RPS16	68905000	78271000	91097000	102040000	1.32207	1.16387	0.892758	57644000	96402000	104440000	86449000	1.81181	1.08338	1.20811	39160000	62916000	108530000	127560000	2.77145	1.725	0.850815	50973000	74926000	153520000	97979000	3.01179	2.04895	1.56687	1
40S ribosomal protein S23	RPS23	11027000	11994000	17106000	15389000	1.55128	1.42621	1.11157	7516500	14134000	15250000	12477000	2.02887	1.07896	1.22225	9017700	9353400	13939000	21119000	1.54574	1.49026	0.660022	8543100	14874000	23823000	10980000	2.78857	1.60165	2.16967	1
40S ribosomal protein S13	RPS13	35278000	50911000	47288000	51556000	1.34044	0.928837	0.917216	45791000	54494000	41125000	42291000	0.898102	0.75467	0.972429	19230000	30394000	50127000	76028000	2.60671	1.64924	0.659323	28532000	43658000	85291000	34292000	2.98931	1.95362	2.4872	1
40S ribosomal protein S11	RPS11	26255000	37752000	36265000	34206000	1.38126	0.960611	1.06019	29275000	43854000	32527000	29388000	1.11108	0.741711	1.10681	14159000	21112000	21581000	29168000	1.52419	1.02221	0.739886	15331000	18326000	55662000	21371000	3.63068	3.03732	2.60456	1
40S ribosomal protein S4, X isoform	RPS4X	14348000	22834000	24921000	33320000	1.7369	1.0914	0.747929	19466000	46597000	19033000	23368000	0.977756	0.40846	0.81449	6533900	21002000	15928000	21799000	2.43775	0.758404	0.730676	14425000	17156000	36558000	18697000	2.53435	2.13092	1.95529	1
Serine/threonine-protein phosphatase 2A catalytic subunit alpha isoform;Serine/threonine-protein phosphatase 2A catalytic subunit beta isoform	PPP2CA;PPP2CB	0	0	0	1361100	0	0	0	0	2519600	927480	537140	∞	0.368106	1.7267	0	0	1041600	0	∞	∞	∞	0	1090000	1368900	2945600	∞	1.25587	0.464727	1
40S ribosomal protein S6	RPS6	10367000	15982000	14406000	16463000	1.3896	0.901389	0.875053	12977000	20776000	13322000	16331000	1.02659	0.641221	0.815749	7028600	16947000	3751400	21917000	0.533734	0.221361	0.171164	13782000	13653000	21671000	14421000	1.57241	1.58727	1.50274	1
Histone H4	HIST1H4A	3230300	5351200	2622100	2119600	0.81172	0.490002	1.23707	3024500	21480000	11343000	8357100	3.75037	0.528073	1.35729	1681900	5264300	8458200	11366000	5.02896	1.60671	0.744167	2002300	7009700	13364000	5370800	6.67432	1.9065	2.48827	1
GTP-binding nuclear protein Ran	RAN	10528000	26237000	18750000	20103000	1.78097	0.71464	0.932697	16954000	46117000	24742000	18995000	1.45936	0.536505	1.30255	8592500	21481000	26694000	27964000	3.10666	1.24268	0.954584	9957200	22088000	39327000	25534000	3.9496	1.78047	1.54018	1
40S ribosomal protein S25	RPS25	3683700	2977200	4930400	4138300	1.33844	1.65605	1.19141	2628800	5287600	3216700	4507100	1.22364	0.608348	0.713696	1388400	0	2787100	6432900	2.00742	∞	0.433257	1785700	2767500	7589400	1217600	4.2501	2.74233	6.23308	1
60S ribosomal protein L32	RPL32	0	0	854390	0	∞	∞	∞	578050	1260400	569890	0	0.985884	0.45215	∞	0	0	0	598980	0	0	0	0	0	0	0	0	0	0	1
Serine/threonine-protein phosphatase 2A 55 kDa regulatory subunit B alpha isoform	PPP2R2A	0	879680	0	1077100	0	0	0	0	0	0	1303500	0	0	0	575600	1371800	1896900	1329300	3.29552	1.38278	1.42699	0	0	2367100	0	∞	∞	∞	1
Actin, cytoplasmic 2;Actin, cytoplasmic 2, N-terminally processed	ACTG1	604560000	154640000	1414200000	1422700000	2.33922	9.14511	0.994025	925030000	792770000	3195400000	1196200000	3.45437	4.03068	2.67129	658820000	159790000	1693900000	1513200000	2.57111	10.6008	1.11942	812440000	519610000	2563800000	1823400000	3.15568	4.93409	1.40605	1
Putative elongation factor 1-alpha-like 3;Elongation factor 1-alpha 1	EEF1A1P5;EEF1A1	188680000	218040000	489800000	509680000	2.59593	2.24638	0.960995	270920000	427060000	568770000	384230000	2.0994	1.33183	1.48029	134630000	183700000	424220000	451800000	3.15101	2.30931	0.938955	180400000	231270000	732710000	362420000	4.06159	3.1682	2.02172	1
Histone H3.3C;Histone H3.2;Histone H3.1t;Histone H3.3;Histone H3.1	H3F3C;HIST2H3A;HIST3H3;H3F3A;HIST1H3A	0	0	448520	0	∞	∞	∞	0	0	0	0	0	0	0	0	0	0	0	0	0	0	0	1804400	1537200	0	∞	0.851918	∞	1
60S ribosomal protein L19	RPL19	5991400	3543500	7256700	8692400	1.21119	2.04789	0.834833	4174400	17409000	9527600	6579600	2.28239	0.54728	1.44805	2198800	5842900	3879600	9196500	1.76442	0.663985	0.421856	1571900	5921500	11886000	7773200	7.56155	2.00726	1.5291	1
Phosphate carrier protein, mitochondrial	SLC25A3	0	0	0	695580	0	0	0	0	0	1570600	775380	∞	∞	2.02559	0	1842500	2428200	0	∞	1.31788	∞	0	1646200	8513400	11446000	∞	5.17155	0.743788	1
Heterogeneous nuclear ribonucleoprotein U	HNRNPU	11060000	25066000	17043000	20931000	1.54096	0.679925	0.814247	10007000	24178000	25882000	18701000	2.58639	1.07048	1.38399	4267400	12222000	10545000	14090000	2.47106	0.862788	0.748403	5855900	13333000	31040000	15267000	5.30064	2.32806	2.03314	1
Large neutral amino acids transporter small subunit 1	SLC7A5	13667000	46034000	51685000	27579000	3.78174	1.12276	1.87407	23652000	36469000	64381000	53710000	2.72201	1.76536	1.19868	13731000	32830000	68663000	74843000	5.00058	2.09147	0.917427	15400000	27648000	125060000	43945000	8.12078	4.52329	2.84583	1
ATP-dependent 6-phosphofructokinase, platelet type	PFKP	3406700	545230	25800000	30784000	7.57331	47.3195	0.838098	3424300	5087600	25313000	22168000	7.39217	4.97543	1.14187	1860900	1165500	26789000	27299000	14.3957	22.985	0.981318	3206100	1244600	37539000	18540000	11.7086	30.1615	2.02476	1
60S ribosomal protein L18a	RPL18A	1275700	1908900	1962600	2415500	1.53845	1.02813	0.812503	836340	6983800	2753500	3443400	3.29232	0.39427	0.799646	310510	1438700	2661500	1280700	8.57138	1.84993	2.07816	0	1248700	1867100	3192100	∞	1.49524	0.584913	1
Tumor necrosis factor alpha-induced protein 2	TNFAIP2	877670	2378200	7873600	4477400	8.97103	3.31074	1.75852	4863300	9153900	10219000	4214900	2.10125	1.11635	2.42449	1469100	12066000	10451000	12823000	7.11388	0.866153	0.81502	3910400	7026300	20907000	17392000	5.34651	2.97553	1.2021	1
1,4-alpha-glucan-branching enzyme	GBE1	0	0	0	0	0	0	0	0	5151900	0	0	0	0	0	0	1502600	432400	0	∞	0.287768	∞	0	0	1042400	0	∞	∞	∞	1
Eukaryotic translation initiation factor 4 gamma 1	EIF4G1	1238800	1848600	8321700	7270000	6.71755	4.50162	1.14466	3410900	11222000	5644400	2794100	1.65481	0.502976	2.02011	737890	1823500	810780	3899100	1.09878	0.444628	0.20794	311530	2786300	8429000	3907500	27.0568	3.02516	2.15713	1
Elongation factor 1-alpha 2	EEF1A2	0	0	0	0	0	0	0	0	552560	713030	0	∞	1.29041	∞	0	0	1131400	1895500	∞	∞	0.596887	0	0	3047400	1546900	∞	∞	1.97	1
Peroxiredoxin-1	PRDX1	33113000	83733000	105030000	87273000	3.17187	1.25434	1.20346	65700000	113580000	111420000	94034000	1.69589	0.980983	1.18489	39025000	98422000	118410000	150440000	3.03421	1.20308	0.787091	40948000	108170000	200810000	96646000	4.90402	1.85643	2.07779	1
60S ribosomal protein L18	RPL18	0	495980	1340300	2531700	∞	2.70233	0.529407	0	12051000	1505200	1934200	∞	0.124902	0.778203	154640	0	690240	0	4.46353	∞	∞	376370	2075600	777790	0	2.06656	0.37473	∞	1
Apoptosis regulator BAX	BAX	0	103160	225280	145140	∞	2.18379	1.55216	0	162540	113610	136370	∞	0.698966	0.833101	128860	336010	244300	353800	1.89586	0.727062	0.690503	162070	470070	663750	383200	4.09545	1.41202	1.73212	1
Rho GTPase-activating protein 1	ARHGAP1	382080	1737800	0	960270	0	0	0	622650	5868800	0	1115400	0	0	0	497350	6836700	1644300	0	3.30612	0.240511	∞	0	2533300	5391400	2644700	∞	2.12821	2.03857	1
ATP-dependent RNA helicase A	DHX9	0	2522900	0	1700700	0	0	0	0	7300500	0	2447400	0	0	0	0	0	1707300	0	∞	∞	∞	0	4851900	3266100	0	∞	0.673159	∞	1
Histone-binding protein RBBP7;Histone-binding protein RBBP4	RBBP7;RBBP4	0	0	0	0	0	0	0	219890	3146600	1222000	0	5.55732	0.388356	∞	86358	695250	0	1235800	0	0	0	0	0	785510	0	∞	∞	∞	1
Neuroblast differentiation-associated protein AHNAK	AHNAK	5378600	9101400	7030700	8600200	1.30716	0.772486	0.817504	4110400	17571000	8173600	7404700	1.98852	0.465176	1.10384	4157000	10674000	9986800	16410000	2.40241	0.935619	0.60858	8058000	12597000	23348000	11046000	2.89749	1.85346	2.11371	1
Aspartyl/asparaginyl beta-hydroxylase	ASPH	5526500	24506000	20526000	15365000	3.7141	0.837591	1.33589	19011000	23532000	23797000	15704000	1.25175	1.01126	1.51535	5910000	18580000	35467000	20843000	6.00118	1.90888	1.70163	9937300	22031000	31651000	24326000	3.18507	1.43666	1.30112	1
Aminoacyl tRNA synthase complex-interacting multifunctional protein 1;Endothelial monocyte-activating polypeptide 2	AIMP1	0	293540	0	954840	0	0	0	0	752530	658200	659910	∞	0.87465	0.997409	0	389580	0	446380	0	0	0	0	0	695110	458630	∞	∞	1.51562	1
Heat shock protein 75 kDa, mitochondrial	TRAP1	0	0	2196100	0	∞	∞	∞	0	5981100	906900	1806500	∞	0.151628	0.50202	0	1434200	1972700	0	∞	1.37547	∞	0	1935000	1662400	1061000	∞	0.859121	1.56682	1
TAR DNA-binding protein 43	TARDBP	631600	1766100	2956600	2904200	4.68113	1.67408	1.01804	1186700	3611900	4210000	1437400	3.54765	1.16559	2.9289	0	3168200	4577700	1174300	∞	1.44489	3.89824	461930	1017000	4313000	1368300	9.33691	4.2409	3.15209	1
Aminoacyl tRNA synthase complex-interacting multifunctional protein 2	AIMP2	0	2538900	5287900	3393100	∞	2.08275	1.55843	1343300	5577200	6180500	3324500	4.60098	1.10817	1.85908	0	4578800	6315000	6596300	∞	1.37918	0.957355	919510	4497600	10888000	7780300	11.8411	2.42085	1.39943	1
Butyrophilin subfamily 1 member A1	BTN1A1	0	2074700	1003300	1878700	∞	0.483588	0.534039	1832200	980650	2738500	2414100	1.49465	2.79254	1.13438	2032200	2373900	3370400	6064100	1.6585	1.41977	0.555796	2592700	4702300	13591000	3791700	5.24203	2.89029	3.58441	1
Integrin-linked protein kinase	ILK	0	0	64833	54300	∞	∞	1.19398	0	180630	79039	65504	∞	0.437574	1.20663	0	0	84742	102250	∞	∞	0.828773	46260	85290	170490	86418	3.68547	1.99894	1.97285	1
Histone deacetylase 1;Histone deacetylase 2	HDAC1;HDAC2	7030200	56129000	84868000	6364400	12.0719	1.51202	13.3348	195710000	281280000	42888000	5879900	0.219141	0.152474	7.294	201310000	184350000	174510000	21347000	0.866872	0.946623	8.17492	81348000	166450000	122100000	7834700	1.50096	0.733554	15.5845	1
Tubulin beta-2A chain;Tubulin beta-2B chain	TUBB2A;TUBB2B	1389800	2261000	3620200	6460100	2.60484	1.60115	0.560394	5051900	14620000	9147900	4056900	1.81078	0.625711	2.2549	5308600	8692200	15360000	19100000	2.89342	1.7671	0.804188	3284900	13396000	22040000	13363000	6.70949	1.64527	1.64933	1
Cyclic nucleotide-gated cation channel beta-1	CNGB1	0	0	0	0	0	0	0	0	0	138180000	0	∞	∞	∞	68020000	0	0	0	0	0	0	85409000	0	0	0	0	0	0	1
Inhibitor of nuclear factor kappa-B kinase subunit epsilon;Serine/threonine-protein kinase TBK1	IKBKE;TBK1	0	0	0	115090	0	0	0	0	1664200	0	0	0	0	0	206240	218520	118140	2767100	0.572828	0.540637	0.0426945	0	0	318150	104360	∞	∞	3.04858	1
Reticulocalbin-2	RCN2	0	579520	662990	0	∞	1.14403	∞	1156500	2221300	792920	0	0.68562	0.356962	∞	0	0	0	0	0	0	0	0	0	1917100	0	∞	∞	∞	1
E3 ubiquitin/ISG15 ligase TRIM25	TRIM25	0	955950	1764300	0	∞	1.8456	∞	0	5963700	0	0	0	0	0	0	0	0	0	0	0	0	0	3233000	2460500	0	∞	0.761058	∞	1
Squalene monooxygenase	SQLE	0	0	0	0	0	0	0	0	0	0	0	0	0	0	0	484560	0	0	0	0	0	0	0	2207200	854340	∞	∞	2.58351	1
Clathrin interactor 1	CLINT1	142530	86270	0	203610	0	0	0	0	147470	79300	58021	∞	0.537736	1.36675	41674	89059	210330	0	5.04703	2.36169	∞	61485	212590	0	95296	0	0	0	1
Neutral alpha-glucosidase AB	GANAB	73573	496120	518530	452720	7.04783	1.04517	1.14537	141440	3572400	606150	1934800	4.28556	0.169676	0.313288	254440	1413500	1399900	0	5.50189	0.990378	∞	0	0	1376300	246190	∞	∞	5.5904	1
Condensin complex subunit 2	NCAPH	0	0	609260	0	∞	∞	∞	0	1350000	0	0	0	0	0	0	0	0	0	0	0	0	0	0	0	0	0	0	0	1
ADP-ribosylation factor-like protein 6-interacting protein 1	ARL6IP1	0	0	256760	0	∞	∞	∞	471150	0	0	0	0	0	0	430060	0	0	453140	0	0	0	211460	0	0	0	0	0	0	1
Rab3 GTPase-activating protein catalytic subunit	RAB3GAP1	0	0	49685	0	∞	∞	∞	0	141750	0	0	0	0	0	0	0	0	0	0	0	0	31709	0	0	0	0	0	0	1
Platelet-activating factor acetylhydrolase IB subunit gamma	PAFAH1B3	0	0	0	463450	0	0	0	0	1318200	0	0	0	0	0	0	0	0	0	0	0	0	0	0	995120	0	∞	∞	∞	1
Serum paraoxonase/arylesterase 2	PON2	1293200	2898100	2379500	4966600	1.84001	0.821055	0.4791	1588900	4408800	3592700	3262800	2.26112	0.814893	1.10111	0	2572900	4468300	5471700	∞	1.73668	0.81662	0	2924300	8606300	2306400	∞	2.94303	3.73149	1
Poly(rC)-binding protein 2;Poly(rC)-binding protein 3	PCBP2;PCBP3	479030	896000	5610200	3949400	11.7116	6.26138	1.42052	909870	3770500	5620900	4064500	6.1777	1.49076	1.38293	0	2174800	4823200	7027500	∞	2.21777	0.686332	819670	2139000	9927500	866570	12.1116	4.64119	11.4561	1
Toll-like receptor 1;Toll-like receptor 6	TLR1;TLR6	24330000	0	21749000	0	0.893917	∞	∞	0	21105000	0	30743000	0	0	0	0	21440000	0	25702000	0	0	0	22937000	23712000	38982000	0	1.69952	1.64398	∞	1
Splicing factor 3B subunit 4	SF3B4	0	0	0	0	0	0	0	941910	1245400	0	0	0	0	0	0	0	0	0	0	0	0	0	0	543780	0	∞	∞	∞	1
Protein transport protein Sec23A	SEC23A	0	0	0	0	0	0	0	0	3474800	0	0	0	0	0	0	619390	0	633850	0	0	0	0	985800	2351300	0	∞	2.38517	∞	1
Protein transport protein Sec23B	SEC23B	0	0	0	430680	0	0	0	0	1854200	0	443130	0	0	0	252330	1452400	639160	0	2.53303	0.440072	∞	0	0	763490	0	∞	∞	∞	1
Translocating chain-associated membrane protein 1	TRAM1	0	0	0	0	0	0	0	0	583090	362330	0	∞	0.621396	∞	0	891170	1412400	1795300	∞	1.58488	0.786721	0	906090	3988700	1072100	∞	4.4021	3.72046	1
Sterol-4-alpha-carboxylate 3-dehydrogenase, decarboxylating	NSDHL	2540900	3485700	6452900	3880400	2.53961	1.85125	1.66295	1863100	6658700	5882100	6232900	3.15716	0.883371	0.943718	2924200	9199300	9471000	7701500	3.23883	1.02953	1.22976	5784000	5246800	13209000	9034900	2.28371	2.51753	1.462	1
Dihydropyrimidinase-related protein 2	DPYSL2	2438200	9097400	10233000	7747100	4.19695	1.12483	1.32088	3665700	17334000	5791400	5942700	1.57989	0.334106	0.97454	2141100	12713000	6960100	7548200	3.25071	0.547479	0.922087	1429400	8284700	16229000	3396000	11.3537	1.95891	4.77886	1
Synaptophysin-like protein 1	SYPL1	0	988310	1013000	1184500	∞	1.02498	0.855213	0	899010	1582700	1593600	∞	1.76049	0.99316	260380	603920	2156500	1561000	8.28213	3.57084	1.38149	1082500	1599700	4024300	1814500	3.7176	2.51566	2.21786	1
Cleavage and polyadenylation specificity factor subunit 6	CPSF6	2041600	0	0	0	0	0	0	1900200	0	0	0	0	0	0	0	0	1369600	0	∞	∞	∞	1039700	0	1409500	0	1.35568	∞	∞	1
2,4-dienoyl-CoA reductase, mitochondrial	DECR1	337820	559910	380470	240870	1.12625	0.67952	1.57957	0	986390	877030	1418100	∞	0.889131	0.618454	0	479460	308090	1606000	∞	0.642577	0.191837	125270	2015600	4175200	893150	33.3296	2.07144	4.67469	1
Kynureninase	KYNU	0	467240	522530	0	∞	1.11833	∞	0	0	0	4026100	0	0	0	0	535360	1197500	3162800	∞	2.23681	0.37862	0	0	4611400	2211500	∞	∞	2.08519	1
UTP--glucose-1-phosphate uridylyltransferase	UGP2	0	0	0	0	0	0	0	0	0	0	0	0	0	0	0	0	0	0	0	0	0	0	0	599580	0	∞	∞	∞	1
Thioredoxin reductase 1, cytoplasmic	TXNRD1	0	0	0	0	0	0	0	0	0	0	0	0	0	0	0	0	0	0	0	0	0	0	0	1982300	0	∞	∞	∞	1
Glutamine and serine-rich protein 1	QSER1	5245800	942640000	0	7625600	0	0	0	5276000	7420700	0	1504000000	0	0	0	3766400	0	6590800	9046500	1.74989	∞	0.728547	3921700	0	12347000	0	3.14838	∞	∞	1
Beta-actin-like protein 2	ACTBL2	66706000	21209000	179390000	172930000	2.68926	8.4582	1.03736	76522000	0	327670000	131210000	4.28204	∞	2.49729	0	22533000	0	153350000	0	0	0	0	0	0	0	0	0	0	1
Tensin-3	TNS3	0	0	0	945010	0	0	0	0	0	572620	0	∞	∞	∞	0	0	0	0	0	0	0	0	303780	0	0	0	0	0	1
Integrator complex subunit 3	INTS3	138710000	126650000	121110000	131600000	0.873117	0.956257	0.920289	81112000	129370000	159620000	119600000	1.9679	1.23383	1.33462	15427000	104960000	145160000	37809000	9.40948	1.383	3.8393	127220000	97553000	228520000	125220000	1.79626	2.34252	1.82495	1
Atlastin-3	ATL3	0	3988100	9158300	10346000	∞	2.29641	0.885202	1857800	1860100	10628000	9978300	5.72074	5.71367	1.06511	3076000	4468200	13620000	19655000	4.42783	3.04821	0.692953	1205500	7167500	25630000	12567000	21.2609	3.57586	2.03947	1
All-trans-retinol 13,14-reductase	RETSAT	0	0	0	0	0	0	0	0	0	2803100	0	∞	∞	∞	0	5325400	3739100	3703100	∞	0.702126	1.00972	0	1772500	6372800	6441600	∞	3.59537	0.989319	1
Pre-mRNA-processing-splicing factor 8	PRPF8	0	75650	83620	90064	∞	1.10535	0.928451	40188	1195400	577470	132780	14.3692	0.483077	4.34907	0	65794	87578	866700	∞	1.33109	0.101048	458120	72957	2596100	74428	5.66686	35.584	34.8807	1
Neutral cholesterol ester hydrolase 1	NCEH1	2121100	6481900	16259000	11256000	7.66536	2.50837	1.44447	5268500	4919300	11631000	2586900	2.20765	2.36436	4.49612	4961400	23354000	16071000	11962000	3.23921	0.688148	1.3435	9209800	15592000	29114000	25763000	3.1612	1.86724	1.13007	1
BRCA1-associated ATM activator 1	BRAT1	0	437080	1397600	1845500	∞	3.19758	0.757302	0	1844300	1976500	0	∞	1.07168	∞	0	0	3485300	1751500	∞	∞	1.98989	0	1942100	1299100	0	∞	0.668915	∞	1
40S ribosomal protein S27-like	RPS27L	2862700	9031100	6591800	4269900	2.30265	0.7299	1.54378	3682800	22563000	11421000	3946000	3.10117	0.506183	2.89432	1611800	6404100	8925100	12294000	5.53735	1.39365	0.725972	2261500	7164700	19268000	5210200	8.52001	2.6893	3.69813	1
E3 ubiquitin-protein ligase HUWE1	HUWE1	0	1587200	1879300	565860	∞	1.18403	3.32114	695650	1074800	1253300	5161400	1.80162	1.16608	0.242822	253600	4912200	1315900	981860	5.18888	0.267884	1.34021	0	3854200	10581000	5254100	∞	2.74532	2.01386	1
Phospholipase D3	PLD3	0	0	0	0	0	0	0	0	713610	0	0	0	0	0	0	475330	742460	987690	∞	1.56199	0.751714	0	0	1997300	0	∞	∞	∞	1
Protein AHNAK2	AHNAK2	0	2992900	2117900	1867300	∞	0.707641	1.1342	699100	4340300	2078300	2512300	2.97282	0.478838	0.82725	951990	3834100	5142700	2950800	5.40205	1.34131	1.74282	1005800	5375900	10768000	4267800	10.7059	2.00301	2.52308	1
Dynein heavy chain 10, axonemal	DNAH10	240760	217440	266390	141320	1.10645	1.22512	1.88501	193440	122170	174500	208370	0.902089	1.42834	0.837453	0	298650	186080	186370	∞	0.62307	0.998444	103590	100630	489600	137700	4.72632	4.86535	3.55556	1
Katanin p60 ATPase-containing subunit A-like 2	KATNAL2	0	0	3161900	3839300	∞	∞	0.823562	0	0	3546600	3075500	∞	∞	1.15318	0	0	2800600	3695900	∞	∞	0.757759	0	0	4230800	2232400	∞	∞	1.89518	1
Cell cycle and apoptosis regulator protein 2	CCAR2	2400000	4127000	6518300	9907600	2.71596	1.57943	0.657909	4381900	3811200	10929000	7565000	2.49412	2.8676	1.44468	1437000	1118300	4592800	1340600	3.1961	4.10695	3.42593	55839	2068200	4201400	8225000	75.2413	2.03143	0.510809	1
Vacuolar protein sorting-associated protein 52 homolog	VPS52	0	1319000	0	1777200	0	0	0	1879000	3039300	6683900	2329900	3.55716	2.19916	2.86875	0	1190400	2683900	3318300	∞	2.25462	0.808818	0	0	0	3537400	0	0	0	1
Protein unc-80 homolog	UNC80	0	0	0	0	0	0	0	0	0	0	0	0	0	0	0	0	0	0	0	0	0	0	0	3279100	0	∞	∞	∞	1
Plasminogen activator inhibitor 1 RNA-binding protein	SERBP1	0	640040	869430	537460	∞	1.3584	1.61766	0	467460	0	1009300	0	0	0	0	0	999780	0	∞	∞	∞	0	0	0	1149200	0	0	0	1
Protein LSM14 homolog A	LSM14A	548980	294330	379920	659570	0.692047	1.2908	0.576012	578010	480540	353850	321570	0.612187	0.736359	1.10038	197800	203950	441740	190700	2.23327	2.16592	2.31641	303330	658870	106680	388490	0.351696	0.161914	0.274602	1
Uncharacterized protein C2orf47, mitochondrial	C2orf47	184060	0	0	0	0	0	0	500500	653830	0	0	0	0	0	319360	1308200	881110	0	2.75899	0.673529	∞	727180	908940	1707500	0	2.34811	1.87856	∞	1
Palladin	PALLD	0	0	0	0	0	0	0	0	0	323600	0	∞	∞	∞	0	0	0	0	0	0	0	0	0	0	0	0	0	0	1
ATP-dependent RNA helicase DDX1	DDX1	0	1917200	3006800	0	∞	1.56833	∞	1861000	4687000	6252500	0	3.35975	1.33401	∞	0	4920500	3952400	2130400	∞	0.803252	1.85524	2414100	4930800	0	0	0	0	0	1
AP-3 complex subunit sigma-1	AP3S1	0	0	0	0	0	0	0	0	917470	0	0	0	0	0	0	0	0	0	0	0	0	0	0	742050	380250	∞	∞	1.95148	1
UBX domain-containing protein 4	UBXN4	0	1821400	1994700	2038600	∞	1.09515	0.978466	1501600	900010	2406800	1161400	1.60282	2.67419	2.07233	669540	2494500	2682400	3434000	4.00633	1.07533	0.78113	1748600	1620700	3957300	4617800	2.26312	2.44172	0.856967	1
Heat shock protein 105 kDa	HSPH1	0	0	46028	0	∞	∞	∞	0	198020	0	0	0	0	0	0	0	0	0	0	0	0	0	0	0	26478	0	0	0	1
Translational activator GCN1	GCN1L1	10954000	33264000	70950000	91706000	6.47709	2.13294	0.773668	25887000	77869000	130670000	64193000	5.04771	1.67807	2.03558	17457000	79489000	94036000	78389000	5.38672	1.18301	1.19961	37492000	56352000	124810000	157190000	3.32898	2.21483	0.794007	1
Rho guanine nucleotide exchange factor 1	ARHGEF1	89366	1167300	276550	1612100	3.09458	0.236914	0.171546	0	4176800	1440500	238840	∞	0.344881	6.03123	19626	1315400	400050	0	20.3837	0.304128	∞	0	459850	2691200	927160	∞	5.85234	2.90263	1
Transportin-1	TNPO1	1062500	5930800	11356000	8556900	10.688	1.91475	1.32712	1870000	4829600	12242000	8213100	6.54652	2.53479	1.49055	2608000	5777300	9256700	7227500	3.54935	1.60225	1.28076	1010400	4038300	14761000	8971400	14.6091	3.65525	1.64534	1
Proteasome assembly chaperone 2	PSMG2	0	0	642880	520880	∞	∞	1.23422	0	0	0	0	0	0	0	0	0	0	0	0	0	0	0	0	427060	0	∞	∞	∞	1
Protein TBRG4	TBRG4	0	1062900	1821900	1597700	∞	1.71408	1.14033	1608400	1271000	3240000	3914100	2.01442	2.54917	0.827777	0	1601400	1564900	0	∞	0.977207	∞	0	0	2063000	0	∞	∞	∞	1
Leucine-rich repeat-containing protein 59	LRRC59	1642900	5153700	6980900	4924700	4.24913	1.35454	1.41753	696250	13756000	14214000	2962500	20.4151	1.03329	4.79797	1697900	456780	3316300	9693600	1.95318	7.26017	0.342112	1808300	1041300	6478200	2671300	3.58248	6.22126	2.42511	1
Clusterin-associated protein 1	CLUAP1	7282200	18898000	14100000	16421000	1.93623	0.746111	0.858657	21652000	24638000	22698000	31649000	1.04831	0.92126	0.717179	5186100	25228000	18076000	32234000	3.48547	0.716505	0.560774	8658400	12189000	46610000	19211000	5.38321	3.82394	2.42621	1
ADP-ribosylation factor-like protein 8A	ARL8A	678120	0	2050800	1399000	3.02424	∞	1.4659	1088900	2018100	4246400	3309900	3.89972	2.10416	1.28294	1498400	2207600	8264000	7899000	5.51522	3.74343	1.04621	3197100	3088400	10665000	3152900	3.33584	3.45324	3.3826	1
26S proteasome non-ATPase regulatory subunit 1	PSMD1	0	0	3858600	3926100	∞	∞	0.982807	1061900	0	3463800	2986400	3.26189	∞	1.15986	0	0	3785700	975690	∞	∞	3.88002	0	0	5341700	5843500	∞	∞	0.914127	1
Synaptic vesicle membrane protein VAT-1 homolog	VAT1	5675800	24527000	25713000	18312000	4.53029	1.04835	1.40416	12344000	30319000	22856000	19052000	1.85159	0.753851	1.19966	11967000	43300000	40024000	38840000	3.34453	0.924342	1.03048	17394000	37292000	66870000	31370000	3.84443	1.79315	2.13165	1
T-complex protein 1 subunit eta	CCT7	27409000	24119000	68340000	61220000	2.49334	2.83345	1.1163	39470000	26436000	82591000	57963000	2.0925	3.12419	1.42489	21686000	31261000	61923000	68708000	2.85544	1.98084	0.901249	28459000	27086000	103380000	44229000	3.63259	3.81673	2.33738	1
Protein arginine N-methyltransferase 1;Protein arginine N-methyltransferase 8	PRMT1;PRMT8	0	0	0	0	0	0	0	0	0	1603900	0	∞	∞	∞	0	0	0	0	0	0	0	0	0	0	0	0	0	0	1
Apolipoprotein L2	APOL2	249860	392820	5554400	3449300	22.23	14.1398	1.6103	395030	4814200	4596400	688550	11.6356	0.954759	6.67548	2899500	6118500	6772700	3373900	2.33582	1.10692	2.00738	1695100	7584700	8348500	833530	4.92508	1.1007	10.0158	1
Protein pelota homolog	PELO	0	0	177840	95551	∞	∞	1.86121	0	672530	159820	97760	∞	0.23764	1.63482	0	171240	192540	0	∞	1.12439	∞	51579	180250	0	78930	0	0	0	1
Redox-regulatory protein FAM213A	FAM213A	0	601100	935340	1762400	∞	1.55605	0.530719	0	1677800	751760	868420	∞	0.448063	0.865664	0	2710200	1497300	1671200	∞	0.552468	0.895943	0	0	6311800	1518600	∞	∞	4.15633	1
Chitobiosyldiphosphodolichol beta-mannosyltransferase	ALG1	0	487820	0	0	0	0	0	0	995710	0	0	0	0	0	0	0	708020	0	∞	∞	∞	0	1141400	0	2138800	0	0	0	1
Tubulin beta-6 chain	TUBB6	2732400	12434000	18210000	4187900	6.66447	1.46453	4.34824	6180700	8559800	6908400	1824800	1.11774	0.807075	3.78584	272840	28861000	24732000	28460000	90.6465	0.856935	0.869009	2912500	22745000	44709000	22327000	15.3507	1.96566	2.00246	1
Oxysterol-binding protein-related protein 6	OSBPL6	0	0	454320	962970	∞	∞	0.47179	0	0	0	783470	0	0	0	0	0	0	0	0	0	0	0	0	421450	0	∞	∞	∞	1
Uridine-cytidine kinase 2;Uridine-cytidine kinase 1	UCK2;UCK1	0	0	0	0	0	0	0	0	0	0	0	0	0	0	0	0	0	0	0	0	0	0	0	971880	0	∞	∞	∞	1
SRA stem-loop-interacting RNA-binding protein, mitochondrial	SLIRP	0	2883500	3107600	1588000	∞	1.07772	1.95693	1131800	4045000	2233300	2620700	1.97323	0.552114	0.852177	713970	0	3219500	2559100	4.50929	∞	1.25806	0	1130400	5491400	795010	∞	4.85793	6.90733	1
Ras-related protein Rab-1B;Putative Ras-related protein Rab-1C;Ras-related protein Rab-1A	RAB1B;RAB1C;RAB1A	6054300	11094000	14095000	7775300	2.3281	1.27051	1.81279	7924300	7691700	14665000	8667700	1.85064	1.9066	1.69191	6416000	15613000	18271000	15913000	2.84772	1.17024	1.14818	13605000	8737700	23560000	24555000	1.73172	2.69636	0.959479	1
Rab3 GTPase-activating protein non-catalytic subunit	RAB3GAP2	350810	86150	2656300	349520	7.57191	30.8334	7.59985	433780	4117200	144250	177060	0.332542	0.0350359	0.814696	1855700	4470300	1827200	2185100	0.984642	0.408742	0.836209	1497400	253340	1778000	262510	1.18739	7.01824	6.77308	1
UDP-N-acetylglucosamine--dolichyl-phosphate N-acetylglucosaminephosphotransferase	DPAGT1	0	0	81022	68656	∞	∞	1.18012	0	133170	73271	70092	∞	0.550207	1.04535	50071	69199	139750	183250	2.79104	2.01954	0.762619	71252	100270	203860	76745	2.86111	2.03311	2.65633	1
Band 4.1-like protein 1	EPB41L1	0	0	0	89396	0	0	0	0	135710	2598500	39785	∞	19.1474	65.3136	0	0	0	0	0	0	0	0	82268	0	36576	0	0	0	1
Histone-lysine N-methyltransferase SUV39H2	SUV39H2	0	5750900	6877800	8083800	∞	1.19595	0.850813	11627000	7165900	12143000	20790000	1.04438	1.69455	0.584079	9343200	11633000	11703000	0	1.25257	1.00602	∞	9843000	9033400	23366000	14303000	2.37387	2.58662	1.63364	1
Exportin-5	XPO5	0	2877200	3169500	2010800	∞	1.10159	1.57624	1518900	2152300	4528700	1766300	2.98157	2.10412	2.56395	0	2791600	3585400	3927600	∞	1.28435	0.912873	739750	1093800	6395400	7303100	8.64535	5.84696	0.87571	1
Adipocyte plasma membrane-associated protein	APMAP	9530000	19600000	27418000	27685000	2.87702	1.39888	0.990356	16876000	19907000	32616000	23158000	1.93269	1.63842	1.40841	6606600	27981000	36545000	37682000	5.53159	1.30606	0.969826	9506800	20766000	70542000	38831000	7.42016	3.397	1.81664	1
Reticulon-4	RTN4	6092100	14617000	12188000	12074000	2.00062	0.833824	1.00944	5726600	8872100	16444000	11265000	2.87151	1.85345	1.45974	2344700	11500000	28871000	30823000	12.3133	2.51052	0.936671	12466000	13436000	42710000	25194000	3.42612	3.17877	1.69524	1
PDZ and LIM domain protein 7	PDLIM7	2808300	1303200	1802500	1338100	0.641847	1.38313	1.34706	1557400	1696600	1988500	0	1.27681	1.17205	∞	1976400	2291100	2352100	4990500	1.19009	1.02662	0.471315	2425400	2281900	6107000	3953800	2.51794	2.67628	1.54459	1
Bromodomain adjacent to zinc finger domain protein 1A	BAZ1A	0	0	0	0	0	0	0	0	0	949720	973160	∞	∞	0.975914	0	0	627200	0	∞	∞	∞	0	775290	0	592080	0	0	0	1
ADP-ribosylation factor-like protein 8B	ARL8B	507170	578250	1270700	1400400	2.50547	2.19749	0.907384	388330	1023100	1352800	1205100	3.48364	1.32226	1.12256	382350	4652400	1777400	6997800	4.64862	0.382039	0.253994	3708900	1081000	12925000	6081400	3.48486	11.9565	2.12533	1
Myoferlin	MYOF	0	0	2042300	1984300	∞	∞	1.02923	0	1838800	0	1743700	0	0	0	412270	3736100	970030	2693200	2.3529	0.259637	0.360177	0	2613400	8762100	4513100	∞	3.35276	1.94148	1
Very-long-chain (3R)-3-hydroxyacyl-CoA dehydratase 3	HACD3	0	0	0	0	0	0	0	0	657460	554060	0	∞	0.842728	∞	0	0	0	0	0	0	0	0	0	1160900	488540	∞	∞	2.37626	1
Leucine--tRNA ligase, cytoplasmic	LARS	0	1463900	1189400	0	∞	0.812487	∞	0	5337300	2043600	1041200	∞	0.38289	1.96274	0	1919500	2252600	3060400	∞	1.17353	0.736048	0	2224400	4414300	963770	∞	1.98449	4.58024	1
Guanine nucleotide-binding protein G(I)/G(S)/G(O) subunit gamma-12	GNG12	42100	47822	163370	82969	3.88052	3.41621	1.96905	83992	435450	70558	55349	0.840056	0.162035	1.27478	98496	111400	67131	324040	0.681561	0.602612	0.207169	112670	129110	138780	0	1.23174	1.0749	∞	1
Septin-9	43717	0	401970	1259600	1138600	∞	3.13357	1.10627	0	4201100	951180	1959800	∞	0.226412	0.485345	165600	775020	603780	2100600	3.64601	0.779051	0.287432	0	838370	5392800	0	∞	6.43248	∞	1
Prenylcysteine oxidase 1	PCYOX1	498100	569410	3345000	2444300	6.71552	5.8745	1.36849	2061900	547600	4354000	3452900	2.11164	7.95106	1.26097	1172400	3990900	6059000	5064000	5.16803	1.5182	1.19648	2709500	3145800	12504000	5118300	4.61487	3.97482	2.443	1
Translation initiation factor eIF-2B subunit delta	EIF2B4	0	0	0	0	0	0	0	0	545250	0	0	0	0	0	0	0	0	0	0	0	0	0	0	544540	0	∞	∞	∞	1
Ras-related protein Rab-21	RAB21	109310	111920	114470	116540	1.04721	1.02278	0.982238	0	0	0	0	0	0	0	55439	168720	714400	0	12.8862	4.23423	∞	491910	0	0	0	0	0	0	1
26S proteasome non-ATPase regulatory subunit 13	PSMD13	0	2270300	3992000	3310500	∞	1.75836	1.20586	0	4045300	3238700	3742900	∞	0.800608	0.865292	0	1684000	3599000	5276300	∞	2.13717	0.682107	0	2729400	7984700	1776000	∞	2.92544	4.49589	1
Cystine/glutamate transporter	SLC7A11	0	921180	0	942760	0	0	0	0	0	1464900	1343800	∞	∞	1.09012	408420	669190	1895900	1538200	4.64204	2.83313	1.23254	620650	984340	3317900	1346800	5.34585	3.37068	2.46354	1
RuvB-like 2	RUVBL2	645300	820440	1941400	1225500	3.00852	2.36629	1.58417	1004000	2016700	1876700	1373200	1.86922	0.93058	1.36666	0	1590900	1362400	1926600	∞	0.856371	0.707152	0	1011300	2595900	2035000	∞	2.56689	1.27563	1
Phenylalanine--tRNA ligase alpha subunit	FARSA	0	0	604170	0	∞	∞	∞	0	1188300	0	492690	0	0	0	0	965340	648650	990170	∞	0.671939	0.65509	0	0	757220	583080	∞	∞	1.29866	1
Integral membrane protein 2B;BRI2, membrane form;BRI2 intracellular domain;BRI2C, soluble form;Bri23 peptide	ITM2B	0	579200	1328900	1199900	∞	2.29437	1.10751	0	1661300	1462200	0	∞	0.880154	∞	0	1400300	1956700	1553800	∞	1.39734	1.2593	1115500	1815300	3253400	1074500	2.91654	1.79221	3.02783	1
Glutathione S-transferase kappa 1	GSTK1	0	1547200	1690300	1269200	∞	1.09249	1.33178	975290	1764800	1373000	1048900	1.40779	0.777992	1.30899	0	0	1701700	1335700	∞	∞	1.27401	0	1672100	3090900	1326200	∞	1.84851	2.33064	1
Dehydrogenase/reductase SDR family member 7	DHRS7	429780	2648700	5757200	4640900	13.3957	2.17359	1.24054	2555000	5426300	8121500	5524600	3.17867	1.49669	1.47006	2798500	6762700	6336600	12077000	2.26428	0.936993	0.524683	2866600	8005500	19035000	9298700	6.64027	2.37774	2.04706	1
Protein phosphatase methylesterase 1	PPME1	0	0	0	0	0	0	0	0	1476900	0	0	0	0	0	0	685100	0	0	0	0	0	0	0	841840	0	∞	∞	∞	1
COMM domain-containing protein 10	COMMD10	0	0	0	0	0	0	0	0	689250	0	0	0	0	0	0	0	265630	581030	∞	∞	0.457171	0	469500	1223800	726080	∞	2.6066	1.68549	1
Cytoplasmic dynein 1 light intermediate chain 1	DYNC1LI1	3374800	2387000	2950100	3340900	0.874156	1.2359	0.883026	2638000	4993700	4486200	3628400	1.70061	0.898372	1.23641	2927200	2347200	3419500	4335400	1.16818	1.45684	0.788739	2969900	3093800	8863900	150420	2.98458	2.86505	58.9277	1
		0	0	0	0	0	0	0	0	0	0	0	0	0	0	0	0	0	0	0	0	0	0	0	1153200	0	∞	∞	∞	1
		0	0	0	0	0	0	0	0	0	2202900	0	∞	∞	∞	0	0	0	0	0	0	0	0	0	0	1042200	0	0	0	1
		0	0	4918900	0	∞	∞	∞	1942000	9748600	0	0	0	0	0	779540	0	0	0	0	0	0	0	0	0	3462500	0	0	0	1
Cysteine-rich tail protein 1	CYSRT1	14820000	14689000	0	16834000	0	0	0	17646000	16215000	23973000	35158000	1.35855	1.47845	0.681865	23491000	0	0	0	0	0	0	25538000	25447000	33614000	34835000	1.31623	1.32094	0.964949	0
ATP-dependent RNA helicase DDX39A;Spliceosome RNA helicase DDX39B	DDX39A;DDX39B	0	0	2117500	3127100	∞	∞	0.677145	2222900	1431400	3207600	1071600	1.44298	2.24088	2.99328	273730	0	1754500	3365900	6.4096	∞	0.521257	617940	859980	5620700	4350300	9.09587	6.53585	1.29203	0
Unconventional myosin-Ic	MYO1C	50644	4870000	950800	13815000	18.7742	0.195236	0.0688237	0	38274000	23817000	4704400	∞	0.622276	5.06271	546540	14743000	3876200	543190	7.09225	0.262918	7.13599	57312	21702000	22566000	27878000	393.74	1.03981	0.809455	0
26S proteasome non-ATPase regulatory subunit 12	PSMD12	0	634050	1321500	1072300	∞	2.08422	1.2324	517390	1370500	1173800	2257400	2.26869	0.856476	0.519979	0	1810400	1152500	2649300	∞	0.6366	0.435021	0	1446500	3315600	2287700	∞	2.29215	1.44932	0
26S proteasome non-ATPase regulatory subunit 9	PSMD9	0	0	0	0	0	0	0	175370	0	0	0	0	0	0	0	0	0	152700	0	0	0	0	0	0	0	0	0	0	0
Importin-5	IPO5	0	4092000	2340700	6429800	∞	0.572019	0.364039	1482700	4193200	8051800	49902000	5.4305	1.9202	0.161352	1027800	66465000	15806000	6564700	15.3785	0.237809	2.40773	8860100	6252100	10837000	8441400	1.22312	1.73334	1.28379	0
Syntenin-1	SDCBP	237640	12020000	8292000	10131000	34.8931	0.68985	0.818478	4252900	12098000	1226400	10602000	0.288368	0.101372	0.115676	3844200	14730000	11974000	10643000	3.11482	0.812899	1.12506	8974500	19318000	17034000	22775000	1.89804	0.881768	0.747925	0
ATP-dependent RNA helicase DDX3X;ATP-dependent RNA helicase DDX3Y	DDX3X;DDX3Y	1925900	7583200	12209000	13798000	6.33937	1.61001	0.884838	6504700	28065000	15154000	7347300	2.3297	0.539961	2.06253	1465100	18065000	11159000	7513300	7.61654	0.617714	1.48523	5221300	13116000	13530000	13085000	2.59131	1.03156	1.03401	0
Serine/threonine-protein phosphatase 6 catalytic subunit;Serine/threonine-protein phosphatase 6 catalytic subunit, N-terminally processed	PPP6C	0	0	0	0	0	0	0	0	0	0	0	0	0	0	0	0	0	0	0	0	0	0	0	0	0	0	0	0	0
Citron Rho-interacting kinase	CIT	0	11553000	0	0	0	0	0	0	0	0	0	0	0	0	0	0	0	0	0	0	0	8005500	0	0	0	0	0	0	0
AP-3 complex subunit delta-1	AP3D1	0	15005	0	28195	0	0	0	0	182100	0	0	0	0	0	0	25356	0	0	0	0	0	27686	55460	0	34487	0	0	0	0
Histone acetyltransferase type B catalytic subunit	HAT1	0	0	0	0	0	0	0	0	1998500	0	0	0	0	0	0	0	0	0	0	0	0	0	0	0	0	0	0	0	0
Importin subunit alpha-7;Importin subunit alpha-6;Importin subunit alpha-5;Importin subunit alpha-5, N-terminally processed	KPNA6;KPNA5;KPNA1	0	703180	745900	618610	∞	1.06075	1.20577	638020	1087400	0	0	0	0	0	0	1785000	777400	1417200	∞	0.435518	0.548546	0	1254300	1989600	2089600	∞	1.58622	0.952144	0
E3 ubiquitin-protein ligase Midline-1	MID1	0	955760	92810	1026900	∞	0.097106	0.0903788	0	8225200	747900	102510	∞	0.0909279	7.29587	0	1011800	921410	0	∞	0.910664	∞	0	1913600	241760	115650	∞	0.126338	2.09045	0
D-3-phosphoglycerate dehydrogenase	PHGDH	2239600	10223000	7791100	10237000	3.47879	0.762115	0.761073	6534400	13677000	14772000	9526100	2.26065	1.08006	1.55069	4324200	14939000	19169000	14640000	4.43296	1.28315	1.30936	4942000	12350000	28355000	19983000	5.73756	2.29595	1.41896	0
Eukaryotic translation elongation factor 1 epsilon-1	EEF1E1	315610	613630	2065500	1977900	6.54447	3.36603	1.04429	690220	2559700	1243800	1210000	1.80203	0.485916	1.02793	400070	699540	847880	2742000	2.11933	1.21205	0.30922	0	891630	3028500	2181100	∞	3.39659	1.38852	0
Trans-Golgi network integral membrane protein 2	TGOLN2	61824	68495	92719	63344	1.49973	1.35366	1.46374	48407	0	137080	211320	2.83182	∞	0.648684	0	47797	65207	0	∞	1.36425	∞	67471	79944	136880	160210	2.02872	1.7122	0.854379	0
Carbonic anhydrase 12	CA12	6719600	13793000	20672000	18843000	3.07637	1.49873	1.09707	10061000	12555000	22752000	17715000	2.26141	1.81219	1.28434	1871600	8786900	13597000	19003000	7.26491	1.54742	0.715519	3307000	9740700	27552000	22476000	8.33142	2.82854	1.22584	0
NADH dehydrogenase [ubiquinone] 1 beta subcomplex subunit 5, mitochondrial	NDUFB5	0	0	0	0	0	0	0	0	0	0	0	0	0	0	0	0	0	0	0	0	0	0	0	0	0	0	0	0	0
Unconventional myosin-Ib	MYO1B	521850	1391300	4001400	8914800	7.66772	2.87602	0.448849	611480	50575000	12840000	6563300	20.9982	0.25388	1.95633	3531800	14663000	7298000	9447600	2.06637	0.497715	0.772471	1732700	19890000	13238000	22242000	7.6401	0.665561	0.59518	0
Calumenin	CALU	640870	2098100	1122300	988030	1.75121	0.534913	1.1359	0	10218000	853040	2439500	∞	0.083484	0.349678	390370	4496000	1117600	0	2.86292	0.248577	∞	0	7748700	2619300	1108500	∞	0.338031	2.36292	0
Aldo-keto reductase family 1 member B10	AKR1B10	4526600	98849000	33528000	41572000	7.40688	0.339184	0.806504	10465000	266180000	54630000	125270000	5.22026	0.205237	0.436098	6693500	217820000	71191000	75067000	10.6358	0.326834	0.948366	4397900	31790000	73424000	52154000	16.6952	2.30966	1.40783	0
TBC1 domain family member 4	TBC1D4	0	0	0	0	0	0	0	0	0	0	0	0	0	0	0	0	0	0	0	0	0	0	0	0	0	0	0	0	0
UDP-glucose 6-dehydrogenase	UGDH	246540	1440300	11602000	10970000	47.0593	8.05527	1.05761	436580	0	14869000	28038000	34.0579	∞	0.530316	763860	0	10956000	15572000	14.3429	∞	0.703571	1230600	1397400	15551000	12268000	12.6369	11.1285	1.26761	0
6-phosphofructo-2-kinase/fructose-2,6-bisphosphatase 2;6-phosphofructo-2-kinase;Fructose-2,6-bisphosphatase	PFKFB2	0	0	0	0	0	0	0	6622100	0	0	0	0	0	0	0	0	0	0	0	0	0	0	0	0	0	0	0	0	0
DnaJ homolog subfamily A member 2	DNAJA2	1209200	1091200	2384100	2615400	1.97163	2.18484	0.911562	282480	5041500	3948200	2212000	13.9769	0.78314	1.7849	125450	2491500	2854500	2689300	22.7541	1.1457	1.06143	1286600	269570	1586200	3775500	1.23286	5.88419	0.42013	0
WD repeat-containing protein 1	WDR1	0	2076800	0	0	0	0	0	0	11480000	0	0	0	0	0	0	3237600	0	0	0	0	0	0	4852400	0	0	0	0	0	0
U5 small nuclear ribonucleoprotein 200 kDa helicase	SNRNP200	0	763570	531740	0	∞	0.696387	∞	0	1303500	0	0	0	0	0	0	0	0	0	0	0	0	0	0	0	0	0	0	0	0
Glutaredoxin-3	GLRX3	0	1518400	1257900	1295600	∞	0.828438	0.970902	343120	3320800	1153600	1550700	3.36209	0.347386	0.743922	0	4258200	936560	1197100	∞	0.219943	0.782357	0	1289500	2914800	2700200	∞	2.26041	1.07948	0
Signal recognition particle subunit SRP72	SRP72	0	0	0	0	0	0	0	0	139540	0	46061	0	0	0	0	29971	0	0	0	0	0	37444	67523	0	0	0	0	0	0
AP-2 complex subunit alpha-2;AP-2 complex subunit alpha-1	AP2A2;AP2A1	0	970510	609190	0	∞	0.627701	∞	0	1183400	0	440490	0	0	0	0	983860	0	0	0	0	0	0	3297900	1743900	3981800	∞	0.528791	0.437968	0
Protein transport protein Sec31A	SEC31A	591690	1728100	2136400	1720900	3.61067	1.23627	1.24144	1410000	3589500	2576700	1614400	1.82745	0.717844	1.59607	631540	2983800	2298200	1650400	3.63904	0.770226	1.39251	949530	2209600	3555300	3010800	3.74427	1.60902	1.18085	0
Activator of 90 kDa heat shock protein ATPase homolog 1	AHSA1	833070	6080100	1807900	2293700	2.17017	0.297347	0.788202	937740	6707300	2917700	3149300	3.11142	0.435004	0.92646	276090	6368900	1367700	2666100	4.95382	0.214747	0.512997	0	3582800	2972800	6436200	∞	0.829742	0.461887	0
L-lactate dehydrogenase A chain	LDHA	3892500	109180000	36414000	51910000	9.35491	0.333523	0.701483	11344000	312900000	64554000	127670000	5.69059	0.206309	0.505632	7340300	230150000	31157000	34510000	4.24465	0.135377	0.90284	12037000	81818000	52485000	43756000	4.36031	0.641485	1.19949	0
Hypoxanthine-guanine phosphoribosyltransferase	HPRT1	51917000	428970	39970000	53195000	0.769883	93.1767	0.751386	55636000	329810	1449200	61259000	0.0260479	4.39405	0.0236569	43062000	38199000	55472000	2139700	1.28819	1.45218	25.9251	29012000	39013000	59202000	46345000	2.0406	1.51749	1.27742	0
Transferrin receptor protein 1;Transferrin receptor protein 1, serum form	TFRC	2850200	13041000	13897000	13418000	4.8758	1.06564	1.0357	4060700	22345000	12604000	20407000	3.1039	0.564064	0.617631	448360	8008500	2244000	4454700	5.00491	0.280202	0.503738	1323600	10124000	15070000	6615100	11.3856	1.48854	2.27812	0
Fructose-bisphosphate aldolase A	ALDOA	0	1788900	7005700	5060600	∞	3.91621	1.38436	355250	5860000	4209700	28699000	11.85	0.718379	0.146685	0	1287800	8708800	6649300	∞	6.76254	1.30973	369600	813610	5875300	7136800	15.8964	7.22127	0.82324	0
Annexin A1	ANXA1	1351600	6087800	3820700	3977300	2.8268	0.627599	0.960627	1686400	15053000	6113000	7218200	3.62488	0.406098	0.846887	320600	10917000	5638100	8198800	17.5861	0.516451	0.687674	2303100	7799300	8991300	6945100	3.904	1.15283	1.29462	0
Glucocorticoid receptor	NR3C1	0	0	0	0	0	0	0	0	0	0	0	0	0	0	0	0	0	0	0	0	0	0	0	0	0	0	0	0	0
Superoxide dismutase [Mn], mitochondrial	SOD2	0	0	0	0	0	0	0	0	945240	0	0	0	0	0	0	2919500	0	0	0	0	0	0	0	0	0	0	0	0	0
Calpain small subunit 1	CAPNS1	5830900	15741000	15734000	17452000	2.69838	0.999555	0.901559	2899200	13583000	18729000	13639000	6.46006	1.37886	1.37319	5293200	9997000	16534000	19629000	3.12363	1.6539	0.842325	13582000	14153000	28166000	24917000	2.07377	1.99011	1.13039	0
Heat shock protein beta-1	HSPB1	63040000	95959000	146050000	106010000	2.31678	1.522	1.3777	79666000	171850000	166730000	146930000	2.09286	0.970207	1.13476	59180000	132910000	195390000	221970000	3.30162	1.47009	0.880254	84257000	179310000	307490000	286970000	3.64943	1.71485	1.07151	0
Dolichyl-diphosphooligosaccharide--protein glycosyltransferase subunit 1	RPN1	0	693670	999780	945930	∞	1.44129	1.05693	345560	871070	1255400	810030	3.63294	1.44122	1.54982	0	1973500	787900	1762700	∞	0.39924	0.446985	723480	1354600	2105700	2396500	2.91052	1.55448	0.878656	0
Amyloid beta A4 protein;N-APP;Soluble APP-alpha;Soluble APP-beta;C99;Beta-amyloid protein 42;Beta-amyloid protein 40;C83;P3(42);P3(40);C80;Gamma-secretase C-terminal fragment 59;Gamma-secretase C-terminal fragment 57;Gamma-secretase C-terminal fragment 50;C31	APP	0	103880	86207	76635	∞	0.829871	1.1249	0	633610	0	69060	0	0	0	0	101680	0	0	0	0	0	0	85099	0	0	0	0	0	0
Propionyl-CoA carboxylase beta chain, mitochondrial	PCCB	4822800	4157200	5226800	4062600	1.08377	1.25729	1.28657	5087100	2942500	6311800	4218600	1.24075	2.14505	1.49618	3957400	5471500	2910700	12565000	0.735508	0.531975	0.231651	4085000	3403800	11337000	8466600	2.77528	3.33069	1.33903	0
60S acidic ribosomal protein P1	RPLP1	3463600	11605000	9286200	9158900	2.68108	0.80019	1.0139	5230700	15051000	10253000	7934800	1.96016	0.681217	1.29216	2017900	12967000	8468400	11127000	4.19664	0.653073	0.761068	4035800	12575000	18152000	18655000	4.49775	1.4435	0.973037	0
60S acidic ribosomal protein P2	RPLP2	4036300	3564500	11576000	11827000	2.86797	3.24758	0.978777	6599900	11455000	14105000	10202000	2.13715	1.23134	1.38257	1908800	5438900	9262300	10351000	4.85242	1.70297	0.894822	3948100	13957000	16654000	13584000	4.21823	1.19324	1.226	0
60S acidic ribosomal protein P0;60S acidic ribosomal protein P0-like	RPLP0;RPLP0P6	2388100	9396000	7703700	10926000	3.22587	0.819891	0.70508	4318100	40831000	10546000	9040100	2.44228	0.258284	1.16658	1923300	8577600	9110400	6888300	4.73686	1.06212	1.32259	160030	17252000	14215000	5379000	88.8271	0.823962	2.64268	0
Keratin, type I cytoskeletal 18	KRT18	7815900	15550000	29114000	28919000	3.72497	1.87228	1.00674	11624000	85209000	40573000	34242000	3.49045	0.476159	1.18489	9541200	29706000	25386000	40395000	2.66067	0.854575	0.628444	30110000	42800000	42872000	28125000	1.42385	1.00168	1.52434	0
Glucose-6-phosphate isomerase	GPI	636060	41328000	7799100	10462000	12.2616	0.188712	0.745469	9755200	167880000	10584000	57421000	1.08496	0.063045	0.184323	780280	109450000	11006000	16948000	14.1052	0.100557	0.649398	582820	35271000	26596000	28210000	45.6333	0.754047	0.942786	0
Nucleophosmin	NPM1	2408700	5798400	4556100	7089400	1.89152	0.785751	0.642664	5231700	37467000	3192400	8074900	0.610203	0.0852056	0.395349	1246400	21680000	6645600	10453000	5.33184	0.306531	0.63576	4206600	24350000	10541000	7050700	2.50582	0.432895	1.49503	0
Integrin alpha-V;Integrin alpha-V heavy chain;Integrin alpha-V light chain	ITGAV	303650	1261400	1239600	1707700	4.08233	0.982718	0.725889	960960	1132200	1660600	1259300	1.72806	1.4667	1.31867	762280	2381000	1652300	1863400	2.16758	0.693952	0.886712	101730	1158400	3391400	4865000	33.3373	2.92766	0.697102	0
L-lactate dehydrogenase B chain	LDHB	2766500	46516000	12145000	12523000	4.39002	0.261093	0.969816	5776900	138770000	16899000	46002000	2.92527	0.121777	0.367354	3368300	86414000	23410000	30028000	6.95009	0.270905	0.779606	2275100	69593000	41669000	33018000	18.3152	0.598753	1.26201	0
Protein disulfide-isomerase	P4HB	12419000	52152000	35191000	30777000	2.83364	0.674778	1.14342	27250000	34858000	39675000	30579000	1.45596	1.13819	1.29746	6707500	32406000	31367000	22878000	4.67641	0.967938	1.37106	6558900	18747000	29204000	22304000	4.45258	1.5578	1.30936	0
Annexin A2;Putative annexin A2-like protein	ANXA2;ANXA2P2	4291800	25362000	46089000	58596000	10.7389	1.81725	0.786555	9711500	63273000	77027000	62994000	7.93152	1.21738	1.22277	8424900	46925000	82247000	88800000	9.76237	1.75273	0.926205	36635000	48043000	133840000	115160000	3.65334	2.78584	1.16221	0
Tubulin beta chain	TUBB	90433000	165560000	292610000	287630000	3.23566	1.7674	1.01731	131820000	554480000	389000000	246390000	2.95099	0.701558	1.5788	98222000	271210000	316420000	307120000	3.22148	1.1667	1.03028	105890000	362720000	462510000	429960000	4.36783	1.27512	1.0757	0
Heat shock protein HSP 90-alpha	HSP90AA1	3189800	48353000	94387000	70808000	29.5903	1.95204	1.333	8500900	116040000	89722000	98635000	10.5544	0.773199	0.909637	3561100	63590000	69418000	65896000	19.4934	1.09165	1.05345	4727100	25436000	94766000	66095000	20.0474	3.72566	1.43378	0
Rho-related GTP-binding protein RhoC;Transforming protein RhoA	RHOC;RHOA	2469300	955450	0	3159400	0	0	0	0	1639000	4605400	3606500	∞	2.80988	1.27697	1796000	2419400	2377700	1717100	1.32389	0.982764	1.38472	3057800	1394800	7588900	5628800	2.48182	5.44085	1.34823	0
Zinc finger protein GLI1	GLI1	0	262340000	207270000	215220000	∞	0.790082	0.963061	160430000	151260000	207640000	0	1.29427	1.37274	∞	0	0	294620000	320080000	∞	∞	0.920457	194140000	0	322830000	351100000	1.66287	∞	0.919482	0
Asparagine synthetase [glutamine-hydrolyzing]	ASNS	0	2902700	2613100	2459200	∞	0.900231	1.06258	312440	15125000	1356000	2505300	4.34003	0.0896529	0.541253	0	9011300	2329300	2729200	∞	0.258487	0.853474	659310	8986500	5726800	1799200	8.68605	0.637267	3.18297	0
40S ribosomal protein S17	RPS17	16897000	12895000	19980000	26999000	1.18246	1.54944	0.740027	14893000	20603000	23825000	15466000	1.59974	1.15638	1.54048	5405900	26869000	16237000	23899000	3.00357	0.604302	0.679401	16419000	17889000	32231000	27172000	1.96303	1.80172	1.18618	0
CD63 antigen	CD63	0	2767200	2855400	3774500	∞	1.03187	0.756498	3156100	0	3132500	0	0.992522	∞	∞	3162500	0	6309700	8830400	1.99516	∞	0.714543	2736900	0	10517000	11293000	3.84267	∞	0.931285	0
Heterogeneous nuclear ribonucleoprotein A1;Heterogeneous nuclear ribonucleoprotein A1, N-terminally processed	HNRNPA1	0	260840	0	196750	0	0	0	0	752490	0	0	0	0	0	0	546440	0	0	0	0	0	0	0	0	91549	0	0	0	0
Ubiquitin carboxyl-terminal hydrolase isozyme L1	UCHL1	0	7080900	0	1024300	0	0	0	0	16111000	1268100	0	∞	0.0787102	∞	146410	14574000	885370	3342300	6.0472	0.06075	0.264898	440360	6508100	4505500	0	10.2314	0.692291	∞	0
Olfactory receptor 4Q2	OR4Q2	0	0	0	0	0	0	0	0	0	0	0	0	0	0	0	0	0	0	0	0	0	0	0	0	0	0	0	0	0
Ubiquitin-60S ribosomal protein L40;Ubiquitin;60S ribosomal protein L40;Ubiquitin-40S ribosomal protein S27a;Ubiquitin;40S ribosomal protein S27a;Polyubiquitin-B;Ubiquitin;Polyubiquitin-C;Ubiquitin	UBA52;RPS27A;UBB;UBC	14111000	48443000	41384000	33317000	2.93275	0.854282	1.24213	20250000	107900000	45365000	39200000	2.24025	0.420436	1.15727	9099000	51115000	32571000	43797000	3.57962	0.63721	0.743681	13514000	94194000	76436000	33598000	5.65606	0.811474	2.27502	0
Sulfotransferase 1A4;Sulfotransferase 1A3;Sulfotransferase 1A2;Sulfotransferase 1A1	SULT1A4;SULT1A3;SULT1A2;SULT1A1	0	1043700	0	0	0	0	0	0	1636500	0	0	0	0	0	0	835440	684580	0	∞	0.819424	∞	0	0	0	0	0	0	0	0
Heat shock 70 kDa protein 1B;Heat shock 70 kDa protein 1A	HSPA1B;HSPA1A	2024900	108400000	86182000	19021000	42.5611	0.795037	4.53089	80257000	137280000	97911000	28644000	1.21997	0.713221	3.4182	43037000	105490000	113830000	86369000	2.64493	1.07906	1.31795	50176000	115940000	136560000	99486000	2.72162	1.17785	1.37266	0
Splicing factor U2AF 35 kDa subunit	U2AF1	1091700	181560	1613000	1798200	1.47751	8.88412	0.897008	784800	3130000	119540	170230	0.152319	0.0381917	0.702226	374830	487130	118700	891450	0.316677	0.243672	0.133154	85654	3795400	1484600	251330	17.3325	0.391158	5.90697	0
Heat shock cognate 71 kDa protein	HSPA8	55914000	596510000	602630000	161830000	10.7778	1.01026	3.72385	481590000	894400000	637830000	198310000	1.32443	0.713137	3.21633	452770000	1065100000	970780000	662640000	2.14409	0.911445	1.46502	574410000	1047800000	1250000000	596250000	2.17615	1.19298	2.09644	0
Uridine 5-monophosphate synthase;Orotate phosphoribosyltransferase;Orotidine 5-phosphate decarboxylase	UMPS	1379500	1409600	1838100	3037500	1.33244	1.30399	0.605136	696640	6646400	4562600	699390	6.54944	0.686477	6.52368	215360	3162700	2591000	5036500	12.031	0.819237	0.514445	311590	4557700	5553600	2596800	17.8234	1.21851	2.13863	0
Lipoamide acyltransferase component of branched-chain alpha-keto acid dehydrogenase complex, mitochondrial	DBT	0	0	0	0	0	0	0	0	0	0	0	0	0	0	0	0	0	0	0	0	0	0	0	0	0	0	0	0	0
Lysosome-associated membrane glycoprotein 1	LAMP1	1379500	3274700	4602300	4412900	3.33621	1.40541	1.04292	1976500	2365400	3493400	2466000	1.76747	1.47687	1.41663	2241900	9307800	5735400	8930800	2.55828	0.616193	0.642205	3088200	4854600	11222000	14198000	3.63383	2.31162	0.790393	0
Pyruvate carboxylase, mitochondrial	PC	24984000	23984000	37032000	36970000	1.48223	1.54403	1.00168	42696000	14005000	57058000	35741000	1.33638	4.07412	1.59643	14076000	20510000	26025000	40298000	1.84889	1.26889	0.645814	37865000	16913000	28611000	45229000	0.755605	1.69166	0.632581	0
Ribose-phosphate pyrophosphokinase 1;Ribose-phosphate pyrophosphokinase 2	PRPS1;PRPS2	0	0	0	0	0	0	0	0	0	0	0	0	0	0	0	0	0	0	0	0	0	0	0	0	0	0	0	0	0
Nucleoprotein TPR	TPR	0	26566	77597	61852	∞	2.92091	1.25456	40711	0	106280	91669	2.6106	∞	1.15939	0	49701	35431	60811	∞	0.712883	0.582641	0	56628	104200	80944	∞	1.84008	1.28731	0
Elongation factor 2	EEF2	15017000	111330000	127450000	117890000	8.48705	1.14479	1.08109	47028000	247930000	154140000	77383000	3.27762	0.621708	1.99191	36397000	291920000	140530000	138140000	3.86103	0.481399	1.0173	44374000	168450000	229700000	164550000	5.17645	1.36361	1.39593	0
Electron transfer flavoprotein subunit alpha, mitochondrial	ETFA	0	1413500	0	0	0	0	0	0	2879200	1760900	0	∞	0.611593	∞	0	2930700	2346200	854530	∞	0.80056	2.7456	0	2537600	0	1049300	0	0	0	0
CD99 antigen	CD99	0	0	0	0	0	0	0	0	0	0	0	0	0	0	406810	0	0	0	0	0	0	0	0	0	0	0	0	0	0
Pyruvate kinase PKM	PKM	12759000	144000000	79734000	112590000	6.24924	0.553708	0.70818	21426000	428350000	84275000	148540000	3.93331	0.196743	0.567356	7505200	261400000	70065000	92063000	9.33553	0.268037	0.761055	13144000	51797000	110260000	82958000	8.38862	2.12869	1.32911	0
Endoplasmin	HSP90B1	109450	19315000	14211000	12397000	129.84	0.735749	1.14633	1144900	74655000	20762000	24113000	18.1343	0.278106	0.861029	0	41208000	13138000	8503200	∞	0.318822	1.54507	798810	14978000	18404000	10929000	23.0393	1.22874	1.68396	0
15-hydroxyprostaglandin dehydrogenase [NAD(+)]	HPGD	0	994950	1271600	0	∞	1.27805	∞	0	5285900	0	659040	0	0	0	0	730410	500530	591740	∞	0.685273	0.845861	0	1881700	1138800	0	∞	0.605197	∞	0
NAD(P)H dehydrogenase [quinone] 1	NQO1	5366500	30162000	22858000	15532000	4.25939	0.757841	1.47167	11066000	100440000	22346000	36391000	2.01934	0.222481	0.614053	4990600	46280000	24604000	25837000	4.93007	0.531634	0.952278	6554000	81884000	67105000	23366000	10.2388	0.819513	2.87191	0
40S ribosomal protein S2	RPS2	36408000	42722000	50115000	69321000	1.37648	1.17305	0.722941	34978000	72204000	66790000	52686000	1.90949	0.925018	1.2677	19778000	75452000	56828000	80584000	2.87329	0.753168	0.705202	39998000	77642000	106720000	74639000	2.66813	1.37451	1.42982	0
Desmoplakin	DSP	0	1647100	58191	984590	∞	0.0353294	0.0591018	0	899280	33014	0	∞	0.0367116	∞	0	1507200	1468400	0	∞	0.974257	∞	1645800	1279400	87617	5881400	0.0532367	0.0684829	0.0148973	0
CTP synthase 1	CTPS1	0	0	0	464060	0	0	0	550330	7726000	1099800	0	1.99844	0.142351	∞	0	3318500	1351500	0	∞	0.407262	∞	1441300	4228100	3199300	1339700	2.21973	0.756676	2.38807	0
60S ribosomal protein L7	RPL7	4080200	7387800	4587000	5360600	1.12421	0.620888	0.855688	3755500	23181000	7117700	3344800	1.89527	0.307049	2.12799	1120600	7944600	3594500	4323100	3.20766	0.452446	0.831464	4025500	11883000	11979000	5212100	2.97578	1.00808	2.29831	0
60S ribosomal protein L17	RPL17	4241000	7014600	7285400	3680300	1.71785	1.03861	1.97957	5255200	10945000	2872000	3188400	0.546506	0.262403	0.900765	1800900	3215500	3636200	7079600	2.0191	1.13084	0.513617	2846600	10215000	3474000	7257100	1.2204	0.340088	0.478704	0
Plasma membrane calcium-transporting ATPase 1;Plasma membrane calcium-transporting ATPase 4	ATP2B1;ATP2B4	117390	126260	0	0	0	0	0	0	543230	167180	125980	∞	0.307752	1.32704	0	250370	340610	245450	∞	1.36043	1.3877	0	0	0	146960	0	0	0	0
Eukaryotic translation initiation factor 2 subunit 2	EIF2S2	4778800	3696900	3088300	2920000	0.64625	0.835376	1.05764	2605100	3140300	4442600	4913900	1.70535	1.41471	0.904088	2981700	4182600	5344900	3407200	1.79257	1.27789	1.56871	4213500	4093300	0	0	0	0	0	0
Filamin-A	FLNA	6804900	164410000	183590000	185970000	26.9791	1.11666	0.987202	56133000	408040000	227950000	199950000	4.06089	0.558646	1.14004	46321000	287470000	304090000	279410000	6.56484	1.05781	1.08833	50529000	324510000	546620000	372240000	10.8179	1.68445	1.46846	0
Protein-glutamine gamma-glutamyltransferase 2	TGM2	1010400	429220	2230600	2582900	2.20764	5.19687	0.863603	1762900	0	2027300	1261800	1.14998	∞	1.60667	1241300	0	3303500	3058400	2.66132	∞	1.08014	1147600	0	4838700	5841900	4.21636	∞	0.828275	0
Multifunctional protein ADE2;Phosphoribosylaminoimidazole-succinocarboxamide synthase;Phosphoribosylaminoimidazole carboxylase	PAICS	0	1983700	10397000	7650400	∞	5.24122	1.35901	163320	8044900	7551500	6539800	46.2374	0.938669	1.1547	84950	5689100	4518600	9982700	53.1913	0.794256	0.452643	39152	2187700	9570300	9586700	244.44	4.37459	0.998289	0
Tubulin gamma-2 chain;Tubulin gamma-1 chain	TUBG2;TUBG1	0	0	2208600	1916900	∞	∞	1.15217	0	2009200	2908600	3117300	∞	1.44764	0.933051	0	0	0	839380	0	0	0	0	0	1143000	1435100	∞	∞	0.79646	0
Peptidyl-prolyl cis-trans isomerase B	PPIB	48446	78905	0	156930	0	0	0	75304	2014200	159360	149110	2.11622	0.0791183	1.06874	81049	1696500	334810	1715500	4.13096	0.197353	0.195168	54103	975520	233200	211940	4.3103	0.239052	1.10031	0
Cofilin-1	CFL1	4579700	19929000	10902000	12890000	2.38051	0.547042	0.845772	2724200	45236000	19054000	17159000	6.99435	0.421213	1.11044	2299100	74296000	13960000	21025000	6.07194	0.187897	0.663971	499740	14412000	16216000	17890000	32.4489	1.12517	0.906428	0
Elongation factor 1-beta	EEF1B2	0	0	0	0	0	0	0	0	0	0	0	0	0	0	0	0	0	0	0	0	0	0	0	0	0	0	0	0	0
Acetyl-CoA acetyltransferase, mitochondrial	ACAT1	724280	13174000	9449300	9290100	13.0465	0.717269	1.01714	2719100	31034000	7578500	1638100	2.78714	0.2442	4.6264	3344000	20369000	13791000	11477000	4.1241	0.677058	1.20162	3736100	22265000	22354000	14994000	5.98324	1.004	1.49086	0
Moesin	MSN	0	2389600	2293400	3896300	∞	0.959742	0.58861	0	11205000	5276700	14987000	∞	0.470924	0.352085	890080	6053000	6314400	6186100	7.09419	1.04319	1.02074	0	2271000	0	6328800	0	0	0	0
60S ribosomal protein L13	RPL13	16800000	9596900	14582000	20093000	0.867976	1.51945	0.725725	11415000	33885000	15315000	15526000	1.34166	0.45197	0.98641	6843800	13373000	9896700	16113000	1.44608	0.740051	0.614206	7235200	10201000	18341000	13035000	2.53497	1.79796	1.40706	0
Polypyrimidine tract-binding protein 1	PTBP1	525090	2752000	2676100	5013000	5.09646	0.97242	0.533832	1630600	5535200	8519100	7794900	5.22452	1.53908	1.09291	751880	5122400	3288500	1937000	4.3737	0.641984	1.69773	2591000	1497100	3880600	0	1.49772	2.59208	∞	0
Elongation factor 1-gamma	EEF1G	3582700	43061000	45439000	29940000	12.6829	1.05522	1.51767	13469000	95238000	52190000	53802000	3.87482	0.547996	0.970038	7283900	87471000	41963000	36444000	5.76106	0.479736	1.15144	9282100	37689000	60013000	41155000	6.46546	1.59232	1.45822	0
14-3-3 protein theta	YWHAQ	408600	15364000	14450000	11334000	35.3647	0.94051	1.27493	2247600	28655000	18257000	11773000	8.12289	0.637131	1.55075	3713400	31503000	20445000	26037000	5.50574	0.648986	0.785229	4811500	26030000	29273000	26724000	6.08397	1.12459	1.09538	0
60S ribosomal protein L10;60S ribosomal protein L10-like	RPL10;RPL10L	4368200	2442900	4259400	4143600	0.975093	1.74358	1.02795	2024800	9478400	5247900	3793400	2.59181	0.553669	1.38343	1729700	3443300	2451600	5204800	1.41736	0.711991	0.471027	963160	3797700	4915500	2588400	5.10351	1.29434	1.89905	0
CAD protein;Glutamine-dependent carbamoyl-phosphate synthase;Aspartate carbamoyltransferase;Dihydroorotase	CAD	27779000	8007500	6790100	12147000	0.244433	0.847968	0.558994	3127200	15713000	10084000	8208600	3.22461	0.641762	1.22847	2384700	10613000	11527000	45150000	4.83373	1.08612	0.255305	35113000	8554800	20199000	13954000	0.575257	2.36113	1.44754	0
Calreticulin	CALR	0	1827800	53193	54984	∞	0.0291022	0.967427	90245	4655200	421620	1923300	4.67195	0.0905697	0.219217	0	3106000	0	66182	0	0	0	39787	216230	0	133300	0	0	0	0
Microtubule-associated protein 4	MAP4	0	935860	0	0	0	0	0	0	2165400	0	0	0	0	0	0	0	0	0	0	0	0	0	0	0	0	0	0	0	0
Calnexin	CANX	5903200	19727000	25006000	23587000	4.23601	1.2676	1.06016	10442000	28999000	31099000	21453000	2.97826	1.07242	1.44963	6953400	25079000	33303000	27593000	4.78946	1.32792	1.20694	11918000	25061000	50862000	46731000	4.26766	2.02953	1.0884	0
Ephrin type-A receptor 2;Tyrosine-protein kinase BTK;Ephrin type-A receptor 3;Ephrin type-B receptor 1;Ephrin type-B receptor 4;Ephrin type-A receptor 7;Ephrin type-B receptor 3;Ephrin type-A receptor 8;Ephrin type-A receptor 6;Ephrin type-A receptor 5;Ephrin type-B receptor 2	EPHA2;BTK;EPHA3;EPHB1;EPHB4;EPHA7;EPHB3;EPHA8;EPHA6;EPHA5;EPHB2	61249000	44433000	106890000	116150000	1.74517	2.40564	0.920276	52854000	67875000	94648000	44950000	1.79074	1.39445	2.10563	46751000	97143000	51707000	36746000	1.10601	0.532277	1.40715	71565000	95325000	83505000	33016000	1.16684	0.876003	2.52923	0
Transketolase	TKT	0	46744000	5471900	12279000	∞	0.117061	0.445631	472760	186910000	6852200	14170000	14.494	0.0366604	0.483571	698830	76576000	9342100	9893700	13.3682	0.121998	0.944247	9132.3	41440000	13537000	13699000	1482.32	0.326665	0.988174	0
Serpin B4;Serpin B3	SERPINB4;SERPINB3	0	0	0	0	0	0	0	0	0	0	0	0	0	0	0	0	0	0	0	0	0	0	0	0	0	0	0	0	0
Elongation factor 1-delta	EEF1D	2576600	11700000	8190300	10132000	3.17872	0.700026	0.80836	1982400	24000000	5512100	10263000	2.78052	0.229671	0.537085	1580200	11938000	7299100	8330100	4.6191	0.611417	0.876232	2521300	16031000	17133000	7939400	6.7953	1.06874	2.15797	0
Peroxiredoxin-6	PRDX6	0	0	0	0	0	0	0	0	3049000	1016600	0	∞	0.333421	∞	0	2849300	1361100	1411100	∞	0.477696	0.964567	0	0	4066400	3074200	∞	∞	1.32275	0
Flavin reductase (NADPH)	BLVRB	0	8003500	0	904910	0	0	0	0	34810000	635440	0	∞	0.0182545	∞	0	10691000	1365600	1559500	∞	0.127734	0.875665	0	6157400	1366100	2612100	∞	0.221863	0.522989	0
Peroxiredoxin-5, mitochondrial	PRDX5	0	0	0	0	0	0	0	0	1208900	0	0	0	0	0	0	1198200	1477900	0	∞	1.23343	∞	0	1047100	2329200	2338600	∞	2.22443	0.995981	0
Serine/threonine-protein phosphatase 2A 65 kDa regulatory subunit A alpha isoform	PPP2R1A	3746300	22426000	31123000	23676000	8.30766	1.38781	1.31454	10758000	21633000	29416000	18478000	2.73434	1.35977	1.59195	5198600	30776000	33693000	25688000	6.48117	1.09478	1.31162	12824000	23890000	57662000	40258000	4.49641	2.41365	1.43231	0
Aldehyde dehydrogenase X, mitochondrial	ALDH1B1	529140	6532700	1462400	4052900	2.76373	0.223858	0.360828	1299600	3715400	3337500	2869300	2.5681	0.898288	1.16318	930760	8053300	3400100	6498000	3.65304	0.4222	0.523253	2619200	7261100	7983200	4736000	3.04795	1.09945	1.68564	0
Bifunctional purine biosynthesis protein PURH;Phosphoribosylaminoimidazolecarboxamide formyltransferase;IMP cyclohydrolase	ATIC	0	7561600	0	0	0	0	0	0	43718000	0	3069000	0	0	0	162000	15332000	0	0	0	0	0	0	5588000	0	0	0	0	0	0
14-3-3 protein beta/alpha;14-3-3 protein beta/alpha, N-terminally processed	YWHAB	173060	781090	911670	1259200	5.26794	1.16718	0.724007	0	2841300	1088900	82083	∞	0.38324	13.2658	0	1974700	713660	255140	∞	0.361402	2.79713	93136	1531800	0	806470	0	0	0	0
Protein S100-A11;Protein S100-A11, N-terminally processed	S100A11	155890	2686000	4373600	3999600	28.0557	1.62829	1.09351	2224400	1453600	2132200	3971400	0.958551	1.46684	0.536889	3122900	3914500	7452300	10085000	2.38634	1.90377	0.738949	2292300	5009200	7899700	9322300	3.44619	1.57704	0.847398	0
Kinesin-1 heavy chain	KIF5B	34950	3113600	3451000	4892800	98.7411	1.10836	0.705322	57177	9449300	3331300	2294000	58.2629	0.352545	1.45218	0	4096500	4249700	878030	∞	1.0374	4.84004	45194	5550900	8011500	6459300	177.269	1.44328	1.2403	0
Coatomer subunit beta	COPB2	0	1712600	3897700	4215500	∞	2.2759	0.924612	3558900	10525000	15300000	1270000	4.29908	1.45368	12.0472	2413300	9223900	5638500	5390800	2.33643	0.611292	1.04595	5895600	11438000	5851100	5879500	0.992452	0.511549	0.99517	0
Dual specificity mitogen-activated protein kinase kinase 2	MAP2K2	0	0	0	0	0	0	0	0	386750	0	0	0	0	0	0	0	0	0	0	0	0	0	0	0	0	0	0	0	0
60S ribosomal protein L4	RPL4	0	1236000	3129000	4489900	∞	2.53155	0.696897	1009300	28499000	1653700	4646200	1.63846	0.0580266	0.355925	74699	3253500	2195000	3339600	29.3846	0.674658	0.657264	67192	11539000	4239000	5613100	63.0879	0.367363	0.755198	0
Lon protease homolog, mitochondrial	LONP1	0	0	290990	612410	∞	∞	0.475156	0	415640	0	0	0	0	0	0	0	0	0	0	0	0	0	0	1747300	1454500	∞	∞	1.20131	0
Serine/threonine-protein phosphatase PP1-gamma catalytic subunit;Serine/threonine-protein phosphatase PP1-beta catalytic subunit;Serine/threonine-protein phosphatase PP1-alpha catalytic subunit	PPP1CC;PPP1CB;PPP1CA	0	1308700	2809500	2875700	∞	2.14679	0.97698	0	2588400	4950900	3594900	∞	1.91273	1.3772	0	3246100	5572300	6553600	∞	1.71661	0.850266	0	3560700	7614700	5870800	∞	2.13854	1.29705	0
Nuclear pore glycoprotein p62	NUP62	0	3238200	3159700	3246700	∞	0.975758	0.973204	3381500	1307500	2485200	0	0.73494	1.90073	∞	0	4123400	0	0	0	0	0	0	0	0	3671200	0	0	0	0
Squalene synthase	FDFT1	0	0	0	0	0	0	0	0	0	0	0	0	0	0	0	0	0	0	0	0	0	0	0	0	0	0	0	0	0
Stress-70 protein, mitochondrial	HSPA9	132850	11055000	8237900	7413200	62.009	0.745174	1.11125	6702300	18622000	5619100	6318000	0.838384	0.301745	0.88938	6978400	22870000	14711000	2052200	2.10808	0.643244	7.1684	4336300	16407000	16723000	8440000	3.85651	1.01926	1.9814	0
40S ribosomal protein S19	RPS19	0	1034800	144830	655450	∞	0.139959	0.220963	110770	430490	74261	66866	0.670407	0.172503	1.11059	593210	40670	43015	116220	0.0725123	1.05766	0.370117	99337	133380	115350	80867	1.1612	0.864822	1.42642	0
60S ribosomal protein L3	RPL3	1734400	2473100	3231400	2447200	1.86312	1.30662	1.32045	1504300	8412000	3300900	2328000	2.19431	0.392404	1.41791	1221400	1943500	3355700	2865700	2.74742	1.72663	1.17099	647840	3019900	4066400	3609500	6.27686	1.34653	1.12658	0
60S ribosomal protein L13a;Putative 60S ribosomal protein L13a protein RPL13AP3	RPL13A;RPL13AP3	1962000	2659900	4015500	5538800	2.04664	1.50964	0.724977	1196100	9875800	3021000	4359100	2.52571	0.305899	0.693033	1400800	3091500	1008200	2464200	0.719732	0.32612	0.409139	1190700	1880800	1376700	2959800	1.15621	0.731976	0.465133	0
Malate dehydrogenase, mitochondrial	MDH2	0	1412300	1339500	1860400	∞	0.948453	0.720006	0	537170	1374600	2506800	∞	2.55897	0.548348	0	2740500	1296100	2718100	∞	0.472943	0.47684	0	1161100	3337100	3041300	∞	2.87408	1.09726	0
Tetraspanin-7	TSPAN7	0	0	0	0	0	0	0	0	0	0	0	0	0	0	0	0	0	0	0	0	0	0	0	0	0	0	0	0	0
Aldo-keto reductase family 1 member C3	AKR1C3	0	23537000	739120	2437000	∞	0.0314025	0.303291	0	66348000	1526700	1596900	∞	0.0230105	0.95604	0	28284000	2798000	1227500	∞	0.0989252	2.27943	0	4159900	0	0	0	0	0	0
40S ribosomal protein S27	RPS27	0	0	0	0	0	0	0	0	0	0	0	0	0	0	0	0	0	0	0	0	0	0	0	0	0	0	0	0	0
Glycerol-3-phosphate dehydrogenase, mitochondrial	GPD2	297540	3356600	4844400	3909800	16.2815	1.44325	1.23904	1177000	968170	1885200	3604000	1.6017	1.94718	0.523085	746460	8110500	7479800	7109400	10.0204	0.922237	1.0521	1772600	2574600	11926000	13206000	6.72797	4.63218	0.903074	0
Tyrosine-protein phosphatase non-receptor type 9	PTPN9	0	0	1083100	1071500	∞	∞	1.01083	0	1823500	1619500	517490	∞	0.888127	3.12953	806550	3713300	1954600	2239200	2.42341	0.526378	0.872901	0	1723800	4273900	3325100	∞	2.47935	1.28534	0
Nicotinamide phosphoribosyltransferase	NAMPT	0	21562000	0	1379600	0	0	0	0	75254000	1743500	1329800	∞	0.0231682	1.3111	0	36470000	1838500	860330	∞	0.0504113	2.13697	0	39300000	2677400	0	∞	0.0681272	∞	0
26S protease regulatory subunit 6B	PSMC4	312670	4564400	13445000	12084000	43.0006	2.94562	1.11263	3946800	11801000	16525000	7728700	4.18694	1.40031	2.13813	4127800	5552700	14743000	11505000	3.57164	2.6551	1.28144	3170500	1784000	16298000	10883000	5.14051	9.13565	1.49757	0
Ubiquitin carboxyl-terminal hydrolase 5	USP5	0	8839500	4051300	3927900	∞	0.458318	1.03142	882090	17957000	3871600	4479500	4.38912	0.215604	0.864293	0	1829100	794510	2399700	∞	0.434372	0.331087	0	10542000	3689100	3847100	∞	0.349943	0.95893	0
Ran GTPase-activating protein 1	RANGAP1	0	0	0	0	0	0	0	0	0	0	0	0	0	0	0	0	0	0	0	0	0	0	0	0	0	0	0	0	0
60S ribosomal protein L27a	RPL27A	8480200	0	16207000	12900000	1.91116	∞	1.25636	8739600	16986000	13453000	9310200	1.53932	0.792005	1.44497	2884300	9733600	9559100	14570000	3.31418	0.982072	0.656081	8473700	11549000	15480000	8325100	1.82683	1.34038	1.85944	0
60S ribosomal protein L21	RPL21	836160	3977200	2701400	3463200	3.23072	0.679222	0.78003	1111800	7351900	1346000	1226800	1.21065	0.183082	1.09716	385270	2056300	2899500	1442200	7.52589	1.41006	2.01047	599700	3997100	2040200	3161500	3.40203	0.51042	0.645327	0
60S ribosomal protein L28	RPL28	11444000	6125500	11174000	13755000	0.976407	1.82418	0.812359	6856900	14161000	7447400	11453000	1.08612	0.525909	0.650258	4510000	4608000	10466000	12336000	2.32062	2.27127	0.848411	3684100	5899500	9606500	8176000	2.60756	1.62836	1.17496	0
40S ribosomal protein S9	RPS9	133120000	142170000	108370000	146760000	0.814078	0.762256	0.738416	101640000	128550000	149290000	127100000	1.46881	1.16134	1.17459	81462000	93374000	132850000	182410000	1.63082	1.42277	0.728304	84730000	123230000	174800000	145990000	2.06302	1.41849	1.19734	0
40S ribosomal protein S10;Putative 40S ribosomal protein S10-like	RPS10;RPS10P5	3315200	4801200	4689800	4769100	1.41464	0.976797	0.983372	1877000	5896500	3613900	4215900	1.92536	0.612889	0.857207	1362600	6279000	2330700	5660600	1.71048	0.37119	0.411741	1838100	4829400	6324100	5270700	3.44056	1.3095	1.19986	0
Microtubule-associated protein 1B;MAP1B heavy chain;MAP1 light chain LC1	MAP1B	0	0	0	0	0	0	0	0	986870	0	608380	0	0	0	0	2219300	0	0	0	0	0	0	1008300	0	2208600	0	0	0	0
F-actin-capping protein subunit beta	CAPZB	997680	3690600	4522600	4053700	4.53312	1.22544	1.11567	0	6704300	1948700	4737800	∞	0.290664	0.411309	0	7276400	8681700	7089000	∞	1.19313	1.22467	0	11745000	10663000	7682700	∞	0.907876	1.38792	0
Coatomer subunit delta	ARCN1	148620	1106800	1203200	1225200	8.09581	1.0871	0.982044	158160	6175500	2038000	2101100	12.8857	0.330014	0.969968	140810	2712800	1948800	1048800	13.8399	0.718372	1.85812	105130	2894300	1893200	1939800	18.0082	0.654113	0.975977	0
Glutamate--cysteine ligase catalytic subunit	GCLC	0	0	0	0	0	0	0	0	3682600	0	0	0	0	0	0	790660	0	0	0	0	0	0	0	0	0	0	0	0	0
Glutamate--cysteine ligase regulatory subunit	GCLM	0	4257800	3105600	1173700	∞	0.729391	2.64599	921500	14405000	4420400	2888000	4.79696	0.306866	1.53061	468400	3927900	3764700	3132300	8.03736	0.958451	1.2019	636500	7752400	6388500	3425700	10.0369	0.824067	1.86487	0
Isocitrate dehydrogenase [NADP], mitochondrial	IDH2	0	0	0	0	0	0	0	0	0	0	0	0	0	0	0	0	0	1410700	0	0	0	0	0	0	0	0	0	0	0
60S ribosomal protein L34	RPL34	0	0	0	0	0	0	0	170840	1584900	0	0	0	0	0	179210	0	0	106840	0	0	0	22218	0	0	0	0	0	0	0
Fatty acid synthase;[Acyl-carrier-protein] S-acetyltransferase;[Acyl-carrier-protein] S-malonyltransferase;3-oxoacyl-[acyl-carrier-protein] synthase;3-oxoacyl-[acyl-carrier-protein] reductase;3-hydroxyacyl-[acyl-carrier-protein] dehydratase;Enoyl-[acyl-carrier-protein] reductase;Oleoyl-[acyl-carrier-protein] hydrolase	FASN	464840	51095000	69242000	68022000	148.959	1.35516	1.01794	9597600	135590000	99008000	83913000	10.3159	0.730201	1.17989	4756800	65656000	68877000	55999000	14.4797	1.04906	1.22997	8916900	62699000	80476000	80790000	9.02511	1.28353	0.996113	0
Elongation factor Tu, mitochondrial	TUFM	5700300	13017000	25621000	25504000	4.49468	1.96827	1.00459	11471000	38048000	27353000	28527000	2.38453	0.718908	0.958846	8687700	22020000	28652000	28336000	3.298	1.30118	1.01115	6175300	41631000	51724000	25279000	8.37595	1.24244	2.04613	0
DNA replication licensing factor MCM2	MCM2	0	0	0	0	0	0	0	0	0	0	0	0	0	0	0	0	0	0	0	0	0	0	0	0	0	0	0	0	0
Transmembrane emp24 domain-containing protein 10	TMED10	0	0	0	0	0	0	0	0	0	0	0	0	0	0	0	0	0	0	0	0	0	0	0	0	0	0	0	0	0
Rab GDP dissociation inhibitor beta	GDI2	0	0	0	0	0	0	0	0	0	0	0	0	0	0	0	0	0	0	0	0	0	0	0	0	0	0	0	0	0
Carnitine O-palmitoyltransferase 1, liver isoform	CPT1A	412860	676110	0	692190	0	0	0	0	1632500	1182800	731420	∞	0.724533	1.61713	449570	1198500	1148200	836660	2.554	0.958031	1.37236	46467	1189500	1102000	1328800	23.7158	0.92644	0.82932	0
Serpin H1	SERPINH1	0	12701000	2071300	4830200	∞	0.163082	0.428823	898840	24935000	3481100	1960600	3.87288	0.139607	1.77553	875340	11797000	5769900	1086600	6.59161	0.489099	5.31005	0	15481000	4759600	1077400	∞	0.307448	4.41767	0
Vasodilator-stimulated phosphoprotein	VASP	44934	267350	289360	145770	6.43967	1.08233	1.98504	68414	343520	289710	319720	4.23466	0.843357	0.906137	0	232840	109820	55767	∞	0.471654	1.96926	111010	433100	204470	151530	1.84191	0.472108	1.34937	0
60S ribosomal protein L14	RPL14	0	0	0	0	0	0	0	0	0	0	0	0	0	0	0	0	0	0	0	0	0	0	0	0	0	0	0	0	0
26S proteasome non-ATPase regulatory subunit 7	PSMD7	0	0	0	0	0	0	0	0	0	0	0	0	0	0	0	0	0	0	0	0	0	0	0	0	0	0	0	0	0
3-oxo-5-beta-steroid 4-dehydrogenase	AKR1D1	0	19052000	6891000	5376000	∞	0.361694	1.28181	0	64688000	4986300	5957400	∞	0.0770823	0.836993	959870	25499000	0	5715500	0	0	0	1276900	10685000	6561100	0	5.1383	0.614048	∞	0
Heterogeneous nuclear ribonucleoprotein M	HNRNPM	16619000	6083600	13980000	15346000	0.841206	2.29798	0.910987	12373000	15217000	17684000	18141000	1.42924	1.16212	0.974808	3190200	6768300	5181700	10118000	1.62426	0.765584	0.512127	4799900	6684300	11219000	10013000	2.33734	1.67841	1.12044	0
Importin subunit alpha-1	KPNA2	2270100	6707200	17542000	19272000	7.72741	2.6154	0.910232	5818400	29856000	25725000	11588000	4.42132	0.861636	2.21997	0	2820900	4642400	6463400	∞	1.64572	0.71826	2802100	723980	8989600	20520000	3.20817	12.4169	0.43809	0
DNA-directed RNA polymerases I, II, and III subunit RPABC3	POLR2H	0	0	126030	168420	∞	∞	0.748308	0	307510	264440	273140	∞	0.85994	0.968148	0	104190	0	0	0	0	0	0	255110	0	195510	0	0	0	0
DNA-directed RNA polymerase II subunit RPB11-a	POLR2J	8401700	14185000	3774800	6245800	0.44929	0.266112	0.604374	0	0	0	0	0	0	0	0	0	0	0	0	0	0	0	0	9399000	10157000	∞	∞	0.925372	0
Arf-GAP domain and FG repeat-containing protein 1	AGFG1	0	906780	939400	0	∞	1.03597	∞	0	0	0	0	0	0	0	0	0	0	734230	0	0	0	610750	0	0	0	0	0	0	0
Aldo-keto reductase family 1 member C2	AKR1C2	0	13064000	4277200	4159000	∞	0.327404	1.02842	1117800	60439000	3267200	10286000	2.92288	0.0540578	0.317636	0	17244000	2220200	4696100	∞	0.128752	0.472775	0	10838000	7871600	0	∞	0.726296	∞	0
Nuclear pore complex protein Nup98-Nup96;Nuclear pore complex protein Nup98;Nuclear pore complex protein Nup96	NUP98	832160	654590	950430	599710	1.14212	1.45195	1.58482	785620	618290	600820	506550	0.764772	0.971745	1.1861	0	286510	132580	495380	∞	0.462741	0.267633	220830	112590	506020	393970	2.29145	4.49436	1.28441	0
ATP-citrate synthase	ACLY	1111200	51161000	99350000	102380000	89.4078	1.94191	0.970404	10239000	52365000	118150000	92628000	11.5392	2.25628	1.27553	12894000	52437000	98247000	110030000	7.61959	1.87362	0.892911	8501100	27111000	179340000	148860000	21.0961	6.61503	1.20476	0
Coatomer subunit beta	COPB1	595830	1671400	7446400	9972000	12.4975	4.45519	0.746731	2740100	16773000	15906000	11829000	5.8049	0.94831	1.34466	2475200	14872000	14534000	13723000	5.87185	0.977273	1.0591	3421600	9921300	24269000	17485000	7.09288	2.44615	1.38799	0
Coatomer subunit alpha;Xenin;Proxenin	COPA	4450300	10038000	21266000	21904000	4.77855	2.11855	0.970873	5189600	69969000	30859000	24163000	5.94632	0.441038	1.27712	5087600	24518000	30861000	31840000	6.06592	1.25871	0.969253	8255900	33878000	49298000	40205000	5.97124	1.45516	1.22617	0
Delta-1-pyrroline-5-carboxylate synthase;Glutamate 5-kinase;Gamma-glutamyl phosphate reductase	ALDH18A1	0	2710900	1144300	41010	∞	0.422111	27.903	642510	26628000	1719200	153270	2.67576	0.0645636	11.2168	755310	6359900	1263100	873300	1.67229	0.198604	1.44635	0	5481300	3353800	2492100	∞	0.611862	1.34577	0
Nucleosome assembly protein 1-like 1	NAP1L1	0	0	3303700	2692400	∞	∞	1.22705	0	20944000	2989000	3232100	∞	0.142714	0.924786	957300	10754000	1829000	1639300	1.91058	0.170076	1.11572	0	5460200	3771400	3091400	∞	0.690707	1.21997	0
Protein SEC13 homolog	SEC13	0	0	0	634460	0	0	0	0	1319400	0	0	0	0	0	0	0	0	0	0	0	0	0	1042000	0	849630	0	0	0	0
ATP synthase subunit f, mitochondrial	ATP5J2	0	343530	0	468970	0	0	0	0	988310	0	610060	0	0	0	387050	0	1540600	1396300	3.98036	∞	1.10334	479010	0	2929100	3752100	6.1149	∞	0.780656	0
Gem-associated protein 4	GEMIN4	0	0	0	0	0	0	0	0	749510	0	0	0	0	0	0	0	0	0	0	0	0	0	0	0	0	0	0	0	0
Triosephosphate isomerase	TPI1	0	7093500	103250	304960	∞	0.0145556	0.338569	239210	28474000	0	0	0	0	0	0	19059000	281190	0	∞	0.0147537	∞	92496	430340	215060	0	2.32507	0.499744	∞	0
Eukaryotic translation initiation factor 3 subunit E	EIF3E	0	0	4009200	3153000	∞	∞	1.27155	1178900	5391600	3024000	2274500	2.5651	0.560872	1.32952	0	3847400	1528800	3876100	∞	0.397359	0.394417	850500	0	949340	993920	1.11621	∞	0.955147	0
Protein S100-A10	S100A10	0	0	2342600	1642100	∞	∞	1.42659	0	2658800	0	2311100	0	0	0	1080100	1953400	5899800	5584800	5.46227	3.02027	1.0564	1732600	3347900	8725000	5901000	5.03578	2.60611	1.47856	0
Destrin	DSTN	105760	5017900	6753600	4873800	63.8578	1.3459	1.38569	798640	23507000	4719100	3521700	5.90892	0.200753	1.34001	127090	14146000	5010800	4026300	39.4272	0.35422	1.24452	85255	6208000	5700900	2031900	66.8688	0.918315	2.8057	0
Actin-related protein 2	ACTR2	0	0	0	0	0	0	0	0	0	583590	1200800	∞	∞	0.486001	0	0	0	0	0	0	0	0	0	0	0	0	0	0	0
60S ribosomal protein L26-like 1;60S ribosomal protein L26	RPL26L1;RPL26	1255500	1077500	1025400	5529900	0.816726	0.951647	0.185428	0	10900000	1409700	917860	∞	0.12933	1.53586	1714100	1293500	1113400	1731900	0.649554	0.860765	0.642878	2393100	1059200	1298500	0	0.542602	1.22593	∞	0
60S ribosomal protein L15	RPL15	0	0	0	0	0	0	0	0	4833900	1809000	1046100	∞	0.374232	1.72928	0	0	0	0	0	0	0	0	2898200	1762900	959740	∞	0.608274	1.83685	0
Endogenous retrovirus group K member 7 Np9 protein	ERVK-7	9012400	13321000	3998300	6924900	0.443644	0.30015	0.57738	0	8493800	12027000	1417600	∞	1.41597	8.48406	1897900	13335000	11746000	9230600	6.18895	0.88084	1.27251	3107000	12105000	15772000	11124000	5.07628	1.30293	1.41784	0
10 kDa heat shock protein, mitochondrial	HSPE1	0	0	0	0	0	0	0	0	0	0	0	0	0	0	0	0	0	0	0	0	0	0	0	0	0	0	0	0	0
14-3-3 protein gamma;14-3-3 protein gamma, N-terminally processed	YWHAG	0	3776800	2075600	2601800	∞	0.549566	0.797755	0	13529000	0	4604500	0	0	0	0	10381000	4750800	2473300	∞	0.457644	1.92083	1432600	16488000	1334700	2447100	0.931663	0.0809498	0.545421	0
40S ribosomal protein S7	RPS7	9476900	15538000	9201800	10896000	0.970972	0.592213	0.844512	7049100	21709000	11421000	8473100	1.62021	0.526095	1.34791	3621800	16023000	7939600	3843100	2.19217	0.495513	2.06594	3557300	13695000	7204300	6343200	2.02522	0.526053	1.13575	0
26S protease regulatory subunit 4	PSMC1	0	706550	723080	1617800	∞	1.0234	0.446953	471680	1550500	1238000	836490	2.62466	0.798452	1.47999	0	572590	1102400	1021100	∞	1.92529	1.07962	0	0	1511200	2150100	∞	∞	0.702851	0
40S ribosomal protein S8	RPS8	3408700	6864000	10847000	11648000	3.18215	1.58027	0.931233	3077300	30402000	13568000	7355500	4.40906	0.446286	1.84461	1725300	7859100	3314200	9768100	1.92094	0.421702	0.339288	2441300	18464000	14626000	6701800	5.99107	0.792136	2.1824	0
14-3-3 protein epsilon	YWHAE	0	1929800	0	1320600	0	0	0	0	1680900	0	1844800	0	0	0	0	1226500	0	0	0	0	0	0	2135000	0	0	0	0	0	0
40S ribosomal protein S14	RPS14	3971200	6182800	7298300	7201700	1.83781	1.18042	1.01341	5764200	15749000	8026800	8215800	1.39253	0.50967	0.976996	2955300	3918000	6068000	5717300	2.05326	1.54875	1.06134	3142100	7438800	10832000	5132300	3.44738	1.45615	2.11055	0
40S ribosomal protein S18	RPS18	52672000	41543000	76501000	78526000	1.4524	1.84149	0.974212	49019000	53027000	86076000	87916000	1.75597	1.62325	0.979071	53840000	44449000	99978000	157270000	1.85695	2.24927	0.635709	59570000	70129000	157520000	115550000	2.64428	2.24615	1.36322	0
40S ribosomal protein S29	RPS29	0	0	0	0	0	0	0	0	0	0	0	0	0	0	0	0	0	0	0	0	0	0	0	0	0	0	0	0	0
Small nuclear ribonucleoprotein E	SNRPE	0	0	0	0	0	0	0	0	0	0	0	0	0	0	0	0	0	0	0	0	0	0	0	0	0	0	0	0	0
26S protease regulatory subunit 10B	PSMC6	0	0	1477900	1348400	∞	∞	1.09604	1117600	920920	1670900	1482200	1.49508	1.81438	1.12731	0	0	1647100	2004600	∞	∞	0.82166	0	0	3133200	2858100	∞	∞	1.09625	0
60S ribosomal protein L7a	RPL7A	1474400	1874600	2125800	1955200	1.44181	1.134	1.08725	0	16373000	1930600	1328200	∞	0.117914	1.45355	511640	1458700	0	981700	0	0	0	701990	2767500	2536600	846330	3.61344	0.916567	2.99718	0
60S ribosomal protein L23	RPL23	5826900	9039600	7784500	11597000	1.33596	0.861155	0.671251	4026500	25998000	7594300	6630500	1.88608	0.292111	1.14536	2887800	4379900	4545500	6665500	1.57404	1.03781	0.681944	2745900	8285500	6147500	3953400	2.23879	0.741959	1.55499	0
40S ribosomal protein S15	RPS15	8470800	9362100	10074000	8797400	1.18926	1.07604	1.14511	5156000	9198800	19123000	14719000	3.70888	2.07886	1.29921	7257300	5418300	7481700	5185400	1.03092	1.38082	1.44284	12717000	11782000	5847700	2470100	0.459833	0.496325	2.36739	0
40S ribosomal protein S24	RPS24	8090600	3220400	7121800	9193300	0.880256	2.21146	0.774673	3916500	8289200	6565300	5981000	1.67632	0.792031	1.09769	2548400	7221900	3467600	6810700	1.3607	0.480151	0.50914	4817100	7262200	6801200	9760100	1.41189	0.936521	0.696837	0
40S ribosomal protein S26;Putative 40S ribosomal protein S26-like 1	RPS26;RPS26P11	1587600	2457600	2375400	2440700	1.49622	0.966553	0.973245	0	6257200	2545600	2076900	∞	0.406827	1.22567	1050900	5035000	2328300	2624900	2.21553	0.462423	0.887005	1572900	3279100	3854400	0	2.45051	1.17544	∞	0
60S ribosomal protein L10a	RPL10A	0	2089800	676030	2454800	∞	0.32349	0.275391	1179600	11274000	688620	1793000	0.583774	0.0610804	0.38406	250930	1801400	2267300	1154000	9.03559	1.25863	1.96473	0	3270300	3878100	1778500	∞	1.18585	2.18055	0
60S ribosomal protein L11	RPL11	82181	343270	4941200	4993700	60.1258	14.3945	0.989487	1457000	7537200	4057000	2815300	2.78449	0.538264	1.44105	0	2554900	2505200	4293700	∞	0.980547	0.583459	1919100	5056800	6253900	2766200	3.25877	1.23673	2.26083	0
60S ribosomal protein L8	RPL8	1087000	2051800	3455600	2464200	3.17902	1.68418	1.40232	1568900	9276300	2457200	1703400	1.56619	0.26489	1.44253	0	1394500	1324200	0	∞	0.949588	∞	435450	2391300	2927200	0	6.72224	1.2241	∞	0
Peptidyl-prolyl cis-trans isomerase A;Peptidyl-prolyl cis-trans isomerase A, N-terminally processed	PPIA	2502400	21189000	4494000	6536800	1.79588	0.212091	0.687492	2131600	62429000	5798200	8185600	2.72012	0.0928767	0.708341	0	38226000	4442500	4033200	∞	0.116217	1.10148	0	12557000	7315100	4352300	∞	0.582552	1.68074	0
AP-2 complex subunit beta	AP2B1	0	2674200	2976500	2882500	∞	1.11304	1.03261	1815200	4988200	1833700	749910	1.01019	0.367608	2.44523	919090	3185100	2383800	3436400	2.59365	0.748422	0.693691	0	2859400	5671100	4856900	∞	1.98332	1.16764	0
Guanine nucleotide-binding protein G(s) subunit alpha isoforms short;Guanine nucleotide-binding protein G(s) subunit alpha isoforms XLas;Guanine nucleotide-binding protein G(t) subunit alpha-1;Guanine nucleotide-binding protein G(i) subunit alpha-1;Guanine nucleotide-binding protein G(t) subunit alpha-2;Guanine nucleotide-binding protein G(o) subunit alpha;Guanine nucleotide-binding protein G(k) …	GNAS;GNAT1;GNAI1;GNAT2;GNAO1;GNAI3;GNAT3;GNAI2;GNAL	1695600	1284400	6496300	6649700	3.83127	5.05785	0.976931	0	2362300	2985300	2825300	∞	1.26373	1.05663	1124100	1690500	9360400	9761600	8.32702	5.53706	0.9589	3912100	3186800	16659000	18429000	4.25833	5.2275	0.903956	0
14-3-3 protein zeta/delta	YWHAZ	0	6700700	3122700	1295700	∞	0.466026	2.41005	438410	4647500	2946400	815780	6.72065	0.633975	3.61176	0	6849600	1282100	2061600	∞	0.187179	0.621896	0	4279200	2305900	1942200	∞	0.538862	1.18726	0
Dynein light chain 2, cytoplasmic;Dynein light chain 1, cytoplasmic	DYNLL2;DYNLL1	0	0	0	0	0	0	0	0	1251800	0	0	0	0	0	0	0	1377200	3095700	∞	∞	0.444875	0	1480200	1770500	0	∞	1.19612	∞	0
60S ribosomal protein L38	RPL38	0	0	0	0	0	0	0	0	0	0	0	0	0	0	0	0	0	0	0	0	0	0	0	0	0	0	0	0	0
Eukaryotic translation initiation factor 5A-1;Eukaryotic translation initiation factor 5A-2;Eukaryotic translation initiation factor 5A-1-like	EIF5A;EIF5A2;EIF5AL1	0	5214900	1796200	2267100	∞	0.344436	0.79229	0	14628000	7759300	1167300	∞	0.530442	6.64722	1424200	6084100	3013700	2249100	2.11607	0.49534	1.33996	2120600	7396600	9093700	311550	4.28827	1.22944	29.1886	0
Guanine nucleotide-binding protein subunit beta-2-like 1;Guanine nucleotide-binding protein subunit beta-2-like 1, N-terminally processed	GNB2L1	0	1128900	0	0	0	0	0	0	8526900	1750500	1447600	∞	0.205291	1.20924	0	1640800	0	0	0	0	0	572940	2807000	1999900	0	3.49059	0.712469	∞	0
Nuclease-sensitive element-binding protein 1	YBX1	94935	1709000	182010	284150	1.91721	0.106501	0.640542	176530	2014200	188800	226090	1.06951	0.0937345	0.835066	101480	576950	147830	0	1.45674	0.256227	∞	93329	321140	0	263340	0	0	0	0
Tubulin alpha-1B chain	TUBA1B	8880400	7208400	71234000	89422000	8.02149	9.88208	0.796605	8187400	128890000	88622000	60436000	10.8242	0.687579	1.46638	35126000	60268000	74114000	58943000	2.10995	1.22974	1.25738	29086000	76513000	79957000	61774000	2.74899	1.04501	1.29435	0
Tubulin alpha-4A chain	TUBA4A	20030000	30854000	37597000	42749000	1.87703	1.21855	0.879483	28628000	71809000	62272000	40774000	2.17521	0.867189	1.52725	21789000	69744000	78726000	95227000	3.61311	1.12879	0.826719	21428000	54703000	144340000	126660000	6.73605	2.63861	1.13959	0
Tubulin beta-4B chain	TUBB4B	229630000	423540000	726390000	798190000	3.16331	1.71504	0.910046	351530000	1475300000	1001100000	763000000	2.84784	0.678574	1.31206	234360000	670760000	903040000	1060600000	3.85322	1.34629	0.851443	298970000	850480000	1526800000	1297500000	5.10687	1.79522	1.17672	0
Eukaryotic translation initiation factor 4 gamma 2	EIF4G2	0	3309900	1322300	1723300	∞	0.399498	0.767307	1072500	7639700	1797100	1798700	1.67562	0.235232	0.99911	0	4717100	1018300	1108800	∞	0.215874	0.91838	0	1920100	1255900	1368600	∞	0.654081	0.917653	0
General transcription factor II-I	GTF2I	3746000	4008300	3309700	7000900	0.883529	0.825712	0.472754	4120400	14080000	11015000	7370200	2.67328	0.782315	1.49453	6459900	8562700	3059600	0	0.47363	0.357317	∞	8785400	7634200	7494900	7042900	0.853109	0.981753	1.06418	0
DNA-dependent protein kinase catalytic subunit	PRKDC	1243100	5524400	10787000	17778000	8.6775	1.95261	0.606761	2363600	76050000	22008000	24612000	9.31122	0.289389	0.894198	2056500	11198000	16051000	23882000	7.80501	1.43338	0.672096	2044000	10645000	33983000	36469000	16.6257	3.19239	0.931833	0
Brain acid soluble protein 1	BASP1	58032	0	67327	0	1.16017	∞	∞	0	85965	93709	41023	∞	1.09008	2.2843	50109	86921	0	0	0	0	0	41153	76074	51228	84111	1.24482	0.673397	0.609052	0
60S ribosomal protein L24	RPL24	10704000	12579000	16431000	20114000	1.53503	1.30622	0.816894	10328000	25492000	12992000	12462000	1.25794	0.50965	1.04253	5761400	10353000	12201000	15911000	2.11771	1.1785	0.766828	9690500	16363000	17593000	9414800	1.81549	1.07517	1.86865	0
60S ribosomal protein L36a;60S ribosomal protein L36a-like	RPL36A;RPL36AL	0	853230	0	888390	0	0	0	0	1087700	0	0	0	0	0	100160	0	0	0	0	0	0	0	655470	0	0	0	0	0	0
Vigilin	HDLBP	748560	530240	0	952150	0	0	0	0	8826000	0	0	0	0	0	0	3029000	904370	634130	∞	0.29857	1.42616	0	1256500	0	44048	0	0	0	0
Clathrin heavy chain 1	CLTC	22693000	133510000	178920000	145390000	7.88437	1.34012	1.23062	74609000	260040000	220550000	141200000	2.95608	0.848139	1.56197	49074000	192990000	242920000	202710000	4.95008	1.25872	1.19836	88426000	206980000	392700000	337200000	4.441	1.89728	1.16459	0
Kinesin-like protein KIF23	KIF23	0	0	0	0	0	0	0	0	0	0	0	0	0	0	0	0	0	0	0	0	0	0	0	0	0	0	0	0	0
60S ribosomal protein L6	RPL6	1932900	4126400	5934100	8165400	3.07005	1.43808	0.726737	3099100	45502000	7241100	4844000	2.33652	0.159138	1.49486	687430	2373800	2796600	3597900	4.0682	1.17811	0.777287	4170600	15300000	7416100	8696300	1.77819	0.484712	0.852788	0
Zinc finger protein 117	ZNF117	0	580400	809680	692270	∞	1.39504	1.1696	1072600	299890000	582700	390630000	0.543259	0.00194305	0.00149169	0	695470	0	0	0	0	0	0	856060	1501000	405650000	∞	1.75338	0.00370023	0
Aldo-keto reductase family 1 member C1	AKR1C1	3232500	100420000	34392000	30627000	10.6394	0.342482	1.12293	13886000	386220000	42663000	56926000	3.07238	0.110463	0.749447	2841600	187440000	27459000	37392000	9.66322	0.146495	0.734355	5990000	77507000	39238000	22715000	6.55058	0.506251	1.7274	0
Tyrosine-protein phosphatase non-receptor type 12	PTPN12	0	53966	38111	40274	∞	0.706204	0.946293	0	96487	103450	84186	∞	1.07217	1.22883	0	41801	0	0	0	0	0	0	58079	0	0	0	0	0	0
Glutamine--fructose-6-phosphate aminotransferase [isomerizing] 1;Glutamine--fructose-6-phosphate aminotransferase [isomerizing] 2	GFPT1;GFPT2	1585300	6439000	4141700	5642800	2.61257	0.643221	0.73398	2955600	24860000	10130000	3404100	3.42739	0.407482	2.97582	3482200	6636500	11310000	8129500	3.24795	1.70421	1.39123	3747100	16891000	19287000	12905000	5.14718	1.14185	1.49454	0
AP-1 complex subunit beta-1	AP1B1	0	1765900	1532300	936540	∞	0.867716	1.63613	720710	3010600	0	0	0	0	0	0	3352800	1616200	957280	∞	0.482045	1.68833	0	3817200	3177800	3464100	∞	0.832495	0.917352	0
Unconventional myosin-Ie	MYO1E	0	606560	0	1507200	0	0	0	0	17101000	3358600	75387	∞	0.196398	44.5514	0	2178300	480220	0	∞	0.220456	∞	0	4925700	3244400	108340	∞	0.658668	29.9465	0
Protein flightless-1 homolog	FLII	0	0	0	0	0	0	0	0	1791900	0	0	0	0	0	0	856910	0	0	0	0	0	0	523810	0	0	0	0	0	0
Acetyl-CoA carboxylase 1;Biotin carboxylase	ACACA	32371000	51973000	29086000	49523000	0.89852	0.559637	0.587323	25250000	29357000	38263000	45786000	1.51537	1.30337	0.835692	10494000	14998000	22281000	38869000	2.12321	1.4856	0.573233	12934000	14529000	31322000	39342000	2.42168	2.15583	0.796147	0
5-AMP-activated protein kinase catalytic subunit alpha-1	PRKAA1	0	0	0	0	0	0	0	0	0	0	0	0	0	0	0	0	0	0	0	0	0	0	0	0	0	0	0	0	0
Peroxiredoxin-4	PRDX4	0	6386100	3244500	4761000	∞	0.508057	0.681474	0	7977300	5263000	2651600	∞	0.659747	1.98484	1259200	9762200	9395500	10535000	7.46148	0.962437	0.891837	1804900	10989000	13632000	4484900	7.55277	1.24051	3.03953	0
26S proteasome non-ATPase regulatory subunit 2	PSMD2	0	120860	292390	251060	∞	2.41925	1.16462	0	1211000	1744800	454370	∞	1.44079	3.84004	0	0	0	0	0	0	0	0	191320	0	392220	0	0	0	0
Interferon-induced protein with tetratricopeptide repeats 5	IFIT5	0	0	0	0	0	0	0	0	654660	0	0	0	0	0	0	1054400	0	0	0	0	0	0	0	0	0	0	0	0	0
Cytoplasmic dynein 1 intermediate chain 2	DYNC1I2	1237800	1630700	3207300	5298200	2.59113	1.96682	0.605357	2348300	5524900	4674300	3033500	1.9905	0.846042	1.54089	117180	3421100	3441700	1244700	29.3711	1.00602	2.76508	145920	3135100	2281300	1501100	15.6339	0.727664	1.51975	0
Sequestosome-1	SQSTM1	4109800	16183000	18273000	22931000	4.4462	1.12915	0.796869	7049600	40506000	30566000	12698000	4.33585	0.754604	2.40715	5603200	22737000	35705000	25821000	6.37225	1.57035	1.38279	9231600	38185000	31608000	33484000	3.42389	0.82776	0.943973	0
Tubulin beta-3 chain	TUBB3	22745000	26384000	59783000	69300000	2.6284	2.26588	0.86267	37320000	106410000	107890000	68317000	2.89094	1.01391	1.57926	26367000	77501000	89255000	91186000	3.3851	1.15166	0.978824	28726000	62018000	144720000	112360000	5.03794	2.33352	1.288	0
Dynactin subunit 2	DCTN2	0	0	0	0	0	0	0	0	0	0	0	0	0	0	0	0	0	0	0	0	0	0	0	0	0	0	0	0	0
Cullin-4A;Cullin-4B	CUL4A;CUL4B	0	396340	520070	72626	∞	1.31218	7.16093	0	1110600	638520	111760	∞	0.574932	5.71331	0	1809600	77732	1287800	∞	0.0429553	0.0603603	1192300	896290	1606700	1460700	1.34756	1.79261	1.09995	0
Cytoskeleton-associated protein 5	CKAP5	0	106380	134500	406000	∞	1.26434	0.331281	47673	944540	118030	643650	2.47582	0.12496	0.183376	0	69912	0	0	0	0	0	0	576940	558110	0	∞	0.967362	∞	0
Ubiquitin-associated protein 2-like	UBAP2L	1526700	2733800	2002000	0	1.31133	0.732314	∞	1651500	1815500	1718200	215560	1.04039	0.946406	7.97087	1412600	627910	1639100	1207900	1.16034	2.61041	1.35698	3067000	1055200	3041500	3494100	0.991686	2.88239	0.870467	0
Transcription factor Dp-2	TFDP2	9579300	9114500	9235700	7380700	0.964131	1.0133	1.25133	13587000	9138000	11259000	9075300	0.82866	1.23211	1.24062	9356200	8534900	12176000	9003300	1.30138	1.42661	1.35239	8231100	7857000	8471500	9427600	1.02921	1.07821	0.898585	0
Dynactin subunit 1	DCTN1	0	0	162390	116890	∞	∞	1.38925	39626	228070	120240	150030	3.03437	0.527207	0.80144	0	79059	57708	102630	∞	0.729936	0.562292	0	178470	127640	161380	∞	0.71519	0.790928	0
Cytoplasmic dynein 1 heavy chain 1	DYNC1H1	9099000	44570000	92123000	101330000	10.1245	2.06693	0.909138	32125000	138130000	139720000	98775000	4.34926	1.01151	1.41453	20919000	89366000	119780000	99419000	5.7259	1.34033	1.2048	25494000	81167000	182070000	198270000	7.14168	2.24315	0.918293	0
Ensconsin	MAP7	40534	167000	74759	119570	1.84435	0.447659	0.625232	0	207280	111120	108340	∞	0.536086	1.02566	0	45478	58269	0	∞	1.28126	∞	0	0	51565	65064	∞	∞	0.792527	0
UDP-glucose 4-epimerase	GALE	0	491440	440670	0	∞	0.896691	∞	989430	0	0	403350	0	0	0	523490	0	749300	0	1.43135	∞	∞	0	0	0	753120	0	0	0	0
RNA-binding protein 39	RBM39	0	0	0	0	0	0	0	0	159900	0	0	0	0	0	0	0	0	0	0	0	0	0	0	0	0	0	0	0	0
Major vault protein	MVP	8964000	4411900	20200000	23757000	2.25346	4.57853	0.850276	16112000	41416000	26178000	23756000	1.62475	0.632075	1.10195	13049000	14187000	24946000	25456000	1.91172	1.75837	0.979965	14250000	33978000	38569000	13874000	2.7066	1.13512	2.77995	0
LIM and SH3 domain protein 1	LASP1	0	2097000	3001800	3385700	∞	1.43147	0.886611	562090	4121800	3893300	2064600	6.92647	0.944563	1.88574	0	2700200	3629200	2427100	∞	1.34405	1.49528	488970	3258400	4160700	931690	8.50911	1.27692	4.46576	0
Prostaglandin reductase 1	PTGR1	0	0	0	0	0	0	0	0	0	0	1299600	0	0	0	0	0	0	0	0	0	0	0	0	0	0	0	0	0	0
Importin subunit beta-1	KPNB1	11433000	45962000	59334000	64059000	5.18971	1.29094	0.92624	25683000	42976000	65644000	61462000	2.55593	1.52746	1.06804	11494000	43824000	48547000	54753000	4.22368	1.10777	0.886655	26023000	37267000	94082000	64117000	3.61534	2.52454	1.46735	0
Septin-2	43710	0	733770	1389500	1307200	∞	1.89365	1.06296	495480	4269100	1217200	2534900	2.45661	0.285119	0.480177	0	2080500	1437300	3130300	∞	0.690844	0.459157	0	3501800	4472600	3508500	∞	1.27723	1.27479	0
Condensin complex subunit 1	NCAPD2	0	1177000	7135500	5903800	∞	6.06245	1.20863	1859500	9691100	9182300	3273100	4.93805	0.947498	2.80538	0	5396900	2415700	1757400	∞	0.447609	1.37459	0	2015000	3518500	3254800	∞	1.74615	1.08102	0
Lysine--tRNA ligase	KARS	0	605740	1556500	1414800	∞	2.56958	1.10016	505570	1404700	1220400	1031000	2.41391	0.868798	1.18371	335300	2359300	978450	1808400	2.91813	0.41472	0.541058	675440	730420	1570100	1368000	2.32456	2.14959	1.14773	0
Prostaglandin E synthase 3	PTGES3	0	0	0	0	0	0	0	0	9299900	0	0	0	0	0	0	0	0	0	0	0	0	0	972050	0	0	0	0	0	0
RNA-binding protein with serine-rich domain 1	RNPS1	0	0	0	0	0	0	0	0	0	0	0	0	0	0	0	0	0	0	0	0	0	0	0	0	0	0	0	0	0
Reticulocalbin-1	RCN1	362010	1763800	1065500	1300000	2.94329	0.604093	0.819615	0	17292000	1767200	0	∞	0.102198	∞	1017400	9212500	2268900	0	2.2301	0.246285	∞	0	14119000	0	7479900	0	0	0	0
Transcription elongation factor B polypeptide 1	TCEB1	0	0	0	0	0	0	0	0	0	0	0	0	0	0	0	0	0	0	0	0	0	0	0	0	0	0	0	0	0
Splicing factor 3A subunit 2	SF3A2	115620	130590	98497	79604	0.851903	0.754246	1.23734	0	0	0	0	0	0	0	0	0	0	0	0	0	0	23675	64348	70055	116290	2.95903	1.08869	0.602416	0
Splicing factor 3A subunit 1	SF3A1	273240	277110	245160	268640	0.897233	0.884703	0.912597	296980	299440	0	278910	0	0	0	0	354790	0	201870	0	0	0	142610	0	341280	542230	2.3931	∞	0.629401	0
Pachytene checkpoint protein 2 homolog	TRIP13	0	0	0	0	0	0	0	0	1102400	0	0	0	0	0	0	0	0	0	0	0	0	0	0	0	0	0	0	0	0
Thyroid receptor-interacting protein 6	TRIP6	0	65625	0	51005	0	0	0	0	131110	64296	0	∞	0.490397	∞	0	0	0	0	0	0	0	0	0	0	0	0	0	0	0
Neutral amino acid transporter B(0)	SLC1A5	7819900	22201000	37008000	33612000	4.73254	1.66695	1.10104	12939000	26578000	38665000	29647000	2.98825	1.45477	1.30418	12616000	39791000	35108000	45279000	2.78282	0.88231	0.77537	25791000	34685000	60889000	69179000	2.36086	1.75549	0.880166	0
Ras-related protein Rab-11B;Ras-related protein Rab-11A	RAB11B;RAB11A	12230000	20697000	25649000	24797000	2.09722	1.23926	1.03436	17619000	15110000	29974000	23632000	1.70123	1.98372	1.26836	11087000	17484000	32691000	39500000	2.94859	1.86977	0.82762	13694000	19569000	48967000	38411000	3.5758	2.50227	1.27482	0
Zyxin	ZYX	0	279320	201160	97688	∞	0.720178	2.05921	83583	355530	170290	275730	2.03738	0.478975	0.617597	100390	353920	306160	156650	3.04971	0.865054	1.95442	49001	351870	129750	273440	2.64791	0.368744	0.47451	0
Septin-7	43715	57287	239720	1184900	1021900	20.6836	4.94285	1.15951	0	3854600	1087900	1267500	∞	0.282234	0.858304	29521	2677200	995580	161010	33.7245	0.371874	6.18334	40292	1509800	210140	3186800	5.21543	0.139184	0.0659408	0
26S proteasome non-ATPase regulatory subunit 5	PSMD5	0	0	0	538950	0	0	0	0	733590	0	435280	0	0	0	0	2310300	402360	0	∞	0.174159	∞	0	496980	1768900	2319200	∞	3.5593	0.76272	0
Fascin	FSCN1	0	0	38102	53466	∞	∞	0.71264	0	305030	0	97742	0	0	0	0	117670	66160	56372	∞	0.56225	1.17363	0	110870	139840	35268	∞	1.2613	3.96507	0
Dual specificity protein phosphatase 5	DUSP5	1836600	0	0	0	0	0	0	1310300	0	0	3021000	0	0	0	0	1390600	3458700	2393900	∞	2.4872	1.4448	878170	2303000	0	0	0	0	0	0
Ubiquitin-conjugating enzyme E2 S	UBE2S	0	0	0	0	0	0	0	0	1631000	0	0	0	0	0	0	0	0	0	0	0	0	0	0	0	0	0	0	0	0
Phosphoenolpyruvate carboxykinase [GTP], mitochondrial	PCK2	0	0	0	0	0	0	0	0	0	0	0	0	0	0	0	0	0	0	0	0	0	0	0	0	0	0	0	0	0
Prolyl 3-hydroxylase 1	LEPRE1	0	258280	0	0	0	0	0	0	660490	0	0	0	0	0	0	1057600	0	0	0	0	0	0	0	0	0	0	0	0	0
Tubulin beta-8 chain	TUBB8	0	0	0	4649800	0	0	0	0	8870400	5078700	4225300	∞	0.572545	1.20197	0	3466200	4050000	0	∞	1.16843	∞	1776000	0	0	3108500	0	0	0	0
Mitochondrial import inner membrane translocase subunit TIM50	TIMM50	378860	1048400	968350	3253500	2.55596	0.923646	0.297633	748220	3361400	2950300	2348400	3.94309	0.8777	1.2563	515490	4816300	2061700	2303400	3.9995	0.428067	0.895068	747240	2729600	5057600	3583200	6.76837	1.85287	1.41148	0
Very-long-chain 3-oxoacyl-CoA reductase	HSD17B12	8490100	20249000	29165000	34121000	3.43518	1.44032	0.854752	18228000	25074000	34507000	25466000	1.89308	1.37621	1.35502	11848000	34995000	42870000	45098000	3.61833	1.22503	0.950596	13956000	30578000	67400000	53752000	4.82946	2.2042	1.25391	0
Putative heat shock protein HSP 90-beta 2	HSP90AB2P	0	10901000	10291000	13471000	∞	0.944042	0.763937	0	15998000	13695000	10880000	∞	0.856045	1.25873	977820	9355300	10996000	5128400	11.2454	1.17538	2.14414	0	8524500	15217000	15253000	∞	1.78509	0.99764	0
Probable glutamate--tRNA ligase, mitochondrial	EARS2	0	0	0	0	0	0	0	0	0	0	0	0	0	0	0	0	0	0	0	0	0	0	0	0	0	0	0	0	0
Uncharacterized protein C1orf189	C1orf189	0	1896000	1271300	0	∞	0.670517	∞	0	0	0	0	0	0	0	0	0	0	0	0	0	0	0	0	0	0	0	0	0	0
E3 ubiquitin-protein ligase RNF213	RNF213	0	0	0	85028	0	0	0	0	2277000	0	107870	0	0	0	0	55107	67010	0	∞	1.216	∞	10098	79762	109770	122830	10.8705	1.37622	0.893674	0
Centrosomal protein of 135 kDa	CEP135	0	0	0	2767400	0	0	0	0	0	0	0	0	0	0	0	0	0	0	0	0	0	0	0	0	0	0	0	0	0
Polymerase I and transcript release factor	PTRF	660260	2309900	2890900	3984300	4.37843	1.25153	0.725573	2729900	7410000	4541600	1568100	1.66365	0.612901	2.89624	1163600	7162800	4244300	8242800	3.64756	0.592548	0.51491	1829500	8280500	10153000	4663400	5.5496	1.22613	2.17717	0
Parafibromin	CDC73	0	0	0	0	0	0	0	0	610460	0	0	0	0	0	0	0	0	0	0	0	0	0	0	0	0	0	0	0	0
Protein aurora borealis	BORA	0	0	0	1038800	0	0	0	0	1396100	902130	0	∞	0.646179	∞	0	0	0	0	0	0	0	0	892900	0	719930	0	0	0	0
PERQ amino acid-rich with GYF domain-containing protein 2	GIGYF2	646370	0	1016100	1162200	1.57201	∞	0.87429	0	898500	969650	665570	∞	1.07919	1.45687	0	0	0	0	0	0	0	28419	0	0	0	0	0	0	0
Vacuolar protein sorting-associated protein 13C	VPS13C	0	0	0	0	0	0	0	0	0	0	0	0	0	0	0	0	0	0	0	0	0	0	0	0	0	0	0	0	0
Tubulin alpha-1A chain;Tubulin alpha-3C/D chain;Tubulin alpha-3E chain	TUBA1A;TUBA3C;TUBA3E	1641900	5094100	6154500	5325400	3.7484	1.20816	1.15569	2897600	6396300	8318000	4820300	2.87065	1.30044	1.72562	2188000	22908000	12428000	19319000	5.68007	0.542518	0.643305	2012500	10828000	25019000	41264000	12.4318	2.31058	0.606315	0
Mitochondrial ribonuclease P protein 1	TRMT10C	0	0	0	0	0	0	0	0	0	0	0	0	0	0	0	0	0	0	0	0	0	0	0	0	0	0	0	0	0
Cytoplasmic FMR1-interacting protein 1	CYFIP1	0	616880	130650	752770	∞	0.211792	0.173559	0	1166700	68162	347730	∞	0.0584229	0.19602	0	938620	113420	0	∞	0.120837	∞	22930	689920	880910	1470000	38.4174	1.27683	0.599259	0
Mucin-19	MUC19	20345000	7146900	6998800	8137500	0.344006	0.979278	0.860068	4786900	6777100	7757200	10040000	1.62051	1.14462	0.772629	4718100	10370000	9293800	9511400	1.96982	0.89622	0.977122	7968300	6420800	10889000	7301100	1.36654	1.69589	1.49142	0
E3 ubiquitin-protein ligase RBBP6	RBBP6	2245100	1781300	1828400	2857600	0.814396	1.02644	0.639838	6479500	5494600	7396600	10141000	1.14154	1.34616	0.729376	6659600	8075900	8484100	5754900	1.27397	1.05055	1.47424	6137700	8025300	6798400	11264000	1.10765	0.847121	0.603551	0
Cullin-associated NEDD8-dissociated protein 1	CAND1	761240	37553000	32997000	23462000	43.3464	0.878678	1.4064	7667100	43540000	59071000	24007000	7.70448	1.35671	2.46057	9353800	68106000	86289000	55153000	9.22502	1.26698	1.56454	17860000	45395000	79085000	74043000	4.42805	1.74215	1.0681	0
[truncated: 90 more rows]
